# Supplementary material for: Histone deacetylase 3 controls lung alveolar macrophage development and homeostasis
Source: Nat Commun. 2020 Jul 30;11:3822. doi: 10.1038/s41467-020-17630-6 (PMC7393351; doi:10.1038/s41467-020-17630-6)
Supplement: Supplementary file 3 — Supplementary Data 1 [file 41467_2020_17630_MOESM3_ESM.xlsx]

## Sheet: Sheet1
Supplementary Data 1 Differentially expressed genes in preAMs (HDAC3 cKO vs. WT)
Gene name	ENSEMBL	Chromosome	Region	Log₂ fold change	P-value	FDR p-value
Gm13066	ENSMUSG00000086949	4	complement(149565620..149567790)	-8.44988	0.00104568	0.00857184
Gm5814	ENSMUSG00000096361	17	47410363..47410740	-8.25458	0.000974361	0.0080328
Gm28539	ENSMUSG00000099908	16	18836584..18956247	-8.22385	0.000579643	0.00495505
Igfbp1	ENSMUSG00000020429	11	7197782..7202546	-7.74813	0.00120041	0.00972085
Gm45234	ENSMUSG00000107478	6	complement(124739189..124756021)	-7.70393	0.0018778	0.0146229
Gm9923	ENSMUSG00000053830	10	72309225..72311848	-7.67701	0.00238766	0.0182518
Ugt1a2	ENSMUSG00000090171	1	88200601..88218997	-7.13078	0.00445339	0.032122
Gc	ENSMUSG00000035540	5	complement(89417522..89457898)	-6.76489	0.00541163	0.0383132
Gm45187	ENSMUSG00000109130	7	98904268..98908055	-6.60588	0.00719448	0.0493016
Slc9a4	ENSMUSG00000026065	1	40580081..40630725	-6.52321	3.94129e-14	8.66711e-13
C78197	ENSMUSG00000087242	11	complement(68192193..68196153)	-6.4715	0.0107295	0.0706346
Hcar1	ENSMUSG00000049241	5	complement(123876736..123880020)	-6.20836	0.0111449	0.073112
Rp1l1	ENSMUSG00000046049	14	63992431..64033504	-5.94182	0.0186438	0.115141
Nlrp10	ENSMUSG00000049709	7	complement(108921852..108930178)	-5.93154	0.016166	0.101512
C1ql2	ENSMUSG00000036907	1	120340582..120343174	-5.92785	0.0169042	0.105603
Gm11963	ENSMUSG00000085189	11	5498840..5505699	-5.87865	0.0163711	0.102681
Gm7792	ENSMUSG00000107392	5	93843776..93856107	-5.84344	0.0216802	0.131558
Mc3r	ENSMUSG00000038537	2	172248492..172251114	-5.7494	0.019688	0.120794
Gm44082	ENSMUSG00000107704	6	complement(115529131..115536900)	-5.74486	0.0203647	0.12446
Rnase2b	ENSMUSG00000059606	14	51162260..51163018	-5.65818	0.0244592	0.146236
Mamdc2	ENSMUSG00000033207	19	complement(23302609..23448322)	-5.64945	1.78522e-07	2.41546e-06
Gm10110	ENSMUSG00000062093	14	complement(89896223..89898466)	-5.56466	0.0353955	0.201012
Serpina1d	ENSMUSG00000071177	12	complement(103763594..103773592)	-5.52252	0.0266549	0.157431
Bricd5	ENSMUSG00000045744	17	24473884..24475469	-5.51751	0.0308484	0.178735
Gal	ENSMUSG00000024907	19	complement(3409919..3414472)	-5.50471	0	0
Gm11496	ENSMUSG00000085152	11	complement(88993040..88996544)	-5.49792	7.86331e-05	0.000775175
Hspa12a	ENSMUSG00000025092	19	complement(58795751..58860984)	-5.48932	0	0
Olfr1373	ENSMUSG00000062204	11	complement(52144593..52145528)	-5.45038	0.0276255	0.162356
Chrnb4	ENSMUSG00000035200	9	complement(55028156..55048544)	-5.429	0.0317889	0.18333
Gm12523	ENSMUSG00000084863	3	complement(108283898..108284843)	-5.36677	0.0322993	0.185768
Ppef1	ENSMUSG00000062168	X	complement(160623094..160735765)	-5.36523	0.0351651	0.19996
Olfr697	ENSMUSG00000051591	7	complement(106740905..106741956)	-5.36523	0.0351969	0.200118
DXBay18	ENSMUSG00000071745	X	complement(73137232..73149450)	-5.3284	0.0450145	0.24618
Spink2	ENSMUSG00000053030	5	complement(77205107..77211471)	-5.28657	0	0
AI507597	ENSMUSG00000073731	4	141614026..141615604	-5.19014	0.039474	0.2207
Dusp9	ENSMUSG00000031383	X	73639419..73643514	-5.17693	0	0
Samd3	ENSMUSG00000051354	10	26229707..26272172	-5.16615	0.0414324	0.229845
Cend1	ENSMUSG00000060240	7	complement(141426446..141429491)	-5.15298	0.0446084	0.244248
Ifi202b	ENSMUSG00000026535	1	complement(173962568..173982744)	-5.13947	6.95061e-08	9.73426e-07
Cidec	ENSMUSG00000030278	6	complement(113424634..113435760)	-5.11077	0	0
Lrrc71	ENSMUSG00000023084	3	complement(87736923..87748625)	-5.10728	0.0482559	0.26053
Neu2	ENSMUSG00000079434	1	87509889..87597845	-5.08858	0.047407	0.256771
Cadm3	ENSMUSG00000005338	1	complement(173333258..173367695)	-5.08824	0.0445932	0.24422
Gm28578	ENSMUSG00000100417	19	complement(45329629..45338323)	-5.0726	0.0425539	0.23514
Gm26837	ENSMUSG00000097913	11	60573527..60633113	-5.07256	0.04144	0.229845
Adam1b	ENSMUSG00000062438	5	complement(121500098..121503435)	-5.06909	0.0479115	0.259101
Gm14151	ENSMUSG00000079006	2	complement(151086786..151092350)	-5.06039	0.045087	0.246453
Cyp4f37	ENSMUSG00000062464	17	32621319..32636184	-5.01736	1.72793e-07	2.33924e-06
Gm13920	ENSMUSG00000085110	2	102057587..102061430	-4.96457	0.0478985	0.259059
RP23-416J8.1	ENSMUSG00000110067	4	complement(142598441..143074839)	-4.96038	0.0457413	0.249274
Hopxos	ENSMUSG00000087541	5	77094532..77102303	-4.96034	0.0466955	0.253595
Gm29374	ENSMUSG00000099839	1	complement(87142874..87146983)	-4.96031	0.0472325	0.256054
Kazald1	ENSMUSG00000025213	19	45075241..45079289	-4.91028	0	0
Ms4a8a	ENSMUSG00000024730	19	complement(11067471..11081102)	-4.86532	0	0
Car6	ENSMUSG00000028972	4	complement(150187015..150201332)	-4.78346	0	0
Zfp36l3	ENSMUSG00000059334	X	complement(53774048..53776394)	-4.75566	0.00110711	0.00903283
8030453O22Rik	ENSMUSG00000085058	6	39527513..39544486	-4.74997	0	0
Zbtb32	ENSMUSG00000006310	7	complement(30589681..30598909)	-4.73664	0	0
Vipr2	ENSMUSG00000011171	12	116077726..116146261	-4.67929	6.80027e-05	0.000675713
Ear2	ENSMUSG00000072596	14	44102654..44103534	-4.65786	0	0
Cyp2ab1	ENSMUSG00000022818	16	complement(20308387..20323065)	-4.6389	0	0
Crtac1	ENSMUSG00000042401	19	complement(42283037..42431783)	-4.60572	2.77781e-11	5.10583e-10
Gm13371	ENSMUSG00000085693	2	complement(28092032..28093514)	-4.59477	0.00149838	0.0119256
Chd5	ENSMUSG00000005045	4	152338651..152390194	-4.52429	0	0
Fn1	ENSMUSG00000026193	1	complement(71585520..71653200)	-4.51488	0	0
Smim5	ENSMUSG00000048442	11	115899966..115906269	-4.46962	0	0
Vstm2a	ENSMUSG00000048834	11	16257724..16427310	-4.43063	0	0
Ptgdr2	ENSMUSG00000034117	19	10937160..10942511	-4.42208	0.0034179	0.0253282
Slc16a14	ENSMUSG00000026220	1	complement(84905898..84935134)	-4.3825	0	0
Gm44630	ENSMUSG00000109203	7	49085083..49086981	-4.35997	0.00605975	0.0424269
Erc2	ENSMUSG00000040640	14	27622428..28478537	-4.33212	0	0
Six1	ENSMUSG00000051367	12	complement(73040015..73053887)	-4.32225	4.94321e-09	7.64135e-08
Slc9a2	ENSMUSG00000026062	1	40680574..40769273	-4.31974	2.293e-05	0.000243279
Mat1a	ENSMUSG00000037798	14	41105381..41124412	-4.27068	3.52619e-06	4.15676e-05
Amer2	ENSMUSG00000021986	14	60378286..60381003	-4.26365	0.00735908	0.0503163
Acaa1b	ENSMUSG00000010651	9	complement(119148023..119157093)	-4.20708	0	0
Olfm1	ENSMUSG00000026833	2	28192992..28230736	-4.195	0	0
Krt78	ENSMUSG00000050463	15	complement(101946004..101954287)	-4.17156	0.0092769	0.0619083
Tcf24	ENSMUSG00000099032	1	complement(9960163..9967932)	-4.16724	0.00792702	0.0538217
Btnl6	ENSMUSG00000092618	17	complement(34507804..34517352)	-4.14065	1.8796e-06	2.28597e-05
Fam89a	ENSMUSG00000043068	8	complement(124740257..124751832)	-4.13902	0	0
Krt79	ENSMUSG00000061397	15	complement(101929332..101940324)	-4.12291	0	0
Gm13645	ENSMUSG00000085179	4	complement(152352198..152353641)	-4.10843	0.000568812	0.00487443
Apcdd1	ENSMUSG00000071847	18	62922327..62953195	-4.07648	0	0
Cnga3	ENSMUSG00000026114	1	37214434..37263384	-4.05262	0.00105852	0.00866549
Cspg4	ENSMUSG00000032911	9	56865104..56899870	-4.05243	0	0
A730061H03Rik	ENSMUSG00000053588	14	complement(55559942..55560406)	-4.04974	0.00738017	0.0504393
4930458D05Rik	ENSMUSG00000087611	5	complement(100840797..100847167)	-4.03818	0.00581328	0.0408835
Smoc1	ENSMUSG00000021136	12	81026808..81186414	-4.03815	0.00590441	0.0414526
Proc	ENSMUSG00000024386	18	complement(32123129..32139570)	-4.03298	0.00111671	0.00910512
Fam217a	ENSMUSG00000021414	13	complement(34909964..34919992)	-4.0302	0.00936356	0.0624438
Cd2	ENSMUSG00000027863	3	complement(101275899..101287939)	-3.94604	1.44329e-15	3.39292e-14
Cxcl14	ENSMUSG00000021508	13	complement(56288647..56296551)	-3.94488	0	0
Pcdhb17	ENSMUSG00000046387	18	37484795..37489454	-3.90903	0.00785157	0.0533764
Cd101	ENSMUSG00000086564	3	complement(100993529..101029556)	-3.90065	0	0
Dclk3	ENSMUSG00000032500	9	111439081..111489118	-3.89739	5.33906e-13	1.09177e-11
Ankrd55	ENSMUSG00000049985	13	112288451..112384002	-3.89511	7.30131e-10	1.21172e-08
Clec4b1	ENSMUSG00000030147	6	123049962..123071555	-3.8817	0	0
Rdh9	ENSMUSG00000056148	10	127776386..127792697	-3.85453	0.0126005	0.0813569
Gm10825	ENSMUSG00000096937	10	22402883..22407470	-3.84241	0.0102427	0.0676952
Slc52a3	ENSMUSG00000027463	2	151996511..152009258	-3.84118	0	0
Rslcan18	ENSMUSG00000074824	13	complement(67096613..67116263)	-3.83994	0.00922662	0.0616403
Chil3	ENSMUSG00000040809	3	complement(106147554..106167564)	-3.8213	0	0
Rgag4	ENSMUSG00000049191	X	complement(102066544..102071304)	-3.82093	1.88738e-14	4.20936e-13
Aldh3a1	ENSMUSG00000019102	11	61207537..61218421	-3.74704	5.16768e-06	5.96334e-05
E030018B13Rik	ENSMUSG00000095061	7	63916857..63920539	-3.74308	6.59519e-07	8.42662e-06
Nipal4	ENSMUSG00000020411	11	complement(46148155..46166508)	-3.73915	0.0196319	0.12051
Cd300lg	ENSMUSG00000017309	11	102041509..102055620	-3.73685	0	0
Bcas1	ENSMUSG00000013523	2	complement(170346991..170427845)	-3.7315	1.55201e-05	0.000168555
Flt1	ENSMUSG00000029648	5	complement(147561604..147726011)	-3.71513	0	0
Gja6	ENSMUSG00000055691	X	complement(160902116..160907052)	-3.70679	0.0195378	0.120009
Zbtb7c	ENSMUSG00000044646	18	75820178..76148561	-3.6855	0.0181644	0.112437
H60c	ENSMUSG00000091618	10	complement(3256208..3267771)	-3.67843	0.00604364	0.0423385
Sardh	ENSMUSG00000009614	2	complement(27188393..27248337)	-3.67236	0	0
Sh2d1b2	ENSMUSG00000073494	1	170232749..170253608	-3.66634	0	0
Fzd9	ENSMUSG00000049551	5	complement(135248938..135251230)	-3.63894	0.0082914	0.0559991
Skint3	ENSMUSG00000070868	4	112232245..112300468	-3.63365	0	0
Plin1	ENSMUSG00000030546	7	complement(79720218..79732903)	-3.62056	9.65894e-15	2.18928e-13
Olfr372	ENSMUSG00000069998	8	72057660..72058675	-3.61416	0.0180496	0.111826
4933413J09Rik	ENSMUSG00000021874	14	26356574..26400456	-3.61339	0.0173585	0.108094
Myh4	ENSMUSG00000057003	11	67238029..67260446	-3.61008	0.0170174	0.106224
Trpc6	ENSMUSG00000031997	9	8544196..8680565	-3.61002	0.0161004	0.101218
Itih3	ENSMUSG00000006522	14	complement(30908573..30923760)	-3.59701	0.00031788	0.00283999
Tmem215	ENSMUSG00000046593	4	40472180..40477168	-3.59488	0.000191053	0.0017746
Trim29	ENSMUSG00000032013	9	43310763..43336125	-3.59021	0	0
Angptl3	ENSMUSG00000028553	4	99030954..99046111	-3.58486	1.10365e-08	1.65765e-07
Raet1e	ENSMUSG00000053219	10	22158569..22374139	-3.57926	0	0
Slc2a4	ENSMUSG00000018566	11	complement(69942539..69948188)	-3.57207	0.00445676	0.0321416
F730016J06Rik	ENSMUSG00000086425	2	28095477..28127731	-3.56105	0	0
Matn2	ENSMUSG00000022324	15	34306680..34436242	-3.53863	0	0
Gm7496	ENSMUSG00000102254	1	161821865..161823068	-3.52445	0.0191445	0.1178
Apof	ENSMUSG00000047631	10	128267997..128270151	-3.51496	0.000400282	0.00352001
Agpat9	ENSMUSG00000029314	5	100845713..100899102	-3.51417	0	0
A930007I19Rik	ENSMUSG00000097855	19	complement(29486355..29523159)	-3.50417	0	0
2010106E10Rik	ENSMUSG00000025528	X	112495274..112558343	-3.50318	0.00122439	0.00989199
S100a4	ENSMUSG00000001020	3	90603771..90606045	-3.50253	0	0
Scel	ENSMUSG00000022123	14	103513341..103613346	-3.47402	0	0
Cd163l1	ENSMUSG00000025461	7	140218267..140231145	-3.47194	0.000497971	0.00431903
Slc7a2	ENSMUSG00000031596	8	40862396..40922308	-3.47114	0	0
Ptgfrn	ENSMUSG00000027864	3	complement(101040232..101110278)	-3.44624	0	0
Has1	ENSMUSG00000003665	17	complement(17843328..17855188)	-3.44186	0	0
Btnl4	ENSMUSG00000058435	17	complement(34469042..34475937)	-3.44015	1.947e-12	3.852e-11
4833422M21Rik	ENSMUSG00000097619	15	complement(96231870..96254684)	-3.42644	0.0287916	0.168327
Nt5e	ENSMUSG00000032420	9	88327197..88372092	-3.4218	0	0
Eno1b	ENSMUSG00000059040	18	48045335..48048378	-3.41135	0	0
Gm6116	ENSMUSG00000072874	5	74949190..74966368	-3.40122	0	0
Ppef2	ENSMUSG00000029410	5	complement(92226679..92256278)	-3.38078	8.32925e-10	1.37296e-08
Gm17173	ENSMUSG00000090709	14	complement(44972268..45006900)	-3.37818	1.69269e-08	2.49694e-07
Cfap99	ENSMUSG00000109572	5	34288600..34327327	-3.3739	3.64341e-06	4.28767e-05
Wnt10b	ENSMUSG00000022996	15	complement(98771753..98778150)	-3.37175	0.00696304	0.0479721
Sulf2	ENSMUSG00000006800	2	complement(166073089..166155663)	-3.33917	0	0
Eif3s6-ps4	ENSMUSG00000106885	6	complement(19317215..19319378)	-3.33626	0.0316707	0.182735
Mak	ENSMUSG00000021363	13	complement(41025120..41079706)	-3.32078	0	0
Onecut3	ENSMUSG00000045518	10	80494835..80517276	-3.31633	0.0413251	0.229339
Clmn	ENSMUSG00000021097	12	complement(104763114..104865076)	-3.29719	9.28591e-13	1.87058e-11
Fcor	ENSMUSG00000089665	8	complement(3671188..3672362)	-3.29013	0	0
Fam187b	ENSMUSG00000046826	7	30973790..30989726	-3.28295	2.86011e-09	4.51289e-08
Gm28626	ENSMUSG00000099644	1	complement(86303195..86304059)	-3.27533	0.000122371	0.00117241
Gm28884	ENSMUSG00000099767	1	complement(85933247..85937332)	-3.26904	0.000995937	0.00819167
Egfem1	ENSMUSG00000063600	3	29082023..29691209	-3.26168	0	0
Nrg4	ENSMUSG00000032311	9	complement(55220222..55326844)	-3.24869	0	0
Sirpb1c	ENSMUSG00000074677	3	complement(15795145..15848528)	-3.24493	0	0
Bmx	ENSMUSG00000031377	X	complement(164192842..164258193)	-3.23997	0	0
Gm12498	ENSMUSG00000087357	3	complement(108018294..108025249)	-3.23222	0.0352576	0.200439
Gm9195	ENSMUSG00000109446	14	complement(72426013..72491838)	-3.23221	0.0348452	0.198488
Tmem52b	ENSMUSG00000030160	6	129512555..129519227	-3.22626	0.000540703	0.0046532
Tbc1d2	ENSMUSG00000039813	4	complement(46604390..46650209)	-3.20701	0	0
RP24-248F14.2	ENSMUSG00000110457	8	105973097..105985879	-3.18757	8.50508e-07	1.07464e-05
Tlr11	ENSMUSG00000051969	14	50357914..50363663	-3.1747	0.0245692	0.146749
Mcemp1	ENSMUSG00000013974	8	3665754..3669259	-3.16745	0	0
5830411N06Rik	ENSMUSG00000054672	7	140247284..140300736	-3.16286	0.0200671	0.122872
Slc36a2	ENSMUSG00000020264	11	complement(55158470..55185077)	-3.16191	0	0
Vdr	ENSMUSG00000022479	15	complement(97854425..97910630)	-3.15944	0	0
Mfsd7c	ENSMUSG00000034258	12	85746539..85813585	-3.13858	0	0
Hs3st3b1	ENSMUSG00000070407	11	complement(63885792..63922290)	-3.13507	0	0
Ggt1	ENSMUSG00000006345	10	75561604..75586200	-3.12986	0.00176699	0.0138374
Frmpd1	ENSMUSG00000035615	4	45184875..45285936	-3.12602	0.0107754	0.0708979
Plet1os	ENSMUSG00000101304	9	complement(50488795..50507823)	-3.12582	1.81143e-09	2.90814e-08
Zfp534	ENSMUSG00000062518	4	complement(147673502..147702553)	-3.12004	0.0434187	0.239079
Gm29243	ENSMUSG00000100605	8	34216859..34226145	-3.11998	0.0409736	0.227719
Gm29052	ENSMUSG00000100154	17	83068905..83070632	-3.11996	0.0409512	0.227626
Gm26838	ENSMUSG00000097914	16	complement(35805947..35808946)	-3.11993	0.042373	0.23422
Gm9733	ENSMUSG00000078783	3	complement(15296551..15332302)	-3.11701	0	0
Serpina1c	ENSMUSG00000079015	12	complement(103894926..103904887)	-3.10066	0.0014618	0.0116649
Aldoc	ENSMUSG00000017390	11	78322968..78327781	-3.09417	0	0
Siglecg	ENSMUSG00000030468	7	43408204..43418358	-3.09089	0	0
Gm17383	ENSMUSG00000058625	18	82338774..82339816	-3.08256	0	0
Brsk1	ENSMUSG00000035390	7	4690604..4715997	-3.08014	0.00454937	0.0327368
Megf9	ENSMUSG00000039270	4	complement(70427065..70534995)	-3.0732	0	0
F7	ENSMUSG00000031443	8	13026034..13035809	-3.06414	0	0
Ccdc80	ENSMUSG00000022665	16	45093402..45127924	-3.05728	0	0
Sirpb1a	ENSMUSG00000095788	3	complement(15371653..15426520)	-3.05539	0	0
Spp1	ENSMUSG00000029304	5	104435118..104441050	-3.04804	0	0
Itpka	ENSMUSG00000027296	2	119742337..119751263	-3.04759	0	0
Net1	ENSMUSG00000021215	13	complement(3882565..3918220)	-3.04711	0	0
Alpl	ENSMUSG00000028766	4	complement(137741733..137796384)	-3.04508	0.0224034	0.13534
Prss22	ENSMUSG00000045027	17	complement(23993535..23998100)	-3.04281	4.83549e-05	0.00048957
Abhd16b	ENSMUSG00000055882	2	181493206..181494980	-3.03118	0.0207165	0.126325
9430069I07Rik	ENSMUSG00000094447	15	complement(34349176..34356421)	-3.0291	1.43525e-05	0.000156713
Gm27252	ENSMUSG00000098708	7	63896533..63899698	-3.02791	1.94557e-05	0.000208462
Phactr3	ENSMUSG00000027525	2	178118975..178338492	-3.02674	0.0311494	0.180132
Cox6b2	ENSMUSG00000051811	7	complement(4751792..4753094)	-3.02424	0	0
Prrt1	ENSMUSG00000015476	17	34629533..34633126	-3.0144	0	0
Gm45218	ENSMUSG00000108308	6	91599232..91605514	-2.99969	2.67533e-08	3.86914e-07
Vsx2	ENSMUSG00000021239	12	84569762..84595457	-2.99828	0.049421	0.266082
Gm26530	ENSMUSG00000097737	3	116488966..116493358	-2.9929	0.0188152	0.116053
Plet1	ENSMUSG00000032068	9	50494525..50505482	-2.99278	0	0
Gm42836	ENSMUSG00000104574	3	complement(122426443..122459060)	-2.9916	0.000179705	0.0016759
Naaa	ENSMUSG00000029413	5	complement(92257659..92278170)	-2.99131	0	0
Gm12097	ENSMUSG00000081887	11	complement(30572791..30574454)	-2.98424	0.0176026	0.109391
Gm44706	ENSMUSG00000108425	7	79740678..79742016	-2.98419	0.0156141	0.098529
Gm26813	ENSMUSG00000097819	1	complement(59488480..59492605)	-2.97529	0.00300888	0.0225561
Ttc39aos1	ENSMUSG00000085873	4	complement(109403794..109406155)	-2.9726	2.38061e-09	3.78326e-08
Gm5345	ENSMUSG00000098050	8	complement(40853828..40855027)	-2.96979	0	0
Zfp503	ENSMUSG00000039081	14	complement(21983962..21989601)	-2.96534	1.16359e-07	1.59925e-06
Adra2a	ENSMUSG00000033717	19	54045182..54048982	-2.96246	2.22045e-16	5.41049e-15
S100a6	ENSMUSG00000001025	3	90612882..90624181	-2.94675	0	0
Grap2	ENSMUSG00000042351	15	80623505..80650559	-2.94563	7.71402e-11	1.37685e-09
Syn2	ENSMUSG00000009394	6	115134902..115282006	-2.94409	0.00543226	0.0384481
AI504432	ENSMUSG00000056145	3	107039504..107054347	-2.93904	0	0
Acat3	ENSMUSG00000062480	17	complement(12923833..12940402)	-2.93193	0.0377962	0.212564
Tmem216	ENSMUSG00000024667	19	complement(10533865..10556238)	-2.91674	0	0
Gtsf1	ENSMUSG00000022487	15	complement(103402405..103430470)	-2.90765	0.024849	0.148148
Mpst	ENSMUSG00000071711	15	78406712..78414002	-2.90662	1.85876e-08	2.73035e-07
Gm20535	ENSMUSG00000092373	12	complement(21252118..21255952)	-2.90106	0.0253274	0.150576
Rhof	ENSMUSG00000029449	5	complement(123103044..123132692)	-2.89994	0	0
Mmp19	ENSMUSG00000025355	10	128790953..128800824	-2.89986	0	0
Map3k7cl	ENSMUSG00000025610	16	87553330..87595336	-2.89883	0.0292018	0.170448
Prss27	ENSMUSG00000050762	17	24038144..24045954	-2.89492	1.39882e-05	0.00015301
Pdzd7	ENSMUSG00000074818	19	complement(45026906..45046614)	-2.89479	0.0301314	0.175111
Celsr3	ENSMUSG00000023473	9	108826320..108852969	-2.89111	0	0
Fkbp1b	ENSMUSG00000020635	12	complement(4833175..4841595)	-2.89047	0	0
Serpinb12	ENSMUSG00000059956	1	106934449..106957080	-2.88498	1.58071e-05	0.000171519
Cpne8	ENSMUSG00000052560	15	complement(90487482..90679432)	-2.88463	0	0
Angptl4	ENSMUSG00000002289	17	complement(33773750..33781575)	-2.88333	0	0
Bdh1	ENSMUSG00000046598	16	31422280..31458901	-2.8732	0	0
Lrg1	ENSMUSG00000037095	17	complement(56119680..56121946)	-2.87274	3.22248e-06	3.81535e-05
Nkx2-3	ENSMUSG00000044220	19	43612325..43615892	-2.87173	0.0114131	0.0746305
Apol7d	ENSMUSG00000073652	1	71652837..71662843	-2.86977	0.00252701	0.0192025
Sh2d1b1	ENSMUSG00000102418	1	170277320..170286769	-2.86666	0	0
Cd1d2	ENSMUSG00000041750	3	86986551..86989780	-2.86446	5.62265e-06	6.46233e-05
Azgp1	ENSMUSG00000037053	5	137981520..137990233	-2.86146	0.0372441	0.209822
Kazn	ENSMUSG00000040606	4	complement(142102390..142239401)	-2.86127	0	0
Serpina3k	ENSMUSG00000058207	12	104338486..104346144	-2.85795	0.0171644	0.106954
Gm20406	ENSMUSG00000092418	8	121806415..121807369	-2.85605	2.32263e-05	0.000246209
Ttc39a	ENSMUSG00000028555	4	109406623..109444745	-2.84686	0	0
Cdkl2	ENSMUSG00000029403	5	complement(92006074..92043883)	-2.83699	1.11022e-16	2.73258e-15
Mtap7d3	ENSMUSG00000067878	X	complement(56797858..56822326)	-2.8341	0	0
Kynu	ENSMUSG00000026866	2	43555329..43682715	-2.8213	0	0
Crp	ENSMUSG00000037942	1	172698055..172833031	-2.81977	0.0219713	0.133069
Phgdh	ENSMUSG00000053398	3	complement(98313170..98339990)	-2.81087	0	0
Nudt12	ENSMUSG00000024228	17	complement(58999618..59013372)	-2.80578	3.98797e-07	5.2288e-06
Cx3cl1	ENSMUSG00000031778	8	94772009..94782427	-2.79034	0	0
Tmprss6	ENSMUSG00000016942	15	complement(78439668..78468634)	-2.77678	0.00510015	0.0363033
Raet1d	ENSMUSG00000078452	10	22360552..22374139	-2.76609	9.93539e-13	1.99976e-11
C3	ENSMUSG00000024164	17	complement(57203970..57228136)	-2.76303	0	0
Gda	ENSMUSG00000058624	19	complement(21391307..21473445)	-2.76179	0	0
1190005I06Rik	ENSMUSG00000043687	8	complement(120608602..120647632)	-2.75931	1.82163e-07	2.46062e-06
Hist1h3g	ENSMUSG00000099517	13	23535434..23535860	-2.73851	0.0011616	0.00944262
Nov	ENSMUSG00000037362	15	54745702..54754039	-2.73255	0	0
Gm15931	ENSMUSG00000081723	7	4274189..4282645	-2.72947	0	0
Sort1	ENSMUSG00000068747	3	108284082..108361511	-2.72268	0	0
Vpreb1	ENSMUSG00000059305	16	complement(16868402..16870843)	-2.71911	0.0430483	0.237322
Ptges	ENSMUSG00000050737	2	complement(30889471..30929863)	-2.71365	0	0
Mical3	ENSMUSG00000051586	6	complement(120931707..121130999)	-2.7104	1.12466e-13	2.40478e-12
Igsf3	ENSMUSG00000042035	3	101377083..101463059	-2.71013	0	0
Fabp4	ENSMUSG00000062515	3	complement(10204088..10208576)	-2.70551	0	0
Wbscr25	ENSMUSG00000054909	5	complement(134987433..135001350)	-2.70323	0.0101587	0.0671948
Cyb561	ENSMUSG00000019590	11	complement(105933702..105953336)	-2.69817	0	0
Klhdc4	ENSMUSG00000040263	8	complement(121796313..121829569)	-2.69065	0	0
Bfsp1	ENSMUSG00000027420	2	complement(143826528..143863173)	-2.68827	1.21014e-13	2.58304e-12
Plekhg1	ENSMUSG00000040624	10	3740364..3967303	-2.68416	0	0
Nrp2	ENSMUSG00000025969	1	62703285..62818695	-2.67043	0	0
Kcna3	ENSMUSG00000047959	3	107036169..107038070	-2.66916	0	0
Sirpb1b	ENSMUSG00000095028	3	complement(15495751..15575065)	-2.66846	0	0
Aloxe3	ENSMUSG00000020892	11	69125896..69149115	-2.66741	1.55436e-11	2.89859e-10
Car4	ENSMUSG00000000805	11	84957786..84966044	-2.66442	0	0
Kcnt1	ENSMUSG00000058740	2	25863734..25918273	-2.66024	0.0148966	0.0943806
Angptl7	ENSMUSG00000028989	4	complement(148495183..148500460)	-2.65696	0.00951459	0.063362
Lrrn4	ENSMUSG00000043110	2	complement(132868305..132880891)	-2.65378	0.0465871	0.253274
Gm30074	ENSMUSG00000103726	3	complement(52172162..52179972)	-2.65035	0.041509	0.230097
Tox	ENSMUSG00000041272	4	complement(6686353..6991557)	-2.64667	1.36123e-09	2.20646e-08
Tmprss7	ENSMUSG00000033177	16	complement(45656315..45693658)	-2.63845	0.00599335	0.0420114
Adarb1	ENSMUSG00000020262	10	complement(77290726..77418270)	-2.63569	0	0
Kcnh4	ENSMUSG00000035355	11	complement(100740376..100759942)	-2.63532	6.14153e-07	7.88476e-06
Anxa2	ENSMUSG00000032231	9	69453620..69491795	-2.62686	0	0
Dpep2	ENSMUSG00000053687	8	complement(105984944..105996423)	-2.62602	0	0
Jph3	ENSMUSG00000025318	8	121729623..121794276	-2.62444	9.48044e-09	1.43144e-07
P2rx5	ENSMUSG00000005950	11	73160421..73172685	-2.61966	1.04881e-06	1.31632e-05
Ptger2	ENSMUSG00000037759	14	44988195..45003820	-2.6188	0	0
Gm45151	ENSMUSG00000108736	7	116543656..116545755	-2.61851	0.000629279	0.00535024
Kng2	ENSMUSG00000060459	16	complement(22985854..23029101)	-2.61645	0.0411668	0.22859
Fam189a2	ENSMUSG00000071604	19	complement(23972751..24031019)	-2.61632	0	0
Sorbs1	ENSMUSG00000025006	19	complement(40295049..40402267)	-2.60483	0	0
Rpl6l	ENSMUSG00000091086	10	111125851..111126738	-2.60148	0.00872881	0.0586605
Crispld2	ENSMUSG00000031825	8	119992438..120052793	-2.59545	0	0
Cped1	ENSMUSG00000062980	6	21985916..22256404	-2.59319	0	0
Sox8	ENSMUSG00000024176	17	complement(25565892..25570686)	-2.59305	0.0100508	0.0665257
Ryr1	ENSMUSG00000030592	7	complement(29003344..29125179)	-2.583	0	0
Bcar3	ENSMUSG00000028121	3	122294136..122530191	-2.57776	0	0
Agpat4	ENSMUSG00000023827	17	12118704..12219645	-2.57766	0	0
Perp	ENSMUSG00000019851	10	18845071..18857073	-2.56592	0	0
Ramp1	ENSMUSG00000034353	1	91179822..91225196	-2.5648	0	0
Cyp4f16	ENSMUSG00000048440	17	32536558..32551798	-2.56461	0	0
Actn1	ENSMUSG00000015143	12	complement(80167542..80260371)	-2.56376	0	0
Cd302	ENSMUSG00000060703	2	complement(60251993..60284488)	-2.56331	0	0
Scn5a	ENSMUSG00000032511	9	complement(119483408..119579016)	-2.56047	0.0122175	0.0792413
Grb7	ENSMUSG00000019312	11	98446394..98455373	-2.55596	0	0
Ceacam19	ENSMUSG00000049848	7	complement(19875742..19887965)	-2.55229	0.00181269	0.0141588
Gm17088	ENSMUSG00000091438	6	complement(134168879..134172007)	-2.55214	0.02615	0.154731
Lrp8os3	ENSMUSG00000087200	4	complement(107793161..107802064)	-2.55204	0.0243121	0.145464
Clec12a	ENSMUSG00000053063	6	129342691..129365303	-2.54684	0	0
Nim1k	ENSMUSG00000095930	13	complement(119710094..119755882)	-2.54579	4.27928e-08	6.10185e-07
Pzp	ENSMUSG00000030359	6	complement(128483567..128526720)	-2.53935	0.000552072	0.00474265
Rps6kl1	ENSMUSG00000019235	12	complement(85135596..85151264)	-2.53572	0.000712635	0.00600072
Mtl5	ENSMUSG00000024905	19	3388857..3407823	-2.52996	0	0
Serpinb1a	ENSMUSG00000044734	13	complement(32842092..32851185)	-2.52742	0	0
Chst1	ENSMUSG00000027221	2	92599707..92615250	-2.52684	0	0
Emp1	ENSMUSG00000030208	6	135362545..135383173	-2.5258	0	0
Phospho1	ENSMUSG00000050860	11	95824499..95832140	-2.52097	0.0024299	0.0185369
6720489N17Rik	ENSMUSG00000072066	13	complement(62603013..62624182)	-2.51024	1.32995e-11	2.49443e-10
Hopx	ENSMUSG00000059325	5	complement(77086988..77115121)	-2.50196	0	0
Myo1e	ENSMUSG00000032220	9	70207350..70400067	-2.49856	0	0
Shtn1	ENSMUSG00000041362	19	complement(58973358..59076069)	-2.49002	0	0
Kctd12b	ENSMUSG00000041633	X	complement(153685154..153696391)	-2.48953	0	0
Tubb3	ENSMUSG00000062380	8	123411424..123422015	-2.48038	0.0231526	0.139176
B3gnt7	ENSMUSG00000079445	1	86302832..86307305	-2.4684	0	0
Il12rb2	ENSMUSG00000018341	6	complement(67291318..67376188)	-2.4639	0	0
Noct	ENSMUSG00000023087	3	51224447..51251644	-2.4628	0	0
Plcb1	ENSMUSG00000051177	2	134786067..135475258	-2.45794	0	0
G730013B05Rik	ENSMUSG00000097694	16	50526304..50559435	-2.45231	6.66134e-16	1.59287e-14
Arhgef37	ENSMUSG00000045094	18	complement(61493794..61536536)	-2.45122	0	0
Fbp1	ENSMUSG00000069805	13	complement(62864753..62888282)	-2.44984	4.9627e-14	1.08642e-12
Mgst3	ENSMUSG00000026688	1	complement(167371966..167393841)	-2.44405	0	0
Il1rn	ENSMUSG00000026981	2	24336853..24351494	-2.44212	0	0
Olfm4	ENSMUSG00000022026	14	80000302..80021930	-2.44128	4.31048e-05	0.000439982
Timp1	ENSMUSG00000001131	X	20870166..20874735	-2.42848	0.00417582	0.0302544
Dhcr24	ENSMUSG00000034926	4	106561038..106589113	-2.42768	0	0
Arhgap24	ENSMUSG00000057315	5	102481391..102897937	-2.41926	0	0
Galnt9	ENSMUSG00000033316	5	110544355..110621380	-2.41485	3.07546e-05	0.000320365
Lonrf3	ENSMUSG00000016239	X	36328353..36362341	-2.41453	0	0
Il18	ENSMUSG00000039217	9	50575273..50581837	-2.41232	0	0
Gm30146	ENSMUSG00000108415	7	25860140..25869883	-2.40298	0.0356145	0.201973
AW112010	ENSMUSG00000075010	19	complement(11047617..11050566)	-2.40209	0	0
Rufy4	ENSMUSG00000061815	1	74125541..74148223	-2.40015	1.53211e-12	3.05225e-11
Mcoln3	ENSMUSG00000036853	3	146117450..146141806	-2.39976	0	0
Zfyve28	ENSMUSG00000037224	5	complement(34194893..34288449)	-2.39628	0	0
Negr1	ENSMUSG00000040037	3	156561794..157316445	-2.39346	0.00537809	0.0381035
Gm20537	ENSMUSG00000092541	9	complement(88407432..88456616)	-2.38732	0.0201462	0.123271
Adtrp	ENSMUSG00000058022	13	complement(41763148..41847684)	-2.38571	0.001884	0.0146664
Zfp947	ENSMUSG00000063383	17	complement(22144359..22166190)	-2.37284	0.00284345	0.0214166
Plscr1	ENSMUSG00000032369	9	92249750..92272278	-2.36114	0	0
Clcn1	ENSMUSG00000029862	6	42286685..42315756	-2.35954	0.0216423	0.131378
Slc25a24	ENSMUSG00000040322	3	109123149..109168457	-2.35369	0	0
Lmo1	ENSMUSG00000036111	7	complement(109138572..109175207)	-2.35352	1.14163e-06	1.42474e-05
Tspan17	ENSMUSG00000025875	13	54789377..54796776	-2.35229	0	0
Ak8	ENSMUSG00000026807	2	28700164..28813165	-2.35151	0	0
Pparg	ENSMUSG00000000440	6	115360951..115490399	-2.34937	0	0
Retn	ENSMUSG00000012705	8	3655770..3660110	-2.34703	0.015659	0.0987616
Cpne5	ENSMUSG00000024008	17	complement(29156550..29237797)	-2.33607	6.36668e-07	8.15662e-06
Ly75	ENSMUSG00000026980	2	complement(60292103..60383303)	-2.32991	0	0
Fam129b	ENSMUSG00000026796	2	32876114..32925254	-2.32953	0	0
Apobec2	ENSMUSG00000040694	17	complement(48419231..48432728)	-2.32545	0.00340179	0.0252204
Sept3	ENSMUSG00000022456	15	82274935..82294442	-2.32227	0.0429484	0.23689
Xylt1	ENSMUSG00000030657	7	117380979..117673580	-2.32226	0	0
Sowahd	ENSMUSG00000044400	X	37048845..37050418	-2.32113	0.00390491	0.0285335
Kctd17	ENSMUSG00000033287	15	78428564..78438909	-2.32029	0	0
Gpr33	ENSMUSG00000035148	12	complement(52023003..52028063)	-2.32016	0.0311055	0.179964
Apoh	ENSMUSG00000000049	11	108343354..108414396	-2.31436	0.0035688	0.0263216
Arl11	ENSMUSG00000043157	14	61309753..61311936	-2.31125	0	0
Ffar2	ENSMUSG00000051314	7	complement(30818348..30823775)	-2.31101	0	0
Srgap3	ENSMUSG00000030257	6	complement(112717971..112947266)	-2.29177	3.9975e-07	5.23848e-06
Fbxl2	ENSMUSG00000032507	9	complement(113963637..114046191)	-2.28747	3.32698e-05	0.000344722
Mast1	ENSMUSG00000053693	8	complement(84911903..84937359)	-2.28659	0.000774743	0.00648179
Dpep3	ENSMUSG00000031898	8	complement(105973513..105979429)	-2.2846	0.00676156	0.0467493
Adgrl3	ENSMUSG00000037605	5	81020138..81825133	-2.28199	7.5695e-12	1.44414e-10
Dmd	ENSMUSG00000045103	X	82948870..85206141	-2.27195	2.09375e-09	3.34156e-08
Gm37468	ENSMUSG00000102155	3	15547479..15548599	-2.27056	0.00875566	0.0588085
Atp10a	ENSMUSG00000025324	7	58656166..58829420	-2.26565	0	0
B230208H11Rik	ENSMUSG00000097378	10	complement(12916648..12923100)	-2.26498	4.11001e-06	4.79852e-05
Cd300c	ENSMUSG00000058728	11	complement(114956116..114969157)	-2.24971	1.54536e-06	1.89795e-05
Ppp1r3d	ENSMUSG00000049999	2	complement(178411206..178414472)	-2.24471	0	0
Fam122b	ENSMUSG00000036022	X	complement(53243415..53269805)	-2.24315	0	0
Gm28818	ENSMUSG00000101211	1	complement(71894068..71917125)	-2.24309	0.0401053	0.223613
Cib2	ENSMUSG00000037493	9	complement(54544794..54560218)	-2.24135	0	0
Hsd11b1	ENSMUSG00000016194	1	complement(193221634..193264075)	-2.24022	0	0
D230017M19Rik	ENSMUSG00000097131	1	72236465..72274869	-2.23135	0.0092359	0.0616788
Enc1	ENSMUSG00000041773	13	97241105..97253039	-2.22854	7.27975e-09	1.11122e-07
Hpdl	ENSMUSG00000043155	4	complement(116819904..116821707)	-2.22817	0.000313009	0.00280109
Inf2	ENSMUSG00000037679	12	112588784..112615556	-2.22638	0	0
Fga	ENSMUSG00000028001	3	83026076..83033627	-2.22571	0.000100398	0.000974355
1700020N01Rik	ENSMUSG00000050844	10	21593145..21622376	-2.22277	0.0122437	0.0794005
Fpr2	ENSMUSG00000052270	17	17887824..17893952	-2.22151	0	0
Dhrs9	ENSMUSG00000027068	2	69380445..69404533	-2.221	5.59759e-10	9.39859e-09
Bok	ENSMUSG00000026278	1	93685660..93695764	-2.21858	1.16578e-06	1.45339e-05
Lsr	ENSMUSG00000001247	7	complement(30957770..30973464)	-2.2181	0	0
Adcy3	ENSMUSG00000020654	12	4133103..4213525	-2.21784	0	0
St7	ENSMUSG00000029534	6	17692933..17943025	-2.21765	0	0
Myo6	ENSMUSG00000033577	9	80165031..80311729	-2.21376	0	0
Mmp12	ENSMUSG00000049723	9	7344381..7369499	-2.21081	0	0
Pqlc3	ENSMUSG00000045679	12	complement(16988648..17000408)	-2.21052	0	0
Sptbn5	ENSMUSG00000074899	2	complement(120046157..120085772)	-2.20598	0.00190556	0.0148153
Atrnl1	ENSMUSG00000054843	19	57611034..58133338	-2.20144	0	0
Olr1	ENSMUSG00000030162	6	complement(129485244..129507165)	-2.19995	0	0
Slc4a11	ENSMUSG00000074796	2	complement(130684113..130697519)	-2.19928	0	0
Fgr	ENSMUSG00000028874	4	132974095..133001910	-2.19598	0	0
Gpr55	ENSMUSG00000049608	1	complement(85938318..85961007)	-2.19412	0	0
Dip2c	ENSMUSG00000048264	13	9276528..9668928	-2.19405	0	0
Gm16867	ENSMUSG00000093954	14	complement(69363504..69503362)	-2.19332	6.63875e-05	0.000660067
Kng1	ENSMUSG00000022875	16	23057865..23082068	-2.18546	2.87043e-05	0.000300163
Gk	ENSMUSG00000025059	X	complement(85701937..85776819)	-2.18355	0	0
Eps8l3	ENSMUSG00000040600	3	107877229..107892900	-2.18272	0.00923616	0.0616788
Lrp2bp	ENSMUSG00000031637	8	45999303..46029477	-2.18141	0.0346713	0.19759
Runx2os2	ENSMUSG00000089849	17	44710222..44713925	-2.17899	0.0374941	0.21106
Chchd10	ENSMUSG00000049422	10	75935573..75937725	-2.17165	0	0
Mrgpre	ENSMUSG00000048965	7	complement(143778363..143784500)	-2.17087	0.000344901	0.00306341
Rarres1	ENSMUSG00000049404	3	complement(67478972..67515523)	-2.16967	6.82727e-06	7.76959e-05
Cgref1	ENSMUSG00000029161	5	complement(30933143..30945591)	-2.16901	0.000578267	0.00494502
Fzd4	ENSMUSG00000049791	7	89404355..89413134	-2.16688	0	0
Ldlrad3	ENSMUSG00000048058	2	complement(101950203..102186385)	-2.16635	0	0
Mccc2	ENSMUSG00000021646	13	complement(99948533..100015639)	-2.15902	0	0
F10	ENSMUSG00000031444	8	13037308..13056676	-2.15774	0	0
Cacna1f	ENSMUSG00000031142	X	7607083..7635196	-2.15269	4.77396e-15	1.09583e-13
Lemd1	ENSMUSG00000079330	1	132191431..132259227	-2.14339	0.0397291	0.221872
9330104G04Rik	ENSMUSG00000097842	7	complement(16871347..16874886)	-2.13849	0.0152662	0.0965089
F2	ENSMUSG00000027249	2	complement(91625320..91636414)	-2.13741	0.000262517	0.00237587
C1rl	ENSMUSG00000038527	6	124493113..124510643	-2.13703	0	0
Prom1	ENSMUSG00000029086	5	complement(43993620..44102032)	-2.13532	0	0
Clec4a3	ENSMUSG00000043832	6	122952515..122969875	-2.12779	0	0
F9	ENSMUSG00000031138	X	59999464..60030759	-2.12496	0.00441289	0.0318582
Trim6	ENSMUSG00000072244	7	104218793..104235152	-2.12458	1.41664e-13	3.00799e-12
Nln	ENSMUSG00000021710	13	complement(104023439..104109614)	-2.12142	0	0
Dgat2	ENSMUSG00000030747	7	complement(99153658..99182719)	-2.12075	0	0
Gm20658	ENSMUSG00000093765	12	complement(116102769..116138648)	-2.11738	0.0193778	0.119071
Dennd2a	ENSMUSG00000038456	6	complement(39462378..39557867)	-2.1157	0	0
Gm26533	ENSMUSG00000097748	18	complement(31781226..31789045)	-2.10573	0.0113501	0.0742983
Syt14	ENSMUSG00000016200	1	complement(192891233..193035775)	-2.10324	0.00336646	0.0249873
Gm26584	ENSMUSG00000097474	8	complement(40862395..40865647)	-2.10304	0.00627714	0.0437904
Unc119	ENSMUSG00000002058	11	78343482..78349164	-2.09696	0	0
Sntb1	ENSMUSG00000060429	15	complement(55638843..55906949)	-2.09571	0	0
Tmem254a	ENSMUSG00000072676	14	complement(25924000..25927672)	-2.09248	4.53127e-08	6.44796e-07
Ceacam18	ENSMUSG00000030472	7	43634707..43649295	-2.09167	0.00347538	0.0256956
Dmxl2	ENSMUSG00000041268	9	complement(54365158..54501760)	-2.08799	0	0
Tarm1	ENSMUSG00000053338	7	complement(3486500..3502624)	-2.08692	0	0
Gpr15	ENSMUSG00000047293	16	complement(58717435..58718724)	-2.08241	7.17764e-07	9.13311e-06
S100a1	ENSMUSG00000044080	3	complement(90511034..90514392)	-2.08188	0	0
Prkar2b	ENSMUSG00000002997	12	complement(31958476..32061296)	-2.08162	0	0
Gm27042	ENSMUSG00000097792	19	40589435..40594862	-2.08085	0.0458755	0.249894
Igsf10	ENSMUSG00000036334	3	complement(59316735..59344394)	-2.07683	0.000595673	0.00508226
D930028M14Rik	ENSMUSG00000074274	7	25152457..25156627	-2.07636	0.00545633	0.038596
Cytip	ENSMUSG00000026832	2	complement(58129137..58195532)	-2.07376	0	0
Xntrpc	ENSMUSG00000070425	7	102065713..102096864	-2.07239	0.00689248	0.047533
4930570N18Rik	ENSMUSG00000089683	1	193203038..193226208	-2.07233	0.0495778	0.266691
Fgf13	ENSMUSG00000031137	X	complement(59062145..59568071)	-2.06708	4.26317e-07	5.57014e-06
Tmem254b	ENSMUSG00000021867	14	complement(26203369..26207041)	-2.06518	9.29375e-08	1.29008e-06
Trerf1	ENSMUSG00000064043	17	47140875..47361958	-2.06182	0	0
Pcnx	ENSMUSG00000021140	12	81860030..82000924	-2.0581	0	0
Egfl8	ENSMUSG00000015467	17	complement(34613349..34615971)	-2.05757	7.53831e-08	1.05301e-06
Kifc1	ENSMUSG00000079553	17	complement(33875666..33890661)	-2.05418	1.99447e-10	3.45725e-09
Ahsg	ENSMUSG00000022868	16	22892042..22899438	-2.05248	1.66206e-09	2.67443e-08
Cryaa	ENSMUSG00000024041	17	31677933..31681722	-2.05108	0.000103296	0.00100029
Aim1	ENSMUSG00000019866	10	complement(43950307..44148853)	-2.05	0	0
Dubr	ENSMUSG00000022639	16	complement(50719294..50732773)	-2.0431	0	0
Gm17315	ENSMUSG00000097791	17	79354699..79358022	-2.04051	0.0287615	0.168181
Sh3tc1	ENSMUSG00000036553	5	complement(35697180..35739987)	-2.0392	0	0
Pros1	ENSMUSG00000022912	16	62854307..62929346	-2.03749	0	0
Lonrf1	ENSMUSG00000039633	8	complement(36216064..36249516)	-2.03725	0	0
Lrrc8b	ENSMUSG00000070639	5	105415775..105490074	-2.03642	0	0
Haao	ENSMUSG00000000673	17	complement(83831356..83846790)	-2.03114	0	0
Rims3	ENSMUSG00000032890	4	120854816..120896579	-2.02961	0	0
Gm16096	ENSMUSG00000087135	9	complement(40780742..40784181)	-2.02411	3.44872e-10	5.86945e-09
Acot4	ENSMUSG00000052392	12	84038379..84044723	-2.024	1.02514e-08	1.54449e-07
C1ra	ENSMUSG00000055172	6	124512405..124523443	-2.01821	0	0
Pxt1	ENSMUSG00000045378	17	complement(28934291..28942262)	-2.01779	0.0437512	0.240573
Abhd3	ENSMUSG00000002475	18	complement(10644411..10706771)	-2.01661	8.43138e-07	1.06588e-05
Kcne3	ENSMUSG00000035165	7	100176502..100184869	-2.00492	2.9353e-11	5.3892e-10
Rras2	ENSMUSG00000055723	7	complement(114046782..114117781)	-2.0036	0	0
Cd1d1	ENSMUSG00000028076	3	complement(86995834..86999441)	-2.00105	0	0
Abhd5	ENSMUSG00000032540	9	122351608..122381524	-1.99874	0	0
Zfp82	ENSMUSG00000098022	7	complement(30054489..30072900)	-1.99695	0.00822332	0.0555701
Runx2	ENSMUSG00000039153	17	complement(44495987..44814797)	-1.9952	0	0
Fcnb	ENSMUSG00000026835	2	complement(28076378..28084885)	-1.99444	0	0
Ppargc1b	ENSMUSG00000033871	18	complement(61298136..61400431)	-1.99321	0	0
Acox1	ENSMUSG00000020777	11	complement(116171888..116199045)	-1.99309	0	0
Alcam	ENSMUSG00000022636	16	complement(52248996..52454074)	-1.99001	5.40457e-13	1.10424e-11
Nceh1	ENSMUSG00000027698	3	27182965..27284608	-1.98727	0	0
Marveld1	ENSMUSG00000044345	19	42147400..42151703	-1.98342	0	0
Tmem198	ENSMUSG00000051703	1	75479532..75485705	-1.98149	0.000636144	0.00540672
RP24-502J3.1	ENSMUSG00000110018	15	5496266..5594984	-1.97409	4.00442e-07	5.24473e-06
Galnt12	ENSMUSG00000039774	4	47091909..47123070	-1.97319	0	0
Klf8	ENSMUSG00000041649	X	153237466..153396132	-1.97314	0.000660638	0.00559052
Itpripl2	ENSMUSG00000095115	7	complement(118485111..118491975)	-1.97167	0	0
Gm5150	ENSMUSG00000078780	3	complement(15946870..16006437)	-1.96811	0	0
Gm10693	ENSMUSG00000074420	7	complement(3860681..3869170)	-1.96377	8.9877e-12	1.70742e-10
Chp1	ENSMUSG00000014077	2	119547697..119587027	-1.96183	0	0
Gm14421	ENSMUSG00000083111	2	complement(177053516..177056838)	-1.95884	0.0478376	0.258758
Coro2b	ENSMUSG00000041729	9	complement(62419492..62537044)	-1.95648	0.000137381	0.00130722
Asb4	ENSMUSG00000042607	6	5383386..5433022	-1.95605	1.31343e-07	1.79355e-06
2610528A11Rik	ENSMUSG00000096001	14	complement(37102140..37114022)	-1.95495	8.6569e-06	9.73381e-05
Zfp85	ENSMUSG00000058331	13	complement(67747800..67755228)	-1.94974	0.0249391	0.148594
Plxnc1	ENSMUSG00000074785	10	complement(94790866..94944578)	-1.94915	0	0
Rnd3	ENSMUSG00000017144	2	complement(51130438..51149111)	-1.9488	0	0
B4galnt2	ENSMUSG00000013418	11	complement(95865943..95914891)	-1.9486	0.0480576	0.259747
Gm8615	ENSMUSG00000024437	5	complement(149155108..149156209)	-1.94631	0.0225581	0.13614
Pgf	ENSMUSG00000004791	12	complement(85166639..85177296)	-1.94488	2.93254e-12	5.75509e-11
Dkkl1	ENSMUSG00000030792	7	complement(45207519..45212147)	-1.94248	0.000371276	0.00328332
Gdpd3	ENSMUSG00000030703	7	126766334..126775649	-1.93301	1.61467e-07	2.19261e-06
Stk11	ENSMUSG00000003068	10	80115803..80130682	-1.92808	0	0
Gm9920	ENSMUSG00000053749	15	complement(55099917..55113677)	-1.92214	1.71179e-06	2.09129e-05
Sdk1	ENSMUSG00000039683	5	141241490..142215586	-1.92172	4.25693e-05	0.000434971
Capg	ENSMUSG00000056737	6	72544391..72562983	-1.91879	0	0
Trim16	ENSMUSG00000047821	11	62820231..62850808	-1.91515	1.11022e-16	2.73258e-15
Ap1s2	ENSMUSG00000031367	X	163909017..163933666	-1.91419	0	0
Lrp8	ENSMUSG00000028613	4	107802261..107876840	-1.91207	0	0
Ankrd13b	ENSMUSG00000037907	11	complement(77470485..77489678)	-1.9116	6.13731e-13	1.24924e-11
Nat8l	ENSMUSG00000048142	5	33995984..34005916	-1.90931	0	0
Rem1	ENSMUSG00000000359	2	152626951..152635198	-1.90846	0.0104868	0.0692329
Gpsm2	ENSMUSG00000027883	3	complement(108678638..108722309)	-1.9076	0	0
Myo1h	ENSMUSG00000066952	5	114289166..114365357	-1.90486	0.0270841	0.159617
G0s2	ENSMUSG00000009633	1	complement(193272161..193273217)	-1.90211	0	0
Abcd2	ENSMUSG00000055782	15	complement(91145884..91191807)	-1.89879	0	0
Kcnn3	ENSMUSG00000000794	3	89520164..89675132	-1.89181	4.72308e-10	7.97023e-09
Gm15927	ENSMUSG00000085039	7	complement(3632114..3644887)	-1.8894	0.016638	0.104167
Klhl2	ENSMUSG00000031605	8	complement(64739675..64850017)	-1.88425	0	0
Tmem150b	ENSMUSG00000046456	7	complement(4706832..4725249)	-1.87737	9.20102e-06	0.000103147
Tmem102	ENSMUSG00000089876	11	complement(69803603..69805624)	-1.87327	0.00350423	0.0258931
Vtn	ENSMUSG00000017344	11	78499091..78502324	-1.87116	0.00480621	0.0343818
S100a11	ENSMUSG00000027907	3	93520488..93526287	-1.86746	0	0
Ceacam1	ENSMUSG00000074272	7	complement(25461707..25477603)	-1.86469	0	0
Fam83f	ENSMUSG00000022408	15	80671847..80700420	-1.86131	0	0
Sbk1	ENSMUSG00000042978	7	126272619..126295016	-1.85929	0	0
Npm3	ENSMUSG00000056209	19	complement(45747734..45749591)	-1.85835	1.06455e-10	1.87671e-09
Gm11033	ENSMUSG00000079011	8	complement(74590987..74833947)	-1.85738	0.0116806	0.0761746
Atp8b4	ENSMUSG00000060131	2	complement(126320973..126500674)	-1.85604	0	0
Ccr2	ENSMUSG00000049103	9	124101950..124113557	-1.8541	0	0
Uxs1	ENSMUSG00000057363	1	complement(43746966..43827800)	-1.85408	0	0
Insl6	ENSMUSG00000050957	19	complement(29321344..29325356)	-1.85282	0.000225522	0.00206678
D8Ertd82e	ENSMUSG00000050271	8	36094828..36147787	-1.8523	0	0
Gm13546	ENSMUSG00000086862	2	58164001..58177063	-1.85158	0	0
Dbi	ENSMUSG00000026385	1	complement(120113280..120121078)	-1.84662	0	0
RP23-132B15.4	ENSMUSG00000110594	8	complement(68971145..69001683)	-1.84534	0.00782278	0.0532091
Myof	ENSMUSG00000048612	19	complement(37899036..38043577)	-1.84444	0	0
Rbp4	ENSMUSG00000024990	19	complement(38116620..38125321)	-1.83915	0.0178007	0.110453
Mitf	ENSMUSG00000035158	6	97807052..98021349	-1.83826	0	0
Isoc2a	ENSMUSG00000086784	7	4877153..4896973	-1.83816	5.00141e-05	0.000505108
Vim	ENSMUSG00000026728	2	13573927..13582826	-1.83485	0	0
Sstr4	ENSMUSG00000037014	2	148395344..148396767	-1.83326	0.0131934	0.0847135
Trib3	ENSMUSG00000032715	2	complement(152337422..152344032)	-1.83222	1.11022e-16	2.73258e-15
Tfec	ENSMUSG00000029553	6	complement(16833373..16898441)	-1.82969	0	0
Cyb561a3	ENSMUSG00000034445	19	10577454..10588548	-1.82895	0	0
Lmo4	ENSMUSG00000028266	3	complement(144188530..144205220)	-1.82815	0	0
Smkr-ps	ENSMUSG00000045709	6	29985329..29993776	-1.82788	3.08454e-10	5.27545e-09
Fgb	ENSMUSG00000033831	3	complement(83040141..83049863)	-1.82605	2.53076e-05	0.000267052
Arhgap26	ENSMUSG00000036452	18	38601534..39376284	-1.82579	0	0
Plppr2	ENSMUSG00000040563	9	21937033..21948907	-1.8245	1.29417e-05	0.000142393
Disp2	ENSMUSG00000040035	2	118779719..118811293	-1.82428	0.00516536	0.0367138
Nrn1	ENSMUSG00000039114	13	complement(36725625..36734477)	-1.82145	0.025263	0.150267
Svil	ENSMUSG00000024236	18	4920540..5119299	-1.8214	0	0
Junos	ENSMUSG00000087366	4	95051534..95167318	-1.8213	2.6339e-11	4.84863e-10
Xlr	ENSMUSG00000054626	X	complement(53777118..53797706)	-1.81625	3.44169e-15	7.9564e-14
Runx2os1	ENSMUSG00000073394	17	44735845..44737612	-1.81527	4.13196e-05	0.000422734
Ccdc88a	ENSMUSG00000032740	11	29373658..29510808	-1.81282	0	0
Trim66	ENSMUSG00000031026	7	complement(109449006..109508134)	-1.81195	0.0174666	0.108659
Synj2	ENSMUSG00000023805	17	5941280..6044290	-1.8098	0	0
Slc9a7	ENSMUSG00000037341	X	complement(20105755..20291807)	-1.80743	4.94537e-11	8.94149e-10
Adipor2	ENSMUSG00000030168	6	complement(119353150..119417704)	-1.80546	0	0
Chpf	ENSMUSG00000032997	1	complement(75474569..75479307)	-1.8047	5.55112e-16	1.33131e-14
Atxn10	ENSMUSG00000016541	15	85336381..85463836	-1.80314	0	0
Ldhb	ENSMUSG00000030246	6	complement(142490249..142507957)	-1.80192	0	0
Penk	ENSMUSG00000045573	4	complement(4133531..4138819)	-1.80024	3.33335e-07	4.40967e-06
Fcrlb	ENSMUSG00000070524	1	complement(170907273..170912941)	-1.79861	2.52132e-09	4.00036e-08
Tmem254c	ENSMUSG00000072680	14	complement(26063919..26067355)	-1.79639	0	0
AU020206	ENSMUSG00000097415	7	complement(75769038..75782099)	-1.79609	0	0
Dagla	ENSMUSG00000035735	19	complement(10245265..10304877)	-1.78785	5.55112e-16	1.33131e-14
Atp1a1	ENSMUSG00000033161	3	complement(101576219..101604684)	-1.78574	0	0
Lgals3	ENSMUSG00000050335	14	47367751..47386160	-1.78499	0	0
Cdon	ENSMUSG00000038119	9	35421128..35507652	-1.78458	0.00426194	0.0308462
Cav2	ENSMUSG00000000058	6	17281185..17289115	-1.78271	0	0
Bglap3	ENSMUSG00000074489	3	complement(88368616..88372743)	-1.78217	0.000228164	0.00208943
Pik3r5	ENSMUSG00000020901	11	68432121..68497849	-1.7791	0	0
Mkl2	ENSMUSG00000009569	16	13256481..13417529	-1.77891	0	0
Ear1	ENSMUSG00000072601	14	complement(43818765..43875517)	-1.7776	0	0
Deptor	ENSMUSG00000022419	15	55112317..55259271	-1.77651	0	0
Acp5	ENSMUSG00000001348	9	complement(22126731..22135746)	-1.77329	0	0
Tubb4a	ENSMUSG00000062591	17	complement(57080066..57087782)	-1.76611	3.98882e-09	6.20937e-08
Cast	ENSMUSG00000021585	13	complement(74694286..74807921)	-1.76137	0	0
Adrbk2	ENSMUSG00000042249	5	complement(112910482..113015791)	-1.76064	0	0
Tcf7l2	ENSMUSG00000024985	19	55741810..55933654	-1.76005	0	0
S100a10	ENSMUSG00000041959	3	93555080..93564643	-1.75926	0	0
Hsd3b7	ENSMUSG00000042289	7	127800604..127803802	-1.75884	0	0
Acaa2	ENSMUSG00000036880	18	74779197..74806207	-1.75819	0	0
Ncoa1	ENSMUSG00000020647	12	complement(4247363..4477182)	-1.75458	0	0
Capn1	ENSMUSG00000024942	19	complement(5988546..6015825)	-1.75338	0	0
Chml	ENSMUSG00000078185	1	complement(175682237..175692901)	-1.75329	6.27082e-10	1.0482e-08
Ppp1r12b	ENSMUSG00000073557	1	complement(134754658..134955942)	-1.75257	0	0
Syde2	ENSMUSG00000036863	3	145987870..146021720	-1.75178	4.49099e-06	5.21831e-05
Zbed5	ENSMUSG00000034173	5	129895723..129903623	-1.7496	0.005086	0.0362131
Rasgrf2	ENSMUSG00000021708	13	complement(91880400..92131656)	-1.74657	0.000469003	0.0040816
Slc9a6	ENSMUSG00000060681	X	56609757..56664230	-1.7454	0	0
Zfp72	ENSMUSG00000069184	13	complement(74371426..74376566)	-1.74434	0.0403416	0.224648
Icam5	ENSMUSG00000032174	9	21032038..21039036	-1.74212	0.00027094	0.00244801
Impa2	ENSMUSG00000024525	18	67289253..67319146	-1.73973	0	0
Gldc	ENSMUSG00000024827	19	complement(30098449..30175418)	-1.73955	0.0425719	0.235212
Eepd1	ENSMUSG00000036611	9	25481547..25604110	-1.73874	0	0
Klra2	ENSMUSG00000030187	6	complement(131219223..131247362)	-1.73335	0	0
Gm14305	ENSMUSG00000078878	2	176708328..176721813	-1.72323	0.00190418	0.014807
Aprt	ENSMUSG00000006589	8	complement(122574635..122576909)	-1.7179	0	0
Btnl5-ps	ENSMUSG00000073420	17	complement(34488070..34497429)	-1.71661	0.0489834	0.264018
Grk5	ENSMUSG00000003228	19	60889749..61092553	-1.71608	9.90758e-08	1.36982e-06
Afp	ENSMUSG00000054932	5	90490737..90508907	-1.71584	1.67873e-08	2.47785e-07
Tspan32	ENSMUSG00000000244	7	143005046..143019644	-1.71483	0	0
Gramd4	ENSMUSG00000035900	15	86057695..86137634	-1.71429	0	0
Napepld	ENSMUSG00000044968	5	complement(21662901..21701396)	-1.71277	0.00169858	0.0133553
Tspan5	ENSMUSG00000028152	3	138742195..138907905	-1.70917	0	0
Shroom3	ENSMUSG00000029381	5	92683435..92965318	-1.70871	8.42128e-05	0.000827501
Tcea3	ENSMUSG00000001604	4	136247729..136274898	-1.70559	9.15284e-06	0.00010263
Zfyve9	ENSMUSG00000034557	4	complement(108637466..108780798)	-1.7054	0	0
Kyat3	ENSMUSG00000040213	3	142701051..142746870	-1.70461	1.021e-09	1.66998e-08
Ambp	ENSMUSG00000028356	4	complement(63143275..63154799)	-1.70448	0.0417403	0.2313
Ppfibp1	ENSMUSG00000016487	6	146888487..147032025	-1.70404	0	0
Hdac3	ENSMUSG00000024454	18	complement(37935844..37954988)	-1.69462	0	0
Capn2	ENSMUSG00000026509	1	complement(182467260..182517608)	-1.69425	0	0
Gmcl1	ENSMUSG00000001157	6	complement(86691768..86733383)	-1.69346	0	0
Gstt3	ENSMUSG00000001665	10	complement(75774115..75781414)	-1.69066	6.99441e-15	1.5935e-13
Mt1	ENSMUSG00000031765	8	94179082..94180327	-1.68699	0	0
Gm26899	ENSMUSG00000097799	2	120532904..120539846	-1.68472	0.0326023	0.187224
Clec4a4	ENSMUSG00000059639	6	122990367..123024105	-1.68376	0.019323	0.118809
Ccdc109b	ENSMUSG00000027994	3	complement(129914960..129970206)	-1.68266	0	0
Card11	ENSMUSG00000036526	5	complement(140872990..141000582)	-1.67558	0	0
Apba1	ENSMUSG00000024897	19	23758876..23949597	-1.67335	1.13696e-07	1.56442e-06
Gm10479	ENSMUSG00000073184	12	20415938..20433699	-1.67334	0.000523668	0.00452178
Ccdc88c	ENSMUSG00000021182	12	complement(100912700..101028983)	-1.67216	0	0
Nnmt	ENSMUSG00000032271	9	complement(48591877..48605153)	-1.66565	0.00415283	0.0301057
Igf2bp2	ENSMUSG00000033581	16	complement(22059009..22163299)	-1.66252	0	0
Gm28100	ENSMUSG00000100108	1	complement(85972365..85986917)	-1.66154	0.023531	0.141224
2010016I18Rik	ENSMUSG00000091575	3	complement(106481982..106485913)	-1.66119	0.0158985	0.100078
Hist1h3a	ENSMUSG00000069265	13	complement(23761853..23762386)	-1.65927	0.030849	0.178735
Hcn1	ENSMUSG00000021730	13	117602320..117987418	-1.65916	0.0450708	0.246403
Klf9	ENSMUSG00000033863	19	23141226..23166911	-1.65631	0	0
Tas1r3	ENSMUSG00000029072	4	complement(155859268..155863362)	-1.65135	0.0222541	0.134538
Tnfrsf12a	ENSMUSG00000023905	17	complement(23675447..23677449)	-1.651	0	0
Gm15513	ENSMUSG00000086291	5	complement(34211810..34213802)	-1.65066	0.00119839	0.00970771
Gmpr	ENSMUSG00000000253	13	45507444..45546382	-1.65039	0	0
Chsy1	ENSMUSG00000032640	7	66109515..66173798	-1.65037	0	0
Malt1	ENSMUSG00000032688	18	65430963..65478823	-1.64974	0	0
Gm20752	ENSMUSG00000106053	3	159076364..159308081	-1.64848	0.00743349	0.0507752
Gm12346	ENSMUSG00000083899	11	77293444..77295898	-1.6478	0.0311617	0.180182
Star	ENSMUSG00000031574	8	25806555..25815982	-1.64733	0.000309982	0.00277604
1700001L05Rik	ENSMUSG00000075511	15	complement(83357526..83367282)	-1.64721	0.00575053	0.0405007
Itga8	ENSMUSG00000026768	2	complement(12106632..12301922)	-1.64718	0.0308285	0.178658
Gk5	ENSMUSG00000041440	9	96119362..96184608	-1.64598	2.84788e-09	4.49506e-08
Csf2ra	ENSMUSG00000059326	19	complement(61224402..61228418)	-1.64325	0	0
Mum1	ENSMUSG00000020156	10	80226434..80243903	-1.64234	0	0
Slamf6	ENSMUSG00000015314	1	171917515..171953170	-1.63803	6.88651e-10	1.14561e-08
Fzd7	ENSMUSG00000041075	1	59482424..59486955	-1.63656	0	0
Nr1d1	ENSMUSG00000020889	11	complement(98767932..98775333)	-1.63561	0	0
Tbc1d8b	ENSMUSG00000042473	X	139684996..139753405	-1.63387	0.00132002	0.0106065
Alb	ENSMUSG00000029368	5	90460897..90476602	-1.62831	1.55933e-10	2.72331e-09
Slc35g1	ENSMUSG00000044026	19	38395980..38405607	-1.62621	0	0
Dock5	ENSMUSG00000044447	14	complement(67751928..67933572)	-1.62562	0	0
Gm26635	ENSMUSG00000097764	16	complement(17254960..17260326)	-1.62557	0	0
Lepr	ENSMUSG00000057722	4	101717404..101815352	-1.62195	0.0054361	0.0384697
Gm15501	ENSMUSG00000087412	7	complement(93178983..93184176)	-1.62118	0.0466595	0.253457
Zfp979	ENSMUSG00000066000	4	complement(147611937..147642513)	-1.62098	0.00106562	0.00872033
Qrich2	ENSMUSG00000070331	11	complement(116441325..116466241)	-1.61959	0.034561	0.197077
Svip	ENSMUSG00000074093	7	complement(51997171..52006018)	-1.61932	5.01863e-09	7.75056e-08
Flrt3	ENSMUSG00000051379	2	complement(140650914..140671469)	-1.61727	0	0
4933439K11Rik	ENSMUSG00000085184	1	complement(172538133..172558129)	-1.61274	0.0295689	0.172281
Tmem202	ENSMUSG00000049526	9	complement(59518686..59525501)	-1.61107	0.00938887	0.0625697
Usp6nl	ENSMUSG00000039046	2	6322667..6446390	-1.61038	0	0
A630033H20Rik	ENSMUSG00000054293	X	107148927..107173661	-1.60914	0	0
Hpgd	ENSMUSG00000031613	8	56294585..56321043	-1.60899	0	0
1110051M20Rik	ENSMUSG00000040591	2	complement(91275068..91444704)	-1.60836	0	0
Mgst1	ENSMUSG00000008540	6	138140316..138156755	-1.60795	0	0
Rpl36-ps3	ENSMUSG00000066629	12	12911986..12912369	-1.60759	0.000165658	0.00155383
Idh1	ENSMUSG00000025950	1	complement(65158616..65186500)	-1.60392	0	0
Gm14435	ENSMUSG00000089951	2	176423594..176435761	-1.60323	0.0318519	0.183584
Trem3	ENSMUSG00000041754	17	48247777..48258841	-1.60168	1.11022e-16	2.73258e-15
Elane	ENSMUSG00000020125	10	79886312..79888216	-1.5961	0	0
Il1rl2	ENSMUSG00000070942	1	40324610..40367562	-1.59351	0	0
Slc1a2	ENSMUSG00000005089	2	102658659..102790784	-1.5924	0.00405488	0.0294746
Slc16a10	ENSMUSG00000019838	10	complement(40033535..40142254)	-1.58988	0	0
B3gnt5	ENSMUSG00000022686	16	19760208..19772753	-1.58709	0.000708245	0.00597159
Psat1	ENSMUSG00000024640	19	complement(15904678..15947337)	-1.58536	0	0
Gsto1	ENSMUSG00000025068	19	47854970..47864790	-1.58437	0	0
Snai3	ENSMUSG00000006587	8	complement(122454208..122460733)	-1.58243	1.09758e-11	2.06816e-10
Padi3	ENSMUSG00000025328	4	complement(140785365..140810648)	-1.58213	0.00107271	0.00876836
Thbd	ENSMUSG00000074743	2	complement(148404466..148408188)	-1.57989	0	0
Yjefn3	ENSMUSG00000048967	8	complement(69887788..69902712)	-1.57762	0.0257239	0.152635
Map4k1	ENSMUSG00000037337	7	28982050..29003279	-1.57748	0	0
Uprt	ENSMUSG00000073016	X	104482818..104507490	-1.57437	0.00121772	0.00984303
Slc22a17	ENSMUSG00000022199	14	complement(54906727..54913132)	-1.57254	0	0
Fam69a	ENSMUSG00000029270	5	complement(107908053..107987085)	-1.56889	0	0
Kif1a	ENSMUSG00000014602	1	complement(93015464..93101951)	-1.56778	0.000148179	0.0014023
Bmf	ENSMUSG00000040093	2	complement(118528757..118549687)	-1.56725	0	0
Stap2	ENSMUSG00000038781	17	complement(55997081..56005570)	-1.56704	1.32231e-06	1.63722e-05
Apoa1	ENSMUSG00000032083	9	46228580..46230466	-1.56388	0.000234751	0.00214491
Gm6166	ENSMUSG00000074280	9	57483913..57484585	-1.56367	0.0292407	0.170635
Bhlhe40	ENSMUSG00000030103	6	108660629..108666925	-1.55953	0	0
Jag1	ENSMUSG00000027276	2	complement(137081456..137116644)	-1.55778	0	0
Aifm2	ENSMUSG00000020085	10	61715263..61739260	-1.55657	0	0
Car5b	ENSMUSG00000031373	X	complement(163976822..164027997)	-1.55649	0.00160324	0.0126917
Tstd3	ENSMUSG00000028251	4	complement(21757382..21767212)	-1.55597	5.90639e-14	1.28665e-12
Me2	ENSMUSG00000024556	18	complement(73770040..73815392)	-1.55525	0	0
Crip1	ENSMUSG00000006360	12	113146316..113153879	-1.55492	0	0
G430095P16Rik	ENSMUSG00000074203	8	84723007..84726844	-1.55444	8.21565e-15	1.86649e-13
Nus1	ENSMUSG00000023068	10	52417547..52440192	-1.5535	0	0
Hal	ENSMUSG00000020017	10	93488768..93519304	-1.54866	0	0
Rhoq	ENSMUSG00000024143	17	86963082..87000069	-1.53978	0	0
Kifc5b	ENSMUSG00000024301	17	26917091..26932579	-1.53828	0.0096517	0.0641896
Ikzf4	ENSMUSG00000002578	10	complement(128630843..128645991)	-1.53719	0.00794763	0.0539391
Tbc1d9	ENSMUSG00000031709	8	83165352..83272934	-1.53536	0	0
Rab3d	ENSMUSG00000019066	9	complement(21907491..21918192)	-1.53283	0	0
Sipa1l3	ENSMUSG00000030583	7	complement(29320372..29518641)	-1.53251	0	0
Depdc1b	ENSMUSG00000021697	13	108316332..108407782	-1.53065	2.03875e-06	2.46967e-05
Rhov	ENSMUSG00000034226	2	complement(119269201..119271272)	-1.5305	1.70557e-11	3.16965e-10
Gm44662	ENSMUSG00000108546	7	30916983..30946824	-1.52957	0.0265036	0.156651
Gm13212	ENSMUSG00000078502	4	145585166..145625345	-1.52824	1.01235e-06	1.27286e-05
Abcc4	ENSMUSG00000032849	14	complement(118482692..118706219)	-1.52746	0	0
Cdc14b	ENSMUSG00000033102	13	complement(64192545..64274973)	-1.5251	2.51416e-10	4.32881e-09
Tusc1	ENSMUSG00000054000	4	complement(93334138..93335511)	-1.52247	1.11022e-16	2.73258e-15
Pex11a	ENSMUSG00000030545	7	complement(79735957..79743131)	-1.51973	7.77156e-16	1.8538e-14
Clmp	ENSMUSG00000032024	9	40685962..40785319	-1.51953	4.44089e-16	1.06926e-14
1700029I15Rik	ENSMUSG00000044916	2	92382538..92385708	-1.51939	0.00823505	0.0556417
Gm1070	ENSMUSG00000073018	6	71293765..71302880	-1.51558	0.0403021	0.224531
Gm15987	ENSMUSG00000085786	6	complement(128951204..128975029)	-1.51497	0.00149647	0.0119143
Sun2	ENSMUSG00000042524	15	complement(79724070..79742536)	-1.51354	0	0
Depdc1a	ENSMUSG00000028175	3	159495433..159529955	-1.51297	6.77409e-05	0.000673248
Arhgap29	ENSMUSG00000039831	3	121952541..122016753	-1.51247	3.86602e-09	6.03751e-08
Agap1	ENSMUSG00000055013	1	89454806..89897617	-1.51104	0	0
9030407P20Rik	ENSMUSG00000097343	7	complement(120673436..120677570)	-1.50994	0.0288367	0.168539
Fbxl14	ENSMUSG00000030019	6	119479668..119482630	-1.50978	0	0
Cideb	ENSMUSG00000022219	14	complement(55754045..55758458)	-1.50497	0.000642938	0.00545685
S100a13	ENSMUSG00000042312	3	90514435..90524581	-1.50445	0	0
Nup210	ENSMUSG00000030091	6	complement(91013068..91116829)	-1.50433	0	0
4930562F07Rik	ENSMUSG00000026729	1	complement(160074735..160077985)	-1.50207	0.00372452	0.0273495
Apobr	ENSMUSG00000042759	7	126584942..126589112	-1.49998	0	0
Nccrp1	ENSMUSG00000047586	7	complement(28543596..28547254)	-1.49867	0.00174268	0.0136755
Tmem138	ENSMUSG00000024666	19	complement(10570478..10577362)	-1.4952	0	0
Anxa4	ENSMUSG00000029994	6	complement(86736840..86793584)	-1.49211	0	0
Smpdl3a	ENSMUSG00000019872	10	57794335..57811830	-1.49143	0	0
Gale	ENSMUSG00000028671	4	135963727..135968178	-1.48989	0	0
Gm18666	ENSMUSG00000101660	1	93906244..93916768	-1.48952	0.0339478	0.193989
Aldh3b1	ENSMUSG00000024885	19	complement(3913493..3929761)	-1.48942	0	0
Atp11a	ENSMUSG00000031441	8	12757014..12868728	-1.48808	0	0
Ahnak	ENSMUSG00000069833	19	8989284..9076919	-1.48785	0	0
Alpk2	ENSMUSG00000032845	18	complement(65265529..65393888)	-1.4861	0.000380393	0.00335723
Lpl	ENSMUSG00000015568	8	68880491..68907448	-1.4822	0	0
Plxnb3	ENSMUSG00000031385	X	73757090..73772514	-1.47888	0	0
Baz1a	ENSMUSG00000035021	12	complement(54892989..55014348)	-1.47808	0	0
Vcan	ENSMUSG00000021614	13	complement(89655312..89742509)	-1.47644	7.39918e-08	1.03446e-06
Slc22a18	ENSMUSG00000000154	7	143473736..143499334	-1.47434	9.95856e-09	1.50177e-07
Cluh	ENSMUSG00000020741	11	74649495..74670847	-1.47297	0	0
Asns	ENSMUSG00000029752	6	complement(7675169..7693254)	-1.46911	0	0
3110002H16Rik	ENSMUSG00000024410	18	12168717..12189997	-1.46858	0	0
Tmsb15l	ENSMUSG00000072955	X	complement(136954988..136976869)	-1.46728	0.0303122	0.175997
Plod3	ENSMUSG00000004846	5	136987019..136996648	-1.46712	0	0
Fcgbp	ENSMUSG00000047730	7	28071236..28120862	-1.46479	0.0429051	0.236731
Ndrg1	ENSMUSG00000005125	15	complement(66929321..66969640)	-1.46447	0	0
5730508B09Rik	ENSMUSG00000050549	3	complement(127869058..127896324)	-1.46431	0	0
Pira2	ENSMUSG00000089942	7	complement(3836812..3845051)	-1.46188	0	0
Tmem41a	ENSMUSG00000022856	16	complement(21934327..21947552)	-1.46133	0	0
Atp13a3	ENSMUSG00000022533	16	complement(30312423..30388837)	-1.46108	0	0
Aplp2	ENSMUSG00000031996	9	complement(31149557..31211815)	-1.45998	0	0
Bzw2	ENSMUSG00000020547	12	complement(36091846..36156825)	-1.45803	0	0
Mt2	ENSMUSG00000031762	8	94172664..94173568	-1.45719	0	0
Il6st	ENSMUSG00000021756	13	112464070..112510086	-1.4566	0	0
Mgll	ENSMUSG00000033174	6	88724412..88828360	-1.45578	0	0
Havcr2	ENSMUSG00000020399	11	46454935..46481255	-1.45414	0	0
Mpzl3	ENSMUSG00000070305	9	45055186..45077436	-1.45104	0.000477414	0.00414886
Spaca9	ENSMUSG00000026809	2	complement(28692080..28699727)	-1.44981	2.99205e-13	6.2282e-12
Def8	ENSMUSG00000001482	8	123423527..123463270	-1.44802	0	0
Mdfic	ENSMUSG00000041390	6	15720661..15802169	-1.44722	0	0
Gpd2	ENSMUSG00000026827	2	57237635..57370719	-1.44595	0	0
Fry	ENSMUSG00000056602	5	150118645..150497753	-1.4459	0	0
Prkch	ENSMUSG00000021108	12	73584797..73778185	-1.44553	0	0
Gm10434	ENSMUSG00000072898	11	complement(59208246..59208720)	-1.445	0.0178096	0.11048
Gm527	ENSMUSG00000047227	12	64917911..64924591	-1.44477	0.00640783	0.0445852
Psen2	ENSMUSG00000010609	1	complement(180227004..180263438)	-1.44447	0	0
Dip2a	ENSMUSG00000020231	10	complement(76259429..76345291)	-1.44384	0	0
Slc22a15	ENSMUSG00000033147	3	complement(101855776..101924453)	-1.44277	1.71749e-09	2.76096e-08
Spns1	ENSMUSG00000030741	7	complement(126370060..126377450)	-1.4423	0	0
Rhpn2	ENSMUSG00000030494	7	35334170..35392289	-1.44075	0.00406001	0.0295031
Dcun1d3	ENSMUSG00000048787	7	complement(119852796..119896298)	-1.43125	1.11022e-15	2.62514e-14
Aldh1a2	ENSMUSG00000013584	9	71215789..71296243	-1.43117	0.0295498	0.172191
Cdkl5	ENSMUSG00000031292	X	complement(160771923..160994704)	-1.4306	0.0252002	0.149912
Gm28370	ENSMUSG00000099478	12	81492199..81497015	-1.42898	0.0197839	0.121352
Plpp1	ENSMUSG00000021759	13	112800894..112867881	-1.42651	0	0
F11r	ENSMUSG00000038235	1	171437535..171464603	-1.42512	0	0
Agtpbp1	ENSMUSG00000021557	13	complement(59449537..59585227)	-1.42256	0	0
Parl	ENSMUSG00000033918	16	complement(20279820..20302387)	-1.41963	0	0
Aebp2	ENSMUSG00000030232	6	140622663..140678472	-1.41901	0	0
9130008F23Rik	ENSMUSG00000054951	17	complement(40875482..40880558)	-1.4181	0.0418762	0.231948
Caskin1	ENSMUSG00000033597	17	24488783..24508905	-1.41786	0.0411255	0.228418
Coro2a	ENSMUSG00000028337	4	complement(46536937..46602202)	-1.41764	0	0
Acvr1b	ENSMUSG00000000532	15	101174067..101213679	-1.4169	3.67299e-07	4.84058e-06
Snn	ENSMUSG00000037972	16	11066298..11074983	-1.4152	7.12763e-14	1.54234e-12
1110008P14Rik	ENSMUSG00000039195	2	complement(32377097..32381938)	-1.41313	0	0
Gsr	ENSMUSG00000031584	8	33652523..33698163	-1.41024	0	0
Plcl1	ENSMUSG00000038349	1	55405921..55754285	-1.40609	8.76669e-06	9.85499e-05
Irgc1	ENSMUSG00000062028	7	complement(24431922..24452297)	-1.40597	4.89719e-12	9.45077e-11
Vkorc1l1	ENSMUSG00000066735	5	129941970..129986692	-1.40581	0	0
Dapk1	ENSMUSG00000021559	13	60601947..60763185	-1.40571	0	0
Igf2r	ENSMUSG00000023830	17	complement(12682406..12769664)	-1.40557	4.81348e-12	9.29659e-11
Tigar	ENSMUSG00000038028	6	complement(127085116..127109557)	-1.40343	9.16335e-11	1.626e-09
Lyrm5	ENSMUSG00000040370	6	145211134..145216939	-1.40212	5.09981e-12	9.8301e-11
1700020L24Rik	ENSMUSG00000035085	11	83437677..83441233	-1.40063	0.00407029	0.029569
Plec	ENSMUSG00000022565	15	complement(76170974..76232574)	-1.39963	0	0
Pdp1	ENSMUSG00000049225	4	complement(11958184..11966452)	-1.39962	3.88445e-12	7.54717e-11
B4galnt1	ENSMUSG00000006731	10	127165156..127172340	-1.3976	0	0
Fam96a	ENSMUSG00000032381	9	66126611..66138955	-1.39634	0	0
Hnrnpul2	ENSMUSG00000071659	19	8819401..8834142	-1.39449	2.66454e-14	5.90477e-13
Hic2	ENSMUSG00000050240	16	17233572..17263430	-1.39443	1.11022e-16	2.73258e-15
Rnf113a1	ENSMUSG00000036537	X	37191245..37192467	-1.39281	0.00735405	0.050289
Fam214a	ENSMUSG00000034858	9	74953053..75032468	-1.39273	0	0
Clec7a	ENSMUSG00000079293	6	complement(129461591..129472779)	-1.39121	0	0
Rab29	ENSMUSG00000026433	1	131867224..131872887	-1.38971	0	0
Mllt4	ENSMUSG00000068036	17	13760539..13906150	-1.38902	6.93185e-07	8.83421e-06
Tc2n	ENSMUSG00000021187	12	complement(101645443..101718523)	-1.3888	0.00203597	0.0157488
Marveld2	ENSMUSG00000021636	13	complement(100595957..100616971)	-1.3882	1.77591e-09	2.85394e-08
1810034E14Rik	ENSMUSG00000097101	13	64248700..64268148	-1.38291	5.18485e-05	0.000522659
Piwil2	ENSMUSG00000033644	14	complement(70372480..70429094)	-1.38189	0.000778081	0.00650636
Trpv2	ENSMUSG00000018507	11	62574486..62600515	-1.38183	0	0
Slc36a4	ENSMUSG00000043885	9	15709738..15742384	-1.38095	0	0
Ric1	ENSMUSG00000038658	19	29522282..29606829	-1.37904	0	0
Rnh1	ENSMUSG00000038650	7	complement(141160326..141172857)	-1.37819	0	0
Pilra	ENSMUSG00000046245	5	complement(137821952..137836281)	-1.37778	0	0
Pex16	ENSMUSG00000027222	2	92374676..92381217	-1.37673	0	0
Tmem151a	ENSMUSG00000061451	19	complement(5070859..5085531)	-1.3736	0.00335693	0.0249219
Als2cl	ENSMUSG00000044037	9	110879870..110900530	-1.36973	5.70133e-12	1.09549e-10
Arhgef4	ENSMUSG00000037509	1	34678188..34813309	-1.36802	1.4656e-10	2.56329e-09
Lsmem1	ENSMUSG00000071342	12	complement(40176386..40199315)	-1.36521	0.015512	0.0979486
Akap7	ENSMUSG00000039166	10	complement(25169090..25307870)	-1.36382	2.66454e-15	6.19508e-14
Pld3	ENSMUSG00000003363	7	complement(27532000..27553218)	-1.35997	0	0
Ift122	ENSMUSG00000030323	6	115853470..115926699	-1.3595	1.34892e-13	2.86794e-12
Abcc5	ENSMUSG00000022822	16	complement(20331303..20426394)	-1.3583	0	0
Ncam1	ENSMUSG00000039542	9	complement(49502136..49798925)	-1.35635	0.000477789	0.00415138
Xpr1	ENSMUSG00000026469	1	complement(155275701..155417415)	-1.35616	0	0
Gmds	ENSMUSG00000038372	13	complement(31819579..32338712)	-1.35599	1.9984e-15	4.67532e-14
Creg2	ENSMUSG00000050967	1	complement(39618406..39651474)	-1.35339	0.000151595	0.00143185
Gpr137b	ENSMUSG00000021306	13	complement(13357623..13393624)	-1.35226	0	0
Mfsd7a	ENSMUSG00000029490	5	complement(108441054..108448891)	-1.35093	3.33067e-16	8.05129e-15
Mmp8	ENSMUSG00000005800	9	7558429..7568486	-1.35003	0	0
Plg	ENSMUSG00000059481	17	12378609..12419384	-1.34757	0.0301181	0.175083
Acyp2	ENSMUSG00000060923	11	complement(30505991..30649587)	-1.34661	0.0164824	0.103299
Calm3	ENSMUSG00000019370	7	complement(16915379..16924114)	-1.34428	0	0
Wwtr1	ENSMUSG00000027803	3	complement(57455649..57575910)	-1.34205	3.10862e-14	6.86392e-13
Qdpr	ENSMUSG00000015806	5	complement(45434021..45450236)	-1.34183	0	0
Casz1	ENSMUSG00000028977	4	148804429..148954889	-1.33557	0	0
Gm14148	ENSMUSG00000083391	2	151374008..151375047	-1.33507	0.00909786	0.0608719
Ctnnbip1	ENSMUSG00000028988	4	149518236..149566437	-1.33388	0	0
Mapkbp1	ENSMUSG00000033902	2	119972699..120027408	-1.33368	0	0
Coq3	ENSMUSG00000028247	4	21879673..21912162	-1.3299	1.11022e-16	2.73258e-15
2310022A10Rik	ENSMUSG00000049643	7	27553233..27582099	-1.32956	0	0
Nol4l	ENSMUSG00000061411	2	complement(153407462..153529971)	-1.32477	0	0
Etfb	ENSMUSG00000004610	7	43444083..43457800	-1.32392	0	0
Fabp5	ENSMUSG00000027533	3	10012548..10016607	-1.32131	0	0
AI606181	ENSMUSG00000074873	19	41593363..41596158	-1.31917	0.00370189	0.0272174
Blvra	ENSMUSG00000001999	2	127070665..127097084	-1.31804	0	0
Bnip3l	ENSMUSG00000022051	14	complement(66985239..67008877)	-1.31782	0	0
Sult2b1	ENSMUSG00000003271	7	complement(45729983..45784669)	-1.31778	0.0303182	0.175997
Gyg	ENSMUSG00000019528	3	complement(20122084..20155317)	-1.31712	0	0
Gm20441	ENSMUSG00000092360	10	complement(75771451..75780954)	-1.31499	0.00593203	0.0416225
Ipo7	ENSMUSG00000066232	7	110018274..110056609	-1.31442	0	0
Fpr1	ENSMUSG00000045551	17	complement(17876471..17883940)	-1.31302	0	0
Abcb7	ENSMUSG00000031333	X	complement(104280657..104413856)	-1.31224	1.01585e-13	2.17979e-12
Mbnl3	ENSMUSG00000036109	X	complement(51117269..51206532)	-1.31131	2.06546e-05	0.00022058
Il1r1	ENSMUSG00000026072	1	40225080..40317257	-1.3113	1.4607e-05	0.000159349
Zfp971	ENSMUSG00000074519	2	178023284..178034022	-1.31108	1.41579e-05	0.000154692
Hsd17b7	ENSMUSG00000026675	1	complement(169949535..169969241)	-1.31049	3.20831e-10	5.47368e-09
Cd9	ENSMUSG00000030342	6	complement(125460266..125494791)	-1.31029	0	0
Cdc42ep2	ENSMUSG00000045664	19	complement(5917556..5924816)	-1.31019	0	0
Prlr	ENSMUSG00000005268	15	10177238..10349180	-1.30748	0.0206343	0.125902
Rgcc	ENSMUSG00000022018	14	complement(79288756..79301645)	-1.30571	0	0
Crybg3_2	ENSMUSG00000091562	16	complement(59558013..59600886)	-1.30485	2.56682e-07	3.42446e-06
Uck2	ENSMUSG00000026558	1	complement(167222883..167285320)	-1.30479	0	0
Tusc3	ENSMUSG00000039530	8	39005845..39165114	-1.3033	0	0
Snx27	ENSMUSG00000028136	3	complement(94497544..94582716)	-1.30283	0	0
Sfmbt2	ENSMUSG00000061186	2	10370510..10595253	-1.30128	0.0299309	0.174141
Ibtk	ENSMUSG00000035941	9	complement(85687360..85749334)	-1.30043	0	0
Cdc25b	ENSMUSG00000027330	2	131186949..131198497	-1.29987	0	0
2610002M06Rik	ENSMUSG00000031242	X	complement(107782751..107816334)	-1.29896	2.05519e-10	3.55743e-09
Afap1	ENSMUSG00000029094	5	35893319..36003923	-1.29765	5.1387e-07	6.65871e-06
Snx10	ENSMUSG00000038301	6	51523901..51590679	-1.29491	0	0
Rps6ka2	ENSMUSG00000023809	17	7170115..7303313	-1.29479	6.18394e-14	1.34591e-12
Atrn	ENSMUSG00000027312	2	130906495..131030333	-1.29357	0	0
Tmem263	ENSMUSG00000060935	10	85102627..85117747	-1.29234	0.00186487	0.0145338
Sept9	ENSMUSG00000059248	11	117199661..117362325	-1.28848	0	0
Anxa5	ENSMUSG00000027712	3	complement(36448923..36475894)	-1.28769	0	0
Msra	ENSMUSG00000054733	14	complement(64122625..64455903)	-1.28549	0	0
Mycbp2	ENSMUSG00000033004	14	complement(103113411..103346814)	-1.28537	0	0
D430042O09Rik	ENSMUSG00000032743	7	125707888..125874793	-1.28001	1.11266e-08	1.67015e-07
Syne3	ENSMUSG00000054150	12	complement(104929949..105009809)	-1.2797	1.9873e-14	4.42613e-13
Fkbp11	ENSMUSG00000003355	15	complement(98724373..98728198)	-1.27968	0.00180439	0.0140985
RP24-302M13.5	ENSMUSG00000110440	8	122870174..122901457	-1.27962	0.0040912	0.0297164
Tmem14c	ENSMUSG00000021361	13	41016250..41022575	-1.27861	0	0
Got2	ENSMUSG00000031672	8	complement(95864134..95888547)	-1.27791	0	0
Gm6583	ENSMUSG00000051503	5	complement(112353801..112356033)	-1.27687	0.000358797	0.00317872
Acy1	ENSMUSG00000023262	9	complement(106432981..106438319)	-1.2751	0	0
Fgg	ENSMUSG00000033860	3	83007724..83015049	-1.27422	0.0174437	0.10857
Gm42417	ENSMUSG00000109510	1	complement(36530193..36539429)	-1.27382	0.026556	0.156885
Rexo2	ENSMUSG00000032026	9	complement(48468514..48480611)	-1.2717	0	0
Atp5g3	ENSMUSG00000018770	2	complement(73908447..73911326)	-1.27167	0	0
Pygl	ENSMUSG00000021069	12	complement(70190811..70231488)	-1.26966	0	0
Glrx	ENSMUSG00000021591	13	75839868..75850151	-1.26918	0	0
Mical2	ENSMUSG00000038244	7	112225856..112355194	-1.26654	1.75548e-12	3.48018e-11
Zfp995	ENSMUSG00000078546	17	complement(21879570..21909926)	-1.26579	9.62444e-05	0.000937969
Prkce	ENSMUSG00000045038	17	86167785..86657919	-1.26394	0.00192216	0.0149373
Pter	ENSMUSG00000026730	2	12924041..13003455	-1.26325	5.03568e-07	6.53391e-06
Mapk3	ENSMUSG00000063065	7	126759601..126765819	-1.26264	0	0
Mospd1	ENSMUSG00000023074	X	complement(53344598..53370502)	-1.26241	0	0
Iah1	ENSMUSG00000062054	12	21316392..21323605	-1.26171	0	0
Npas1	ENSMUSG00000001988	7	complement(16455721..16477728)	-1.26154	0.04144	0.229845
Slc39a11	ENSMUSG00000041654	11	complement(113244853..113650079)	-1.26143	0	0
Rbm43	ENSMUSG00000036249	2	complement(51924448..51935163)	-1.2613	1.51967e-12	3.02995e-11
Pigt	ENSMUSG00000017721	2	164497520..164508301	-1.26092	1.11022e-16	2.73258e-15
Lnx2	ENSMUSG00000016520	5	complement(147016655..147076586)	-1.25732	4.44089e-16	1.06926e-14
Mtmr7	ENSMUSG00000039431	8	complement(40551095..40634797)	-1.25578	0.000461083	0.00401527
Fam78b	ENSMUSG00000060568	1	167001417..167091302	-1.25556	2.99916e-12	5.87634e-11
Hspbap1	ENSMUSG00000022849	16	35770386..35828446	-1.25542	1.64313e-14	3.68656e-13
Lpcat4	ENSMUSG00000027134	2	112239468..112247111	-1.25503	0	0
Nsf	ENSMUSG00000034187	11	complement(103821782..103954056)	-1.25401	0	0
Ccnb2	ENSMUSG00000032218	9	complement(70407689..70421554)	-1.25396	0	0
Ddhd1	ENSMUSG00000037697	14	complement(45593174..45658143)	-1.25346	0	0
Tppp3	ENSMUSG00000014846	8	complement(105467493..105471526)	-1.25339	2.97878e-11	5.46698e-10
Naip2	ENSMUSG00000078945	13	complement(100144063..100202092)	-1.25287	0	0
Bcl11a	ENSMUSG00000000861	11	24078056..24174123	-1.25174	0.0110436	0.0725257
Tnfaip6	ENSMUSG00000053475	2	52038009..52056686	-1.25145	0.00229356	0.0176108
Mllt3	ENSMUSG00000028496	4	complement(87769925..88033364)	-1.25016	1.74629e-05	0.000188478
Gm26917	ENSMUSG00000097971	17	39843013..39846341	-1.2484	0	0
Fam168a	ENSMUSG00000029461	7	100706635..100841656	-1.24805	0	0
Naip6	ENSMUSG00000078942	13	complement(100281121..100317674)	-1.24756	1.11022e-16	2.73258e-15
Proz	ENSMUSG00000031445	8	13060914..13076026	-1.24661	0.000314318	0.00281137
2610020H08Rik	ENSMUSG00000030924	7	119794006..119848943	-1.24296	1.51806e-11	2.83416e-10
Gm4353	ENSMUSG00000091900	7	complement(116082863..116084635)	-1.24249	0.00686262	0.0473539
Ctnnd1	ENSMUSG00000034101	2	complement(84600071..84650765)	-1.24238	0	0
Gm34280	ENSMUSG00000109559	7	99694297..99712777	-1.24078	0.00444341	0.0320548
Mpp6	ENSMUSG00000038388	6	50110241..50198939	-1.2352	0	0
Prdm1	ENSMUSG00000038151	10	complement(44437177..44528501)	-1.23499	0	0
Hp	ENSMUSG00000031722	8	complement(109575128..109579172)	-1.23425	0	0
Fkbp5	ENSMUSG00000024222	17	complement(28399095..28517524)	-1.2338	0	0
Lipt1	ENSMUSG00000037216	1	37871738..37876228	-1.23107	0.0301936	0.175396
Trio	ENSMUSG00000022263	15	complement(27730652..28025848)	-1.22768	2.40918e-14	5.35107e-13
Fam129a	ENSMUSG00000026483	1	151571186..151721939	-1.2262	0	0
Aldh18a1	ENSMUSG00000025007	19	complement(40550257..40588463)	-1.22209	0	0
Gpld1	ENSMUSG00000021340	13	24943152..24990753	-1.22136	2.92088e-05	0.000304915
Bend6	ENSMUSG00000042182	1	complement(33852052..33907816)	-1.22106	9.62967e-07	1.21233e-05
Abracl	ENSMUSG00000078453	10	complement(18011263..18023252)	-1.22087	0	0
Sesn3	ENSMUSG00000032009	9	14275067..14333101	-1.22019	0.0170607	0.106417
Lrrc75a	ENSMUSG00000046417	11	complement(62604884..62648523)	-1.21949	0	0
Snx1	ENSMUSG00000032382	9	complement(66088133..66126587)	-1.21924	0	0
Diaph1	ENSMUSG00000024456	18	complement(37843601..37935476)	-1.21861	0	0
Atp2b4	ENSMUSG00000026463	1	complement(133699457..133801041)	-1.21839	0.00578252	0.0406907
Plgrkt	ENSMUSG00000016495	19	complement(29348599..29367390)	-1.21778	0	0
Alg13	ENSMUSG00000041718	X	144317804..144374450	-1.21675	1.78571e-08	2.62779e-07
Gcnt2	ENSMUSG00000021360	13	40859768..40960891	-1.21613	0	0
Tbc1d20	ENSMUSG00000027465	2	152293828..152313996	-1.2157	0	0
Hebp1	ENSMUSG00000042770	6	complement(135137522..135198022)	-1.21555	1.11022e-16	2.73258e-15
Acads	ENSMUSG00000029545	5	complement(115110299..115119346)	-1.2128	0	0
Map3k9	ENSMUSG00000042724	12	complement(81714950..81781170)	-1.21197	0.000587384	0.00501597
Gprc5c	ENSMUSG00000051043	11	114851152..114872617	-1.21098	1.66533e-14	3.73466e-13
Tmem238	ENSMUSG00000030431	7	complement(4784557..4789656)	-1.21079	1.05647e-11	1.99532e-10
Hvcn1	ENSMUSG00000064267	5	122206804..122242297	-1.20888	0	0
Lrrc58	ENSMUSG00000034158	16	37868389..37888858	-1.20667	0	0
Mthfd2	ENSMUSG00000005667	6	complement(83305691..83325908)	-1.20492	0	0
Nedd9	ENSMUSG00000021365	13	complement(41309916..41487320)	-1.20471	0	0
Golm1	ENSMUSG00000021556	13	complement(59634996..59675784)	-1.20434	0	0
Tbrg1	ENSMUSG00000011114	9	complement(37649182..37657312)	-1.20379	0	0
Rps18	ENSMUSG00000008668	17	complement(33951999..33956001)	-1.20356	0	0
9930014A18Rik	ENSMUSG00000097493	15	60822271..60831793	-1.20355	0.0036075	0.0265756
Ltb4r1	ENSMUSG00000046908	14	55765962..55768494	-1.20184	0	0
Strip2	ENSMUSG00000039629	6	29917012..29959681	-1.20173	0.0421678	0.233248
F730043M19Rik	ENSMUSG00000052125	12	complement(33111711..33147597)	-1.20144	0.00674048	0.04663
Snx7	ENSMUSG00000028007	3	complement(117781647..117868936)	-1.19954	2.77556e-15	6.44398e-14
Avpi1	ENSMUSG00000018821	19	complement(42123273..42129059)	-1.1991	2.9643e-14	6.5601e-13
Ano6	ENSMUSG00000064210	15	95790843..95975464	-1.19796	0	0
Hmgn2	ENSMUSG00000003038	4	complement(133964738..133968650)	-1.19595	0	0
Hist1h4d	ENSMUSG00000061482	13	23581598..23581990	-1.19405	1.28553e-12	2.57576e-11
Fer1l5	ENSMUSG00000037432	1	36372291..36422110	-1.19373	0.00463236	0.0332799
App	ENSMUSG00000022892	16	complement(84954440..85173707)	-1.19326	0	0
Lima1	ENSMUSG00000023022	15	complement(99778470..99875428)	-1.19232	1.77636e-15	4.16384e-14
Camkk2	ENSMUSG00000029471	5	complement(122731170..122779409)	-1.18969	0	0
Magee1	ENSMUSG00000031227	X	105120378..105123927	-1.18954	3.33595e-10	5.68348e-09
Dusp22	ENSMUSG00000069255	13	30659999..30711231	-1.18953	2.22045e-16	5.41049e-15
Endog	ENSMUSG00000015337	2	30171493..30174069	-1.18903	2.61458e-13	5.45878e-12
Amz1	ENSMUSG00000050022	5	140724127..140761439	-1.18684	0	0
Tmem205	ENSMUSG00000040883	9	complement(21921010..21927535)	-1.18564	0	0
I830127L07Rik	ENSMUSG00000102051	15	complement(75131377..75135128)	-1.18562	3.27036e-10	5.57369e-09
H2-DMa	ENSMUSG00000037649	17	34135182..34139101	-1.18526	0	0
Uqcrfs1	ENSMUSG00000038462	13	complement(30540308..30545362)	-1.18465	0	0
Oxsr1	ENSMUSG00000036737	9	complement(119238432..119322427)	-1.18353	0	0
Slc25a30	ENSMUSG00000022003	14	complement(75761999..75787037)	-1.18286	0.00119224	0.00966432
Plekhm3	ENSMUSG00000051344	1	complement(64785983..64956824)	-1.18225	0	0
Anxa1	ENSMUSG00000024659	19	complement(20373428..20390944)	-1.18157	0	0
Tmed8	ENSMUSG00000034111	12	complement(87166242..87200229)	-1.1815	1.27e-09	2.06202e-08
Fam118b	ENSMUSG00000050471	9	complement(35216965..35267805)	-1.17957	0	0
Snrk	ENSMUSG00000038145	9	122117283..122169702	-1.17883	0	0
Mctp1	ENSMUSG00000021596	13	76384535..77031810	-1.17823	3.02847e-12	5.929e-11
Ddx46	ENSMUSG00000021500	13	55635027..55681256	-1.17807	0	0
Ppt2	ENSMUSG00000015474	17	complement(34616662..34628510)	-1.17745	0	0
Dstn	ENSMUSG00000015932	2	143915320..143943324	-1.17709	0	0
Reep5	ENSMUSG00000005873	18	complement(34344889..34373415)	-1.17673	0	0
Arg2	ENSMUSG00000021125	12	79130777..79156301	-1.17458	1.11022e-16	2.73258e-15
Gm10719	ENSMUSG00000095547	9	3017408..3021593	-1.17283	0.00657592	0.0456342
Tmem38b	ENSMUSG00000028420	4	53826045..53862019	-1.17278	2.63056e-12	5.17287e-11
Galns	ENSMUSG00000015027	8	complement(122578242..122611463)	-1.17232	0	0
Prrg1	ENSMUSG00000047996	X	complement(78449613..78583896)	-1.17183	0.0139957	0.0892413
Kif13a	ENSMUSG00000021375	13	complement(46749087..46929718)	-1.17148	0	0
Ly6c2	ENSMUSG00000022584	15	complement(75108158..75111970)	-1.17103	0	0
Qsox1	ENSMUSG00000033684	1	complement(155776029..155812889)	-1.17022	0	0
Cry1	ENSMUSG00000020038	10	complement(85131702..85185054)	-1.16975	0	0
Dgke	ENSMUSG00000000276	11	complement(89035179..89066850)	-1.16853	1.23257e-12	2.47169e-11
Hmgn5	ENSMUSG00000031245	X	complement(109004534..109013404)	-1.1679	5.29859e-11	9.55532e-10
Nav1	ENSMUSG00000009418	1	complement(135434580..135607295)	-1.16773	2.02621e-10	3.50977e-09
Mettl22	ENSMUSG00000039345	16	8470788..8490684	-1.16548	2.35729e-07	3.15443e-06
Gucd1	ENSMUSG00000033416	10	complement(75351111..75517972)	-1.1638	0	0
Wfdc17	ENSMUSG00000069792	11	83703991..83706268	-1.16374	0	0
Pxmp4	ENSMUSG00000000876	2	complement(154585758..154603708)	-1.1607	0	0
D330045A20Rik	ENSMUSG00000042498	X	139480367..139554582	-1.16062	0.0155722	0.0982903
Acacb	ENSMUSG00000042010	5	114146535..114250761	-1.1604	0.0498822	0.267914
Slc25a13	ENSMUSG00000015112	6	complement(6041218..6217173)	-1.15831	1.04981e-10	1.85206e-09
Ksr1	ENSMUSG00000018334	11	complement(79013440..79146407)	-1.15816	0.000584427	0.00499331
Ado	ENSMUSG00000057134	10	complement(67544512..67548955)	-1.158	0	0
S100a8	ENSMUSG00000056054	3	90668978..90670035	-1.15764	0	0
Tmem120a	ENSMUSG00000039886	5	complement(135735485..135744448)	-1.15741	0	0
Gm17354	ENSMUSG00000091985	4	complement(108633843..108637441)	-1.1574	0.0378185	0.212664
Mbp	ENSMUSG00000041607	18	82475146..82585637	-1.15728	0	0
Tgfbi	ENSMUSG00000035493	13	56609603..56639339	-1.15661	0	0
Colgalt1	ENSMUSG00000034807	8	71610998..71624911	-1.15622	0	0
Nme2	ENSMUSG00000020857	11	complement(93949814..93956259)	-1.15612	0	0
Gm5417	ENSMUSG00000049414	15	complement(83405612..83406105)	-1.15388	0.00765198	0.0521871
Rab11fip1	ENSMUSG00000031488	8	complement(27138773..27174646)	-1.15315	0	0
Glrp1	ENSMUSG00000062310	1	complement(88499871..88510066)	-1.15303	0.0406456	0.226264
Oxsm	ENSMUSG00000021786	14	complement(16238656..16249808)	-1.15179	1.53279e-06	1.88347e-05
1700047I17Rik2	ENSMUSG00000094103	12	55199533..55214076	-1.14911	4.03677e-13	8.32108e-12
Pdpr	ENSMUSG00000033624	8	111094630..111137074	-1.14791	2.75358e-11	5.06319e-10
Samd8	ENSMUSG00000021770	14	21750531..21798725	-1.14555	8.65974e-14	1.86558e-12
Dna2	ENSMUSG00000036875	10	62947026..62974185	-1.14503	0	0
B3gnt3	ENSMUSG00000031803	8	complement(71690756..71701789)	-1.1449	2.40993e-10	4.15671e-09
Cpt2	ENSMUSG00000028607	4	complement(107903981..107923610)	-1.14472	0	0
Sema6b	ENSMUSG00000001227	17	complement(56123085..56140343)	-1.14466	1.43219e-14	3.2207e-13
Sdad1	ENSMUSG00000029415	5	complement(92284010..92310479)	-1.14381	0	0
Ece2	ENSMUSG00000022842	16	20611593..20646485	-1.14062	1.03806e-13	2.22645e-12
Phyhip	ENSMUSG00000003469	14	70457476..70468832	-1.13821	0.0396189	0.221333
Mrpl33	ENSMUSG00000106918	5	31596935..31664384	-1.13817	0	0
Pnpla8	ENSMUSG00000036257	12	44221370..44312343	-1.13689	0	0
Large	ENSMUSG00000004383	8	complement(72814599..73353540)	-1.13428	0.00104693	0.00858066
Lrp1	ENSMUSG00000040249	10	complement(127538161..127621148)	-1.13405	0	0
Pitpnm1	ENSMUSG00000024851	19	4099998..4113965	-1.13394	0	0
Tmem65	ENSMUSG00000062373	15	complement(58782269..58823530)	-1.13368	0	0
Slc7a1	ENSMUSG00000041313	5	complement(148327410..148399904)	-1.13345	1.86295e-13	3.91977e-12
E2f2	ENSMUSG00000018983	4	136172394..136196057	-1.13255	0	0
Tle1	ENSMUSG00000008305	4	complement(72117142..72200919)	-1.13211	6.73905e-14	1.4628e-12
Hnrnpll	ENSMUSG00000024095	17	complement(80029487..80062334)	-1.1319	0	0
Acsl1	ENSMUSG00000018796	8	46471037..46536051	-1.13136	0	0
Elf2	ENSMUSG00000037174	3	complement(51252720..51340663)	-1.13127	3.86691e-13	7.98107e-12
Rbm45	ENSMUSG00000042369	2	76369984..76383768	-1.12969	0.0106552	0.0702132
Cd47	ENSMUSG00000055447	16	49855618..49915010	-1.12927	0	0
Uckl1os	ENSMUSG00000010492	2	181578480..181585170	-1.12856	0.0461139	0.251108
Kcnab2	ENSMUSG00000028931	4	complement(152390742..152477871)	-1.126	0	0
Kcnk12	ENSMUSG00000050138	17	complement(87745837..87797994)	-1.12577	0.000741281	0.00622107
Mettl13	ENSMUSG00000026694	1	complement(162532127..162548551)	-1.1255	0	0
Sptbn1	ENSMUSG00000020315	11	complement(30099395..30268175)	-1.12456	0	0
Zdhhc2	ENSMUSG00000039470	8	40423815..40510268	-1.12415	2.59407e-06	3.10835e-05
Atg4c	ENSMUSG00000028550	4	99193934..99259787	-1.1231	1.79192e-10	3.11946e-09
Plekhf2	ENSMUSG00000049969	4	complement(10988662..11007927)	-1.12266	0	0
Zfp984	ENSMUSG00000078495	4	complement(147753974..147809788)	-1.12225	1.64092e-09	2.64486e-08
Kifc3	ENSMUSG00000031788	8	complement(95099828..95202812)	-1.12218	0	0
Zfp608	ENSMUSG00000052713	18	complement(54888045..54990180)	-1.12209	0	0
Cdca3	ENSMUSG00000023505	6	124829547..124833701	-1.1215	0	0
Flna	ENSMUSG00000031328	X	complement(74223461..74249820)	-1.12007	0	0
Ydjc	ENSMUSG00000041774	16	17144621..17160701	-1.1195	1.67499e-06	2.0489e-05
Abca2	ENSMUSG00000026944	2	25428703..25448540	-1.11848	0	0
Slc25a35	ENSMUSG00000018740	11	68968131..68974365	-1.11835	0.0025794	0.0195716
Gm15753	ENSMUSG00000082088	5	complement(137720354..137721740)	-1.11398	0.00811113	0.0549046
Helb	ENSMUSG00000020228	10	complement(120083608..120112987)	-1.11319	1.19016e-13	2.54261e-12
Slc12a4	ENSMUSG00000017765	8	complement(105943590..105966097)	-1.1125	0	0
Anln	ENSMUSG00000036777	9	complement(22331214..22389206)	-1.11186	0	0
St8sia4	ENSMUSG00000040710	1	complement(95587682..95667571)	-1.1109	0	0
Naip5	ENSMUSG00000071203	13	complement(100211739..100246323)	-1.11061	0	0
Crybg3_1	ENSMUSG00000022723	16	complement(59490775..59555752)	-1.10922	6.42737e-08	9.04045e-07
Arhgef40	ENSMUSG00000004562	14	51984719..52006251	-1.10701	5.17738e-11	9.34711e-10
Kantr	ENSMUSG00000087403	X	complement(152298500..152327495)	-1.10693	0.01182	0.0769501
Ccnj	ENSMUSG00000025010	19	40831279..40848572	-1.10407	0.00838547	0.0565482
Aldh1l1	ENSMUSG00000030088	6	90486427..90600203	-1.10397	1.91911e-08	2.8156e-07
Tmem127	ENSMUSG00000034850	2	127247908..127261107	-1.10392	0	0
Atp6v0d2	ENSMUSG00000028238	4	complement(19876841..19922605)	-1.10194	0	0
Pif1	ENSMUSG00000041064	9	65587160..65595967	-1.10182	0.00110685	0.00903226
Tomm6	ENSMUSG00000033475	17	complement(47686646..47688386)	-1.09988	0	0
Emd	ENSMUSG00000001964	X	74254687..74261548	-1.0991	0	0
Pdp2	ENSMUSG00000048371	8	104591451..104599026	-1.09756	7.12393e-08	9.96553e-07
Trem1	ENSMUSG00000042265	17	48232768..48246924	-1.09598	0	0
Mical1	ENSMUSG00000019823	10	41476314..41487032	-1.09378	0	0
Clec4a2	ENSMUSG00000030148	6	123106428..123143999	-1.09364	0	0
Pnpla3	ENSMUSG00000041653	15	84167816..84189512	-1.09244	0.0190032	0.117079
Dhrs7	ENSMUSG00000021094	12	complement(72650356..72664828)	-1.09243	0	0
Spata6	ENSMUSG00000034401	4	111719984..111829184	-1.09225	0	0
Gm20390	ENSMUSG00000091228	11	complement(93949819..93968293)	-1.09207	0	0
Mpeg1	ENSMUSG00000046805	19	12460779..12465284	-1.09108	0	0
Rnaseh2b	ENSMUSG00000021932	14	62292589..62372992	-1.08948	6.66134e-16	1.59287e-14
Gm15448	ENSMUSG00000074419	7	complement(3816781..3825687)	-1.0886	6.19536e-10	1.0363e-08
Tcf20	ENSMUSG00000041852	15	complement(82808629..82912134)	-1.08831	0.0019621	0.0152185
Slc35c1	ENSMUSG00000049922	2	complement(92452764..92460538)	-1.08755	0	0
Spef1	ENSMUSG00000027329	2	complement(131170261..131187282)	-1.08571	0.0139236	0.0888558
AW822252	ENSMUSG00000085998	X	complement(53695855..53716773)	-1.08446	0.0109741	0.0720981
Ptms	ENSMUSG00000030122	6	complement(124913681..124920103)	-1.08426	0	0
9430038I01Rik	ENSMUSG00000040139	7	complement(137375574..137410762)	-1.0833	5.419e-13	1.10673e-11
Ppp1r15b	ENSMUSG00000046062	1	133131143..133139783	-1.08318	0	0
RP24-122D14.3	ENSMUSG00000110605	8	129263641..129282844	-1.08301	0.0150317	0.0951503
Nfe2	ENSMUSG00000058794	15	complement(103248212..103258403)	-1.08277	0	0
Cdc42ep3	ENSMUSG00000036533	17	complement(79334025..79355091)	-1.0824	0	0
Slc25a5	ENSMUSG00000016319	X	36795651..36798807	-1.08107	0	0
Cmpk1	ENSMUSG00000028719	4	complement(114959336..114987241)	-1.08059	0	0
Xiap	ENSMUSG00000025860	X	42059679..42109656	-1.07945	5.69244e-06	6.53791e-05
Qsox2	ENSMUSG00000036327	2	complement(26208637..26237525)	-1.07904	2.14819e-11	3.97253e-10
Ptgr1	ENSMUSG00000028378	4	complement(58965439..58987119)	-1.0778	0	0
Cers5	ENSMUSG00000023021	15	complement(99734881..99772885)	-1.07577	0	0
Lrrfip2	ENSMUSG00000032497	9	111117592..111225668	-1.07561	0	0
Acot11	ENSMUSG00000034853	4	complement(106744555..106804998)	-1.07418	2.60406e-07	3.47224e-06
Sept11	ENSMUSG00000058013	5	93093437..93176447	-1.07308	0	0
Nrg1	ENSMUSG00000062991	8	complement(31814551..32884029)	-1.07271	0.00938006	0.0625281
Gm9797	ENSMUSG00000045455	10	11609257..11610438	-1.07258	1.01339e-07	1.39913e-06
Slc25a43	ENSMUSG00000037636	X	36743659..36777202	-1.07242	0.00372741	0.0273596
Stt3b	ENSMUSG00000032437	9	complement(115242607..115310421)	-1.07148	0	0
Tnfaip2	ENSMUSG00000021281	12	111442469..111455018	-1.07079	0	0
Iba57	ENSMUSG00000049287	11	complement(59155369..59163739)	-1.07007	1.00135e-11	1.89565e-10
Taco1	ENSMUSG00000001983	11	106066061..106073612	-1.06763	0.000458506	0.00399666
2900076A07Rik	ENSMUSG00000097277	7	81523550..81531498	-1.06741	0.0394506	0.22062
Fam177a	ENSMUSG00000095595	12	55124528..55142078	-1.06723	7.15761e-13	1.45085e-11
Mettl20	ENSMUSG00000039958	6	149139849..149151171	-1.06524	0.0129712	0.083408
Bloc1s3	ENSMUSG00000057667	7	complement(19504486..19508367)	-1.06457	8.31677e-10	1.37183e-08
Dtd1	ENSMUSG00000027430	2	144599897..144768758	-1.06389	3.24772e-08	4.66372e-07
Cpt1a	ENSMUSG00000024900	19	3323301..3385732	-1.06259	0	0
Ampd3	ENSMUSG00000005686	7	110768206..110812405	-1.06192	0	0
Rab5c	ENSMUSG00000019173	11	complement(100715009..100738215)	-1.05965	0	0
Them4	ENSMUSG00000028145	3	94310089..94332540	-1.05881	0.0107812	0.0709266
Igsf9	ENSMUSG00000037995	1	172481788..172498878	-1.05879	7.03853e-07	8.96547e-06
Arfgap3	ENSMUSG00000054277	15	complement(83299740..83350247)	-1.05762	0	0
Zfp296	ENSMUSG00000011267	7	19577287..19580656	-1.05705	0.000235309	0.0021496
Pot1b	ENSMUSG00000024174	17	complement(55652025..55712628)	-1.05651	0.00528049	0.0374719
Itgb2	ENSMUSG00000000290	10	77530252..77565708	-1.05599	0	0
Igsf8	ENSMUSG00000038034	1	172261641..172319841	-1.05521	0	0
4930431P03Rik	ENSMUSG00000075042	14	complement(44955217..44961307)	-1.05337	0.0172047	0.107192
Cisd1	ENSMUSG00000037710	10	complement(71330480..71344954)	-1.05334	0	0
Sfxn3	ENSMUSG00000025212	19	45047576..45056383	-1.05329	0	0
Inpp5f	ENSMUSG00000042105	7	128611328..128696425	-1.05286	5.55112e-16	1.33131e-14
Pde4d	ENSMUSG00000021699	13	108449948..109953461	-1.05257	7.04294e-07	8.96875e-06
Acaa1a	ENSMUSG00000036138	9	119339676..119350299	-1.05238	0	0
Inhba	ENSMUSG00000041324	13	16011851..16027211	-1.05197	7.99506e-07	1.01414e-05
4930523C07Rik	ENSMUSG00000090394	1	160044382..160080208	-1.05135	9.40049e-10	1.54431e-08
Fnip2	ENSMUSG00000061175	3	complement(79455974..79567796)	-1.05093	0	0
Flot2	ENSMUSG00000061981	11	78037931..78060434	-1.05067	0	0
Nr1h3	ENSMUSG00000002108	2	complement(91184061..91202834)	-1.04911	0	0
P2ry14	ENSMUSG00000036381	3	complement(59113855..59153618)	-1.04885	6.48304e-12	1.24177e-10
Utp23	ENSMUSG00000022313	15	51877429..51884614	-1.04864	9.94298e-10	1.62849e-08
Lxn	ENSMUSG00000047557	3	complement(67457998..67463926)	-1.04831	5.87086e-13	1.197e-11
Plxnd1	ENSMUSG00000030123	6	complement(115954811..115995005)	-1.04813	0	0
Timmdc1	ENSMUSG00000002846	16	complement(38498347..38522663)	-1.0472	0.00146323	0.0116745
Pstpip2	ENSMUSG00000025429	18	77794545..77882007	-1.04551	0	0
Smad6	ENSMUSG00000036867	9	complement(63953076..64022059)	-1.04454	1.04882e-10	1.85097e-09
Pde8a	ENSMUSG00000025584	7	81213596..81334533	-1.04422	7.86412e-10	1.30113e-08
Cpped1	ENSMUSG00000065979	16	complement(11803721..11909445)	-1.04381	6.55032e-15	1.49582e-13
Mmgt1	ENSMUSG00000061273	X	complement(56585512..56598069)	-1.04207	2.45737e-12	4.8362e-11
Utrn	ENSMUSG00000019820	10	complement(12382188..12861735)	-1.04157	2.85327e-14	6.32015e-13
Agfg2	ENSMUSG00000029722	5	complement(137650463..137684726)	-1.04151	0	0
AI839979	ENSMUSG00000107355	5	complement(31569595..31571397)	-1.04143	4.81804e-06	5.57705e-05
Gm42890	ENSMUSG00000105852	3	105959503..105984600	-1.04064	0.0321924	0.185241
Cyp4v3	ENSMUSG00000079057	8	complement(45304944..45333216)	-1.04027	0	0
Rilp	ENSMUSG00000038195	11	75510094..75513168	-1.03938	0.000245335	0.00223281
Nagk	ENSMUSG00000034744	6	83794982..83804018	-1.0393	0	0
Tapt1	ENSMUSG00000046985	5	complement(44175154..44226626)	-1.03594	0	0
Nfil3	ENSMUSG00000056749	13	complement(52967209..52981073)	-1.03456	0	0
Tarsl2	ENSMUSG00000030515	7	65644898..65692091	-1.0341	1.23048e-06	1.52897e-05
Plxna1	ENSMUSG00000030084	6	complement(89316314..89362620)	-1.0312	0	0
Plekha5	ENSMUSG00000030231	6	140424054..140597110	-1.03056	1.12181e-05	0.000124612
Map1lc3a	ENSMUSG00000027602	2	155276297..155278073	-1.02956	0	0
Cep78	ENSMUSG00000041491	19	complement(15955774..15984989)	-1.02896	5.4956e-14	1.19823e-12
Emb	ENSMUSG00000021728	13	117220625..117274098	-1.02895	0	0
Efcab11	ENSMUSG00000021176	12	complement(99717531..99883442)	-1.02878	0.00358424	0.0264242
Ldlr	ENSMUSG00000032193	9	21723576..21749916	-1.02717	0	0
Aldoa	ENSMUSG00000030695	7	complement(126795234..126809108)	-1.02708	0	0
Cyth3	ENSMUSG00000018001	5	143622447..143710250	-1.02591	0	0
Gm13571	ENSMUSG00000086196	2	60338188..60371234	-1.02561	2.90232e-05	0.000303042
Wdfy4	ENSMUSG00000051506	14	complement(32959547..33185508)	-1.02554	0	0
Gpr141	ENSMUSG00000053101	13	complement(19749682..19824257)	-1.02495	0	0
Cox7a1	ENSMUSG00000074218	7	30184144..30186078	-1.02308	0.00589985	0.0414265
Pemt	ENSMUSG00000000301	11	complement(59970614..60046489)	-1.02266	0.00972505	0.0646245
3300005D01Rik	ENSMUSG00000096965	17	5798657..5803240	-1.02241	0.0355201	0.20151
Prdm9	ENSMUSG00000051977	17	complement(15543079..15564354)	-1.02126	0.000461121	0.00401527
Aoc2	ENSMUSG00000078651	11	101325063..101329702	-1.01938	0.0134678	0.0862711
Bcl2a1a	ENSMUSG00000102037	9	88956900..88962419	-1.01754	0	0
2300009A05Rik	ENSMUSG00000032403	9	complement(63394447..63399246)	-1.01749	9.19846e-07	1.16044e-05
Tmem79	ENSMUSG00000001420	3	complement(88328655..88336148)	-1.01727	0.0431222	0.23766
Eci1	ENSMUSG00000024132	17	24426683..24439316	-1.01714	0	0
Spint1	ENSMUSG00000027315	2	119237362..119249527	-1.01664	0	0
Ablim2	ENSMUSG00000029095	5	35757880..35884973	-1.01642	0.0111079	0.0729086
Ncor2	ENSMUSG00000029478	5	complement(125017153..125179219)	-1.0129	0	0
Gm17056	ENSMUSG00000090387	12	40198656..40201105	-1.01256	0.00035343	0.0031346
Msrb1	ENSMUSG00000075705	17	24736642..24742778	-1.01255	0	0
Rpusd3	ENSMUSG00000051169	6	complement(113415319..113419340)	-1.01237	6.80447e-08	9.54352e-07
Setd6	ENSMUSG00000031671	8	95715881..95719010	-1.0117	1.87617e-09	3.00911e-08
Rnf180	ENSMUSG00000021720	13	complement(105149352..105271039)	-1.01156	2.66968e-08	3.86211e-07
Mgst2	ENSMUSG00000074604	3	51660360..51682677	-1.01079	0.00139163	0.0111363
Pdk1	ENSMUSG00000006494	2	71873224..71903858	-1.01017	0	0
Cd33	ENSMUSG00000004609	7	complement(43524216..43544428)	-1.01008	0	0
Dusp28	ENSMUSG00000047067	1	92906981..92908435	-1.00897	3.18003e-05	0.000330622
Spc24	ENSMUSG00000074476	9	complement(21755442..21760286)	-1.00784	3.74478e-13	7.73885e-12
Fam83d	ENSMUSG00000027654	2	158768093..158786637	-1.00685	2.85056e-07	3.78952e-06
Frrs1	ENSMUSG00000033386	3	116859464..116908177	-1.00653	0	0
Mrs2	ENSMUSG00000021339	13	complement(24992483..25020379)	-1.00643	2.90847e-10	4.98132e-09
Comtd1	ENSMUSG00000021773	14	complement(21845861..21848977)	-1.00568	1.99964e-11	3.70627e-10
Fdft1	ENSMUSG00000021273	14	complement(63145153..63177793)	-1.00517	0	0
Fut4	ENSMUSG00000049307	9	complement(14748459..14752122)	-1.00374	2.90278e-07	3.85473e-06
Gng10	ENSMUSG00000038607	4	59035088..59041903	-1.00213	0	0
Elovl6	ENSMUSG00000041220	3	129532355..129638495	-1.00205	5.83769e-09	8.97563e-08
Fbxo28	ENSMUSG00000047539	1	complement(182313102..182341629)	-1.0017	0	0
Tmsb10	ENSMUSG00000079523	6	complement(72957347..72958748)	-1.00158	0	0
Pid1	ENSMUSG00000045658	1	complement(84036296..84364180)	-1.00137	0	0
Spr	ENSMUSG00000033735	6	complement(85130176..85137766)	-1.00134	0	0
Mtmr9	ENSMUSG00000035078	14	complement(63523616..63543953)	-1.0011	1.68942e-10	2.94418e-09
Vamp4	ENSMUSG00000026696	1	162570515..162599084	-1.00089	6.32827e-15	1.44783e-13
Mvd	ENSMUSG00000006517	8	complement(122433601..122443422)	-1.00087	0	0
9130401M01Rik	ENSMUSG00000101892	15	complement(58022259..58034325)	-1.00077	0	0
Prtn3	ENSMUSG00000057729	10	79874476..79883174	-0.998497	0	0
Lsm14b	ENSMUSG00000039108	2	180024987..180035465	-0.996882	0.00194929	0.0151282
Tmem192	ENSMUSG00000025521	8	64947185..64969033	-0.995852	0	0
A530013C23Rik	ENSMUSG00000006462	2	167691177..167729172	-0.995827	0.0470162	0.25508
Cs	ENSMUSG00000005683	10	128337832..128362479	-0.995082	0	0
Lrp4	ENSMUSG00000027253	2	91457511..91513779	-0.993495	0.00168978	0.0133011
Zfp385a	ENSMUSG00000000552	15	complement(103313895..103340086)	-0.993217	0	0
Zfp961	ENSMUSG00000052446	8	71951038..71993792	-0.991756	5.22044e-05	0.000525703
Dnph1	ENSMUSG00000040658	17	46496789..46499618	-0.991489	1.72501e-06	2.10586e-05
Clock	ENSMUSG00000029238	5	complement(76209868..76304792)	-0.989843	1.45256e-09	2.34981e-08
Gpnmb	ENSMUSG00000029816	6	49036546..49070929	-0.989225	0	0
Ranbp6	ENSMUSG00000074909	19	complement(29808400..29812974)	-0.988228	1.35355e-08	2.01745e-07
Dock10	ENSMUSG00000038608	1	complement(80501073..80758527)	-0.986579	0	0
Idh3a	ENSMUSG00000032279	9	54586511..54604661	-0.98628	0	0
Cmas	ENSMUSG00000030282	6	142756686..142775714	-0.986016	0	0
Kat6b	ENSMUSG00000021767	14	21481434..21672478	-0.984831	0.00136948	0.010984
Sh3bgrl	ENSMUSG00000031246	X	109095365..109197873	-0.983678	0	0
Asap1	ENSMUSG00000022377	15	complement(64086857..64382919)	-0.981651	0	0
Ugp2	ENSMUSG00000001891	11	complement(21321138..21371201)	-0.979809	0	0
Trappc10	ENSMUSG00000000374	10	complement(78186725..78244642)	-0.979804	0	0
Kmt5a	ENSMUSG00000049327	5	124439930..124462308	-0.979688	0	0
Ddx17	ENSMUSG00000055065	15	complement(79527707..79546741)	-0.9788	0	0
Wars2	ENSMUSG00000004233	3	99141068..99239186	-0.978468	0.000142231	0.00135126
Lhfpl2	ENSMUSG00000045312	13	94057796..94195409	-0.977766	0	0
Mtm1	ENSMUSG00000031337	X	71210767..71315691	-0.977651	1.07807e-11	2.03455e-10
Pphln1	ENSMUSG00000036167	15	93398350..93491913	-0.977586	0	0
Taldo1	ENSMUSG00000025503	7	141392199..141402968	-0.977538	0	0
Dirc2	ENSMUSG00000022848	16	complement(35694062..35769356)	-0.974271	0	0
Zak	ENSMUSG00000004085	2	72285637..72442610	-0.973866	4.29447e-09	6.67239e-08
Ppm1j	ENSMUSG00000002228	3	104781056..104786018	-0.972633	0.0077089	0.0525385
Gpr146	ENSMUSG00000044197	5	139377697..139396415	-0.972536	0	0
Plxdc1	ENSMUSG00000017417	11	complement(97923238..97986444)	-0.971682	8.62278e-08	1.19899e-06
Akr1b3	ENSMUSG00000001642	6	complement(34302434..34317478)	-0.971094	0	0
Arhgap9	ENSMUSG00000040345	10	127323727..127329943	-0.971074	0	0
Mroh1	ENSMUSG00000022558	15	76380261..76453038	-0.970727	0	0
Asnsd1	ENSMUSG00000026095	1	complement(53344617..53352752)	-0.970679	0	0
Fzd1	ENSMUSG00000044674	5	complement(4753839..4758035)	-0.968136	0.00155703	0.0123527
Mreg	ENSMUSG00000039395	1	complement(72159442..72212307)	-0.967677	0.00248516	0.018914
Ndufa1	ENSMUSG00000016427	X	complement(37187588..37191163)	-0.967408	0	0
Gpcpd1	ENSMUSG00000027346	2	complement(132529082..132587729)	-0.967309	0	0
Sav1	ENSMUSG00000021067	12	complement(69965012..69987002)	-0.966923	8.46288e-09	1.28537e-07
Sgms1	ENSMUSG00000040451	19	complement(32122727..32389714)	-0.965977	0	0
Eif3f	ENSMUSG00000031029	7	108934417..108942951	-0.965616	0	0
Zfand2a	ENSMUSG00000053581	5	complement(139471211..139484549)	-0.965516	0	0
Plpp5	ENSMUSG00000031570	8	25720037..25724887	-0.964243	6.47627e-10	1.08106e-08
Cox18	ENSMUSG00000035505	5	complement(90214724..90224001)	-0.964005	4.98016e-09	7.69358e-08
Oaz1-ps	ENSMUSG00000043801	17	complement(17345456..17346140)	-0.961426	0.00506911	0.0360981
Csnk2a1	ENSMUSG00000074698	2	152226839..152281852	-0.960907	5.59093e-11	1.00602e-09
Id1	ENSMUSG00000042745	2	152736251..152737410	-0.960303	9.07052e-14	1.95062e-12
P2ry2	ENSMUSG00000032860	7	complement(100996568..101012866)	-0.960007	1.95399e-14	4.35394e-13
Tmem156	ENSMUSG00000037913	5	complement(65054346..65092132)	-0.959723	1.83488e-07	2.47645e-06
Lilra6	ENSMUSG00000030427	7	complement(3908280..3915503)	-0.958332	0	0
Ppp2r1b	ENSMUSG00000032058	9	50845301..50894229	-0.95764	0	0
Pik3r6	ENSMUSG00000046207	11	68503019..68552698	-0.957547	0	0
Arsb	ENSMUSG00000042082	13	93771679..93943016	-0.957137	0	0
Mpc1	ENSMUSG00000023861	17	8282904..8297661	-0.957088	0	0
Nme1	ENSMUSG00000037601	11	complement(93956979..93968521)	-0.956825	0	0
Zfp52	ENSMUSG00000051341	17	21555046..21562066	-0.956525	0.00239643	0.0183131
Arhgap39	ENSMUSG00000033697	15	complement(76723985..76818170)	-0.956478	0	0
Abcb1b	ENSMUSG00000028970	5	8798147..8866315	-0.956443	0.000430198	0.00376812
Tlr4	ENSMUSG00000039005	4	66827584..66930284	-0.955946	0	0
Xdh	ENSMUSG00000024066	17	complement(73883908..73950182)	-0.955338	0	0
Slc7a5	ENSMUSG00000040010	8	complement(121881150..121907694)	-0.955141	0	0
Lnpep	ENSMUSG00000023845	17	complement(17527723..17624489)	-0.954774	9.28831e-10	1.5264e-08
Ano10	ENSMUSG00000037949	9	complement(122175879..122294374)	-0.954632	7.99361e-15	1.81689e-13
Pla2g6	ENSMUSG00000042632	15	complement(79286228..79328390)	-0.954484	4.84601e-08	6.88779e-07
Gm37168	ENSMUSG00000103174	1	191267178..191288714	-0.952674	0.00540858	0.0382972
Mllt6	ENSMUSG00000038437	11	97663414..97685463	-0.952619	0.00357044	0.0263264
Timm8a1	ENSMUSG00000048007	X	complement(134537256..134541865)	-0.950603	0.00782368	0.0532091
Ndufv1	ENSMUSG00000037916	19	complement(4007497..4012806)	-0.950019	0	0
Ptpn1	ENSMUSG00000027540	2	167932057..167979385	-0.947193	0	0
Rara	ENSMUSG00000037992	11	98927818..98974942	-0.947148	0	0
Far1	ENSMUSG00000030759	7	113513834..113571511	-0.947016	0	0
Suclg2	ENSMUSG00000061838	6	complement(95473009..95718800)	-0.945712	0	0
Cox6b1	ENSMUSG00000036751	7	complement(30616861..30626151)	-0.94568	0	0
Atp5g1	ENSMUSG00000006057	11	complement(96068852..96075670)	-0.945399	0	0
Klrg2	ENSMUSG00000071537	6	complement(38625693..38637242)	-0.945326	0.0368912	0.208099
Zfp65	ENSMUSG00000071281	13	complement(67705306..67729119)	-0.945261	0.015864	0.0999118
Mrps15	ENSMUSG00000028861	4	126046925..126055532	-0.944617	0	0
Il20rb	ENSMUSG00000044244	9	complement(100457719..100486788)	-0.94458	0.00923618	0.0616788
Timm10b_2	ENSMUSG00000110234	7	105640552..105684439	-0.943729	0.000185848	0.00173055
Anxa11	ENSMUSG00000021866	14	25842156..25886804	-0.943358	0	0
Acadvl	ENSMUSG00000018574	11	complement(70010183..70015411)	-0.943283	0	0
Atp5l	ENSMUSG00000038717	9	complement(44913250..44920742)	-0.943148	0	0
Cyp51	ENSMUSG00000001467	5	complement(4081145..4104746)	-0.942672	0	0
1810037I17Rik	ENSMUSG00000054091	3	122924203..122926184	-0.941533	0	0
Mgat4b	ENSMUSG00000036620	11	50210890..50235103	-0.940475	0	0
Ptpn11	ENSMUSG00000043733	5	complement(121130533..121191397)	-0.940003	3.1166e-09	4.90172e-08
Ggta1	ENSMUSG00000035778	2	complement(35400179..35463231)	-0.939746	0	0
Mob3b	ENSMUSG00000073910	4	complement(34949074..35157484)	-0.937333	9.57017e-09	1.44454e-07
Fam188a	ENSMUSG00000026767	2	complement(12347263..12419470)	-0.937131	6.85424e-10	1.14063e-08
Cox6c	ENSMUSG00000014313	15	complement(35925886..35938246)	-0.936969	0	0
Etfa	ENSMUSG00000032314	9	complement(55454508..55512243)	-0.936913	0	0
Gsap	ENSMUSG00000039934	5	21186255..21315132	-0.936834	0	0
Trps1	ENSMUSG00000038679	15	complement(50654752..50890463)	-0.935568	1.59459e-11	2.97134e-10
Lrrfip1	ENSMUSG00000026305	1	90998737..91128944	-0.935479	0	0
Riok3	ENSMUSG00000024404	18	12128850..12157367	-0.93248	0	0
Lpcat3	ENSMUSG00000004270	6	124663027..124704418	-0.930686	0	0
Apoo	ENSMUSG00000079508	X	94367117..94417093	-0.930663	0.00575451	0.040517
Plekha3	ENSMUSG00000002733	2	76675281..76696828	-0.930163	9.53183e-10	1.56483e-08
Trp53inp2	ENSMUSG00000038375	2	155381059..155389850	-0.929997	0	0
Atxn1	ENSMUSG00000046876	13	complement(45549758..45964991)	-0.929059	0.000129421	0.00123631
Ermp1	ENSMUSG00000046324	19	complement(29608214..29648415)	-0.928925	0	0
Abtb2	ENSMUSG00000032724	2	103566310..103718423	-0.928769	1.41998e-13	3.01375e-12
Iars	ENSMUSG00000037851	13	49682100..49734267	-0.928237	0	0
Ercc6	ENSMUSG00000054051	14	32513521..32580989	-0.928041	3.7921e-07	4.99214e-06
Arpin	ENSMUSG00000039043	7	complement(79925361..79935359)	-0.92705	0.00384808	0.0281666
Afmid	ENSMUSG00000017718	11	117825924..117839908	-0.926303	0.000119484	0.00114611
Gm561	ENSMUSG00000074754	2	144594054..144595366	-0.924902	0.0145265	0.0922877
Polm	ENSMUSG00000020474	11	complement(5827860..5838016)	-0.924898	3.52859e-05	0.000364295
Gas2l3	ENSMUSG00000074802	10	complement(89408823..89443967)	-0.924699	1.54947e-07	2.10701e-06
Ids	ENSMUSG00000035847	X	complement(70343069..70365084)	-0.924685	6.25986e-10	1.04673e-08
Zfp992	ENSMUSG00000070605	4	146449023..146470292	-0.924679	2.25228e-05	0.000239325
Ech1	ENSMUSG00000053898	7	28825217..28832247	-0.924664	0	0
Pitpnm2	ENSMUSG00000029406	5	complement(124118690..124249760)	-0.923934	0.00688221	0.0474757
Dram1	ENSMUSG00000020057	10	complement(88322804..88379080)	-0.923736	0	0
Axl	ENSMUSG00000002602	7	complement(25757273..25788705)	-0.922328	0	0
Batf3	ENSMUSG00000026630	1	191097847..191108945	-0.920417	7.87276e-08	1.09878e-06
Tnfrsf22	ENSMUSG00000010751	7	complement(143634806..143649661)	-0.920146	0.000129577	0.00123728
Sparc	ENSMUSG00000018593	11	complement(55394500..55420080)	-0.919571	0	0
Cmtr2	ENSMUSG00000046441	8	110215665..110224486	-0.918985	6.3917e-05	0.000636804
Cdca7l	ENSMUSG00000021175	12	117804289..117878706	-0.91893	1.17984e-10	2.07468e-09
Ttc39b	ENSMUSG00000038172	4	complement(83220300..83324255)	-0.918193	0	0
Acap3	ENSMUSG00000029033	4	155891822..155907251	-0.91578	0	0
Xlr3b	ENSMUSG00000073125	X	73192207..73202930	-0.915543	0.00290395	0.0218386
Atp5k	ENSMUSG00000050856	5	complement(108433244..108434448)	-0.915248	0	0
Rassf4	ENSMUSG00000042129	6	complement(116633008..116673952)	-0.914558	0	0
Ybx3	ENSMUSG00000030189	6	complement(131364855..131388476)	-0.914452	0	0
Stard9	ENSMUSG00000033705	2	120629126..120731895	-0.913542	2.89217e-08	4.16913e-07
Col5a1	ENSMUSG00000026837	2	27886425..28039514	-0.913272	1.39189e-06	1.71683e-05
Gm4149	ENSMUSG00000074800	13	75644864..75645226	-0.91	0.000538242	0.00463612
Hyls1	ENSMUSG00000050555	9	complement(35560820..35570398)	-0.90989	0.0246178	0.146953
Ppp2cb	ENSMUSG00000009630	8	33599625..33619441	-0.907379	0	0
Ppp2r5a	ENSMUSG00000026626	1	complement(191351975..191403272)	-0.905749	0	0
Pfkp	ENSMUSG00000021196	13	complement(6579768..6648777)	-0.905737	0	0
Phlda3	ENSMUSG00000041801	1	135766119..135769136	-0.905562	4.4455e-09	6.89385e-08
Fitm2	ENSMUSG00000048486	2	complement(163466379..163472629)	-0.905546	0.000115972	0.00111462
Arl10	ENSMUSG00000025870	13	54575015..54581128	-0.905431	8.51408e-07	1.0755e-05
Lactb	ENSMUSG00000032370	9	complement(66955393..66975484)	-0.905419	0	0
Ska1	ENSMUSG00000036223	18	complement(74195299..74207818)	-0.905088	0.00255233	0.0193859
Ppp1r14b	ENSMUSG00000056612	19	6975048..6977324	-0.904859	0	0
Plp2	ENSMUSG00000031146	X	complement(7667941..7671390)	-0.904011	0	0
Ubald2	ENSMUSG00000050628	11	116434094..116439077	-0.903917	0	0
Nfatc2ip	ENSMUSG00000030722	7	complement(126382854..126396737)	-0.902879	0.0124177	0.0803686
Fdps	ENSMUSG00000059743	3	complement(89093588..89101959)	-0.902769	0	0
Dhx29	ENSMUSG00000042426	13	112927730..112969431	-0.901769	2.22045e-16	5.41049e-15
Myo1g	ENSMUSG00000020437	11	complement(6506548..6520965)	-0.901505	0	0
Abhd17c	ENSMUSG00000038459	7	complement(84109356..84151893)	-0.900798	0	0
Usp53	ENSMUSG00000039701	3	complement(122931493..122984510)	-0.899851	0.000280224	0.00252627
Tnfrsf13b	ENSMUSG00000010142	11	61126755..61149372	-0.899389	0	0
Ankmy2	ENSMUSG00000036188	12	36157124..36197291	-0.899259	6.35031e-09	9.73309e-08
Steap3	ENSMUSG00000026389	1	complement(120190757..120272705)	-0.898493	1.07567e-08	1.61762e-07
Cdv3	ENSMUSG00000032803	9	complement(103353094..103365840)	-0.897501	0	0
Mrpl43	ENSMUSG00000025208	19	complement(45005014..45006442)	-0.896859	0	0
Sh2b2	ENSMUSG00000005057	5	complement(136218147..136246556)	-0.89623	0	0
Fut7	ENSMUSG00000036587	2	25423267..25426374	-0.895167	1.92743e-06	2.3424e-05
Klhl21	ENSMUSG00000073700	4	152008803..152017680	-0.894828	0	0
Chfr	ENSMUSG00000014668	5	110135842..110171972	-0.89476	0	0
Gars	ENSMUSG00000029777	6	55038007..55079500	-0.894701	0	0
Eno1	ENSMUSG00000063524	4	150236721..150248879	-0.894381	0	0
Pbxip1	ENSMUSG00000042613	3	89436706..89450952	-0.893097	0	0
Hmgcs1	ENSMUSG00000093930	13	119690462..119708086	-0.892626	0	0
H2afz	ENSMUSG00000037894	3	137864487..137866922	-0.890878	0	0
1600014C10Rik	ENSMUSG00000054676	7	38183217..38197568	-0.890493	0	0
Daam1	ENSMUSG00000034574	12	71831078..71992367	-0.890474	3.35883e-05	0.0003478
Taf4b	ENSMUSG00000054321	18	14783245..14900359	-0.889182	4.04951e-11	7.36272e-10
Aco1	ENSMUSG00000028405	4	40143081..40198338	-0.889134	0	0
Rps26	ENSMUSG00000025362	10	complement(128624530..128626506)	-0.888874	0	0
Lancl2	ENSMUSG00000062190	6	57702540..57739439	-0.888535	1.22183e-05	0.000134953
Hacd1	ENSMUSG00000063275	2	complement(13850282..14056135)	-0.888067	4.6446e-07	6.04741e-06
Ccdc125	ENSMUSG00000048924	13	100669481..100697240	-0.887991	8.4955e-09	1.28992e-07
Pla2g16	ENSMUSG00000060675	19	7557459..7588545	-0.886604	3.84136e-08	5.49512e-07
Spryd3	ENSMUSG00000036966	15	complement(102116528..102136234)	-0.886434	0	0
Furin	ENSMUSG00000030530	7	complement(80388585..80405436)	-0.885873	0	0
Msmo1	ENSMUSG00000031604	8	complement(64718139..64733792)	-0.885482	3.05089e-13	6.34797e-12
Ppa2	ENSMUSG00000028013	3	133310110..133378235	-0.884882	1.09236e-09	1.78131e-08
Fxyd5	ENSMUSG00000009687	7	complement(31032722..31042481)	-0.884812	0	0
Lsm4	ENSMUSG00000031848	8	70673248..70678752	-0.884706	0	0
Gm9800	ENSMUSG00000045799	14	complement(8799589..8800504)	-0.88388	3.85693e-05	0.000396679
Gm14548	ENSMUSG00000074417	7	complement(3884242..3898120)	-0.883714	0	0
Gm15417	ENSMUSG00000074466	3	89391850..89398779	-0.883264	0.00282091	0.0212667
Amer1	ENSMUSG00000050332	X	complement(95420318..95444872)	-0.881472	0.000993962	0.00817681
Fcrla	ENSMUSG00000038421	1	complement(170917576..170927583)	-0.881291	0.0290219	0.1695
Cnr2	ENSMUSG00000062585	4	135895394..135920207	-0.881216	0	0
Ostm1	ENSMUSG00000038280	10	42583822..42702459	-0.880977	0	0
Nomo1	ENSMUSG00000030835	7	46033698..46084212	-0.880753	0	0
Gm10053	ENSMUSG00000058927	19	24875686..24876634	-0.879614	0	0
Clcn4	ENSMUSG00000000605	7	complement(7282309..7300851)	-0.879216	0	0
2210013O21Rik	ENSMUSG00000086316	X	153723590..153741920	-0.879175	1.80368e-08	2.65183e-07
Fas	ENSMUSG00000024778	19	34290659..34327770	-0.878735	4.02792e-05	0.000412957
Zfp935	ENSMUSG00000055228	13	complement(62454323..62466709)	-0.878324	0.0337516	0.193026
Cmc1	ENSMUSG00000039163	9	complement(118064529..118150196)	-0.878243	2.17721e-06	2.62955e-05
Rabif	ENSMUSG00000042229	1	134494648..134508774	-0.877247	1.44329e-15	3.39292e-14
Qrsl1	ENSMUSG00000019863	10	complement(43874188..43901745)	-0.876993	2.62692e-06	3.1448e-05
Camsap2	ENSMUSG00000041570	1	complement(136268123..136346104)	-0.876842	3.88115e-10	6.58929e-09
Lss	ENSMUSG00000033105	10	76531588..76557138	-0.87638	1.35559e-10	2.37858e-09
Rp2	ENSMUSG00000060090	X	20364481..20405653	-0.875751	1.11022e-16	2.73258e-15
Napsa	ENSMUSG00000002204	7	44572380..44586862	-0.875514	0	0
Aaed1	ENSMUSG00000021482	13	complement(64291836..64312710)	-0.875343	1.19848e-08	1.7929e-07
Serac1	ENSMUSG00000015659	17	complement(6042196..6079741)	-0.874125	0.000941502	0.00778205
Pdpk1	ENSMUSG00000024122	17	complement(24073680..24150924)	-0.873988	3.33067e-16	8.05129e-15
Prcp	ENSMUSG00000061119	7	92874470..92934583	-0.873641	1.11022e-16	2.73258e-15
Phf2	ENSMUSG00000038025	13	complement(48801750..48870885)	-0.873042	8.88178e-16	2.11448e-14
Tomm5	ENSMUSG00000078713	4	complement(45105208..45108114)	-0.8728	1.55431e-15	3.64863e-14
Cybb	ENSMUSG00000015340	X	complement(9435252..9487771)	-0.872713	0	0
Dhrs4	ENSMUSG00000022210	14	55478758..55490338	-0.871546	4.12503e-11	7.48887e-10
Rcl1	ENSMUSG00000024785	19	29101375..29143843	-0.871265	1.22125e-15	2.88066e-14
Tuba4a	ENSMUSG00000026202	1	complement(75214228..75219865)	-0.871129	0	0
Sgsm3_1	ENSMUSG00000042303	15	80977765..81012289	-0.869393	3.33067e-16	8.05129e-15
Dhrs13	ENSMUSG00000020834	11	78032280..78037866	-0.86901	0.000113226	0.00109016
Timm10b_1	ENSMUSG00000089847	7	105640056..105643637	-0.868841	2.22045e-16	5.41049e-15
Zfyve26	ENSMUSG00000066440	12	complement(79232347..79296282)	-0.86878	1.11022e-16	2.73258e-15
Hsdl2	ENSMUSG00000028383	4	59581563..59618689	-0.86876	1.81077e-13	3.81657e-12
Abcg1	ENSMUSG00000024030	17	31057698..31115777	-0.868335	0	0
Setx	ENSMUSG00000043535	2	29124181..29182471	-0.867629	1.66044e-09	2.67278e-08
Dhx9	ENSMUSG00000042699	1	complement(153455758..153487660)	-0.867423	7.31189e-09	1.11577e-07
Abhd10	ENSMUSG00000033157	16	complement(45729725..45742955)	-0.86737	4.29595e-07	5.61146e-06
Atp6v1b2	ENSMUSG00000006273	8	69088646..69113711	-0.867186	0	0
Zfp952	ENSMUSG00000053390	17	32993129..33005457	-0.867016	0.0017364	0.0136307
Pigf	ENSMUSG00000024145	17	complement(86997256..87025406)	-0.866933	0.000399619	0.00351481
Tmem170b	ENSMUSG00000087370	13	41606216..41641347	-0.866654	1.11022e-16	2.73258e-15
Ndufb2	ENSMUSG00000002416	6	39592574..39603382	-0.8664	4.44089e-16	1.06926e-14
Fndc3b	ENSMUSG00000039286	3	complement(27416162..27711307)	-0.866088	1.11022e-16	2.73258e-15
Cdk2ap2	ENSMUSG00000024856	19	4097182..4099019	-0.86538	0	0
Mzt2	ENSMUSG00000022671	16	complement(15848441..15863369)	-0.865215	2.657e-06	3.17829e-05
Ttf2	ENSMUSG00000033222	3	complement(100938860..100969663)	-0.865004	1.11022e-15	2.62514e-14
Stambpl1	ENSMUSG00000024776	19	34192229..34240333	-0.864988	4.59501e-10	7.76607e-09
Pgam1	ENSMUSG00000011752	19	41911871..41918664	-0.864323	0	0
Zyg11b	ENSMUSG00000034636	4	complement(108229724..108301096)	-0.86378	1.27866e-07	1.74753e-06
Tirap	ENSMUSG00000032041	9	complement(35184551..35200291)	-0.863725	2.33147e-15	5.43366e-14
Ctps2	ENSMUSG00000031360	X	162901238..163032508	-0.863029	2.22045e-16	5.41049e-15
Gbp11	ENSMUSG00000092021	5	complement(105323042..105346472)	-0.862937	0.00485409	0.0346937
Cbx8	ENSMUSG00000025578	11	complement(119036305..119040969)	-0.862483	0.00147467	0.0117541
5031439G07Rik	ENSMUSG00000036046	15	complement(84943936..84988551)	-0.862037	0	0
Cd300lf	ENSMUSG00000047798	11	complement(115116214..115133992)	-0.861998	0	0
Atp5c1	ENSMUSG00000025781	2	complement(10056016..10080510)	-0.861625	0	0
Slk	ENSMUSG00000025060	19	47579678..47645246	-0.861262	0	0
Hira	ENSMUSG00000022702	16	18877037..18970309	-0.861077	2.96448e-05	0.000309333
Ch25h	ENSMUSG00000050370	19	complement(34473786..34475135)	-0.860972	0.00129462	0.0104144
Mink1	ENSMUSG00000020827	11	70562881..70614483	-0.86072	9.66077e-10	1.5844e-08
Tmem245	ENSMUSG00000055296	4	complement(56866923..56947437)	-0.859668	2.22045e-15	5.17739e-14
Exo5	ENSMUSG00000028629	4	complement(120921196..120925017)	-0.859508	2.42481e-05	0.000256371
Uqcr10	ENSMUSG00000059534	11	complement(4701973..4704342)	-0.859485	0	0
Myrf	ENSMUSG00000036098	19	complement(10208272..10240748)	-0.858943	0.0430507	0.237322
Nav2	ENSMUSG00000052512	7	48908716..49610090	-0.858765	0.00111924	0.00912116
Nlrx1	ENSMUSG00000032109	9	complement(44252713..44268599)	-0.858737	1.11022e-16	2.73258e-15
Clybl	ENSMUSG00000025545	14	122181694..122402232	-0.858042	2.51044e-06	3.01036e-05
Leng9	ENSMUSG00000043432	7	complement(4147915..4150374)	-0.857833	4.2511e-06	4.95139e-05
Arhgap31	ENSMUSG00000022799	16	complement(38598340..38713274)	-0.857774	1.11022e-16	2.73258e-15
Ap1g2	ENSMUSG00000040701	14	complement(55098578..55106593)	-0.856369	1.11022e-16	2.73258e-15
Sla	ENSMUSG00000022372	15	complement(66780819..66831829)	-0.855945	0	0
Kctd9	ENSMUSG00000034327	14	67715937..67742310	-0.855898	9.99045e-05	0.000970146
Ckap2	ENSMUSG00000037725	8	complement(22168160..22185819)	-0.855625	4.36563e-05	0.000445144
Dgkg	ENSMUSG00000022861	16	complement(22468461..22657221)	-0.854911	2.37373e-06	2.85386e-05
Mtmr3	ENSMUSG00000034354	11	complement(4480868..4594863)	-0.854888	0	0
Unc45a	ENSMUSG00000030533	7	complement(80325292..80341005)	-0.854455	1.11022e-16	2.73258e-15
Emc8	ENSMUSG00000031819	8	complement(120653914..120668573)	-0.85411	1.11022e-16	2.73258e-15
Hddc2	ENSMUSG00000000295	10	31313382..31328204	-0.853867	2.91377e-06	3.47264e-05
Copg2	ENSMUSG00000025607	6	complement(30747554..30896794)	-0.853201	2.33587e-07	3.12748e-06
Lsm1	ENSMUSG00000037296	8	25785288..25803975	-0.852237	8.45821e-11	1.50747e-09
Cd44	ENSMUSG00000005087	2	complement(102811141..102901665)	-0.852201	0	0
Rpp40	ENSMUSG00000021418	13	complement(35893472..35906359)	-0.851565	0.00169894	0.013356
Nfu1	ENSMUSG00000029993	6	87009236..87028461	-0.850909	1.44329e-15	3.39292e-14
Scamp1	ENSMUSG00000021687	13	complement(94201310..94285857)	-0.850823	3.33067e-16	8.05129e-15
Trim25	ENSMUSG00000000275	11	88999376..89020293	-0.850713	0	0
Gca	ENSMUSG00000026893	2	62664285..62694109	-0.850336	0.0128727	0.0828397
Il17ra	ENSMUSG00000002897	6	120463247..120487559	-0.848821	0	0
Rab32	ENSMUSG00000019832	10	complement(10545011..10558233)	-0.848531	0	0
Vps13b	ENSMUSG00000037646	15	35371546..35931228	-0.847409	3.10614e-07	4.12029e-06
Slc41a1	ENSMUSG00000013275	1	131827493..131848865	-0.847343	6.77236e-15	1.54436e-13
Ctsk	ENSMUSG00000028111	3	95499256..95509362	-0.846961	4.86778e-08	6.91671e-07
Gm14236	ENSMUSG00000086411	2	168010529..168011506	-0.846683	0.00259819	0.0196994
Srebf2	ENSMUSG00000022463	15	82147266..82205376	-0.846286	0	0
Klhl9	ENSMUSG00000070923	4	complement(88718292..88722465)	-0.846125	9.99201e-16	2.37184e-14
Bahd1	ENSMUSG00000040007	2	118900377..118924528	-0.846104	8.65974e-15	1.96555e-13
Sema4a	ENSMUSG00000028064	3	complement(88435959..88461182)	-0.845354	0	0
Znhit1	ENSMUSG00000059518	5	complement(136982164..136988021)	-0.84522	9.99201e-16	2.37184e-14
Cfb	ENSMUSG00000090231	17	complement(34856374..34862518)	-0.843925	1.41905e-08	2.11054e-07
Mlst8	ENSMUSG00000024142	17	complement(24473550..24479078)	-0.843918	8.99281e-15	2.0402e-13
Gm44790	ENSMUSG00000107539	6	86426658..86445630	-0.84337	0.0428715	0.236644
Dennd4c	ENSMUSG00000038024	4	86748555..86850603	-0.843149	7.49515e-09	1.14302e-07
Gm10076	ENSMUSG00000060143	14	105681828..105682211	-0.842831	2.9184e-06	3.47561e-05
Hcfc1r1	ENSMUSG00000023904	17	23673596..23675227	-0.842809	2.55351e-15	5.93978e-14
Cd200r1	ENSMUSG00000022667	16	44765736..44794978	-0.842441	2.9976e-15	6.95618e-14
Lypla1	ENSMUSG00000025903	1	4807788..4848410	-0.842439	4.10783e-15	9.46043e-14
Cenpb	ENSMUSG00000068267	2	complement(131175182..131180067)	-0.841781	2.75091e-09	4.34783e-08
Arhgef11	ENSMUSG00000041977	3	87617559..87738034	-0.841738	1.44329e-15	3.39292e-14
Erlin1	ENSMUSG00000025198	19	complement(44034944..44069785)	-0.841304	2.22045e-15	5.17739e-14
Card9	ENSMUSG00000026928	2	complement(26352176..26360918)	-0.839851	2.10942e-15	4.93032e-14
Bag4	ENSMUSG00000037316	8	complement(25764538..25785287)	-0.83985	1.88393e-09	3.01955e-08
Sgk1	ENSMUSG00000019970	10	21882184..21999903	-0.839709	0	0
Ogfod1	ENSMUSG00000033009	8	94037198..94067921	-0.839374	0.00030945	0.0027723
mt-Nd5	ENSMUSG00000064367	MT	11742..13565	-0.839169	2.22045e-16	5.41049e-15
Mfsd13a	ENSMUSG00000025227	19	46341121..46375252	-0.838845	3.10862e-15	7.20352e-14
Prdm10	ENSMUSG00000042496	9	31280538..31378543	-0.838328	2.3915e-05	0.000253178
Zdhhc21	ENSMUSG00000028403	4	complement(82798738..82859958)	-0.838173	4.09043e-07	5.35018e-06
Cox8a	ENSMUSG00000035885	19	complement(7215158..7217616)	-0.83807	0	0
Cd79b	ENSMUSG00000040592	11	complement(106311341..106314762)	-0.836944	1.19904e-14	2.7064e-13
Dusp3	ENSMUSG00000003518	11	complement(101971143..101987013)	-0.836915	2.77556e-15	6.44398e-14
Hlcs	ENSMUSG00000040820	16	complement(94129195..94313563)	-0.83628	9.8354e-08	1.36023e-06
Asph	ENSMUSG00000028207	4	complement(9448069..9669344)	-0.835883	0	0
Slc6a4	ENSMUSG00000020838	11	76998603..77032340	-0.834909	1.07692e-14	2.43413e-13
Eef1akmt1	ENSMUSG00000021951	14	complement(57549598..57571569)	-0.834899	2.74787e-09	4.34566e-08
Bub1b	ENSMUSG00000040084	2	118598211..118641591	-0.833789	7.77156e-16	1.8538e-14
Ttyh2	ENSMUSG00000034714	11	114675431..114720977	-0.833759	9.99201e-16	2.37184e-14
Nptxr	ENSMUSG00000022421	15	complement(79786352..79804766)	-0.832333	0.000852264	0.00708775
Imp3	ENSMUSG00000032288	9	56937475..56938398	-0.832274	1.65165e-08	2.43863e-07
Sept10	ENSMUSG00000019917	10	complement(59164113..59221847)	-0.832092	0.00891309	0.0597259
Mrps36	ENSMUSG00000061474	13	complement(100735955..100744659)	-0.831925	1.2439e-06	1.54445e-05
Plekha1	ENSMUSG00000040268	7	130865756..130913312	-0.831488	5.55112e-15	1.27302e-13
Ero1lb	ENSMUSG00000057069	13	12565883..12609526	-0.83147	4.3483e-07	5.67831e-06
Ccna2	ENSMUSG00000027715	3	complement(36564865..36572150)	-0.831357	4.21885e-15	9.71152e-14
Dlat	ENSMUSG00000000168	9	complement(50634633..50659780)	-0.830852	2.22045e-15	5.17739e-14
Polr2h	ENSMUSG00000021018	16	20717665..20722267	-0.829672	7.50741e-08	1.04899e-06
Gm14326	ENSMUSG00000078862	2	complement(177935993..177957297)	-0.829625	0.0139903	0.0892192
Prelid1	ENSMUSG00000021486	13	55322055..55325271	-0.829083	0	0
Glrx5	ENSMUSG00000021102	12	105032689..105040910	-0.82887	0	0
Glud1	ENSMUSG00000021794	14	34310727..34345144	-0.828726	0	0
Fcho1	ENSMUSG00000070000	8	complement(71708387..71725716)	-0.82742	6.43929e-15	1.47116e-13
Fastkd5	ENSMUSG00000079043	2	complement(130613840..130630027)	-0.82729	2.78347e-06	3.32386e-05
Usp45	ENSMUSG00000040455	4	21767156..21837872	-0.827065	9.93846e-07	1.24992e-05
Kdm5d	ENSMUSG00000056673	Y	897788..956786	-0.826354	3.96439e-05	0.000406873
Rprd1a	ENSMUSG00000040446	18	complement(24484962..24530204)	-0.826157	1.07119e-05	0.000119288
Polr1e	ENSMUSG00000028318	4	45018583..45036565	-0.825907	4.02644e-08	5.74974e-07
Wrnip1	ENSMUSG00000021400	13	32802038..32822609	-0.824641	3.10862e-15	7.20352e-14
Camk2d	ENSMUSG00000053819	3	126596302..126846326	-0.823501	0	0
Trappc2l	ENSMUSG00000015013	8	122611640..122616660	-0.82345	1.84297e-14	4.11597e-13
Dgka	ENSMUSG00000025357	10	complement(128720141..128744056)	-0.823426	2.38548e-08	3.46802e-07
Pold4	ENSMUSG00000024854	19	4231899..4233631	-0.823187	4.66294e-15	1.07085e-13
Obfc1	ENSMUSG00000042694	19	complement(47501033..47537507)	-0.823061	5.49489e-07	7.09197e-06
Chchd6	ENSMUSG00000030086	6	complement(89383146..89595652)	-0.822941	4.92668e-07	6.39929e-06
Hist1h1b	ENSMUSG00000058773	13	complement(21779883..21780625)	-0.822457	0.00100726	0.00827504
Eif5a	ENSMUSG00000078812	11	complement(69916714..69921958)	-0.821607	0	0
Lpar5	ENSMUSG00000067714	6	125067920..125082472	-0.821438	1.75313e-05	0.000189068
Ace	ENSMUSG00000020681	11	105967945..105989964	-0.82124	5.26618e-09	8.11484e-08
Xbp1	ENSMUSG00000020484	11	5520659..5525893	-0.820716	0	0
Hint3	ENSMUSG00000019791	10	complement(30608141..30618479)	-0.820614	0.000711901	0.00599723
Dtwd2	ENSMUSG00000024505	18	complement(49696145..49755601)	-0.820359	0.00297979	0.0223503
Mak16	ENSMUSG00000031578	8	complement(31159463..31168764)	-0.819894	8.67896e-09	1.31696e-07
Tmem184c	ENSMUSG00000031617	8	complement(77595982..77610698)	-0.81827	4.66868e-06	5.41058e-05
Gm21738	ENSMUSG00000095280	14	complement(19415857..19418930)	-0.818153	0.0258919	0.153427
Gfpt1	ENSMUSG00000029992	6	87042846..87092197	-0.818111	1.53416e-09	2.47934e-08
Gde1	ENSMUSG00000033917	7	complement(118688545..118705778)	-0.817924	0	0
Zfp809	ENSMUSG00000057982	9	22225714..22243197	-0.817416	0.00181575	0.0141736
Eif2s3y	ENSMUSG00000069049	Y	1010543..1028847	-0.817276	7.90434e-08	1.10287e-06
Pip4k2c	ENSMUSG00000025417	10	complement(127197067..127211622)	-0.816788	3.76366e-14	8.28021e-13
Msl2	ENSMUSG00000066415	9	101074101..101104800	-0.816689	4.8146e-10	8.11187e-09
Mdh2	ENSMUSG00000019179	5	135778480..135790398	-0.815394	0	0
Ube2d-ps	ENSMUSG00000083844	11	5762129..5784710	-0.814084	3.18982e-05	0.000331427
Pbx2	ENSMUSG00000034673	17	34591266..34597400	-0.814007	8.04847e-10	1.32938e-08
Noa1	ENSMUSG00000036285	5	complement(77294182..77310084)	-0.813885	4.60743e-14	1.01e-12
Uqcr11	ENSMUSG00000020163	10	complement(80402997..80406830)	-0.81304	2.10942e-15	4.93032e-14
Pnpla2	ENSMUSG00000025509	7	141455198..141460743	-0.812985	0	0
Rps2	ENSMUSG00000044533	17	24718116..24721929	-0.812797	0	0
Sap130	ENSMUSG00000024260	18	31634371..31723061	-0.812783	5.63998e-07	7.27343e-06
L3mbtl3	ENSMUSG00000039089	10	complement(26274468..26375185)	-0.811953	0.000587987	0.00501932
6430548M08Rik	ENSMUSG00000031824	8	120114152..120165306	-0.810473	0	0
Lamtor4	ENSMUSG00000050552	5	138255482..138259398	-0.809251	9.54792e-15	2.16513e-13
Sh3pxd2b	ENSMUSG00000040711	11	32347820..32428173	-0.809191	1.24234e-13	2.64712e-12
Cers6	ENSMUSG00000027035	2	68861441..69114282	-0.80912	3.9968e-15	9.21345e-14
Fig4	ENSMUSG00000038417	10	complement(41188172..41303241)	-0.808467	1.44329e-14	3.24417e-13
Rn18s-rs5	ENSMUSG00000106106	17	complement(39846353..39848827)	-0.807435	7.32747e-15	1.66782e-13
Lcorl	ENSMUSG00000015882	5	complement(45697181..45857615)	-0.807097	2.22207e-05	0.000236463
Zfp472	ENSMUSG00000053600	17	32965814..32979233	-0.806912	0.000400786	0.00352254
Ndufs6	ENSMUSG00000021606	13	complement(73319874..73328542)	-0.806556	1.82077e-14	4.07198e-13
Ccdc106	ENSMUSG00000035228	7	5020553..5060785	-0.805844	0.00834681	0.0563265
Ube2c	ENSMUSG00000001403	2	164769898..164778822	-0.805695	2.95179e-10	5.05374e-09
Cntrl	ENSMUSG00000057110	2	35109492..35178822	-0.805383	1.31006e-14	2.95016e-13
Mrps6	ENSMUSG00000039680	16	92058270..92112227	-0.804505	1.5651e-08	2.31364e-07
Naa50	ENSMUSG00000022698	16	44139830..44163366	-0.804464	4.32987e-15	9.96238e-14
Ddt	ENSMUSG00000001666	10	complement(75771230..75773414)	-0.804377	5.35845e-06	6.17325e-05
Myadm	ENSMUSG00000068566	7	3289080..3300442	-0.804338	0	0
Melk	ENSMUSG00000035683	4	44300876..44364675	-0.80419	1.94533e-06	2.36179e-05
Borcs5	ENSMUSG00000042992	6	134639510..134711187	-0.803498	1.37734e-07	1.87872e-06
Gm6916	ENSMUSG00000108608	7	128314784..128340805	-0.803478	0.0256578	0.152262
Fancl	ENSMUSG00000004018	11	26386135..26471876	-0.802443	0.000232535	0.00212665
Strn	ENSMUSG00000024077	17	complement(78649913..78737196)	-0.802221	3.2685e-13	6.77469e-12
Shcbp1l	ENSMUSG00000042708	1	153425162..153452574	-0.801092	0.0214475	0.130342
Tfeb	ENSMUSG00000023990	17	47737030..47792419	-0.800909	3.88578e-15	8.97026e-14
Pkm	ENSMUSG00000032294	9	59656368..59679375	-0.800643	0	0
Hpcal1	ENSMUSG00000071379	12	17690814..17791926	-0.800442	4.55191e-15	1.04634e-13
Uevld	ENSMUSG00000043262	7	complement(46923216..46958527)	-0.800053	9.83764e-07	1.23787e-05
Gm8186	ENSMUSG00000049124	17	complement(26098872..26099257)	-0.800023	3.25295e-13	6.74822e-12
D10Jhu81e	ENSMUSG00000053329	10	complement(78162067..78169768)	-0.799911	6.26166e-14	1.3616e-12
Tradd	ENSMUSG00000031887	8	complement(105258286..105264609)	-0.799254	2.60902e-14	5.78439e-13
C330027C09Rik	ENSMUSG00000033031	16	48994185..49019709	-0.799183	0.000103915	0.00100588
Nsdhl	ENSMUSG00000031349	X	72918557..72958514	-0.798785	1.36191e-06	1.68241e-05
Pmvk	ENSMUSG00000027952	3	89454541..89469013	-0.797682	3.20854e-13	6.66461e-12
Atg7	ENSMUSG00000030314	6	114643097..114860614	-0.79765	0	0
Hs6st1	ENSMUSG00000045216	1	36068400..36106446	-0.797326	0	0
Nek6	ENSMUSG00000026749	2	38511643..38594606	-0.797181	0	0
Myo7a	ENSMUSG00000030761	7	complement(98051060..98119524)	-0.796634	0	0
Tango6	ENSMUSG00000041949	8	106683068..106851439	-0.796552	7.2935e-05	0.000722218
Nusap1	ENSMUSG00000027306	2	119618298..119651244	-0.796239	1.18972e-06	1.4821e-05
M6pr	ENSMUSG00000007458	6	122308720..122317680	-0.795031	0	0
Tpi1	ENSMUSG00000023456	6	complement(124810586..124814296)	-0.794445	0	0
Uqcrc2	ENSMUSG00000030884	7	120635176..120659524	-0.793159	0	0
D930007J09Rik	ENSMUSG00000042874	13	complement(32802457..32802849)	-0.792588	0.00314788	0.0235241
Pdf	ENSMUSG00000078931	8	complement(107044698..107048614)	-0.792083	9.67595e-08	1.34008e-06
Nr2c2ap	ENSMUSG00000071078	8	70131333..70133749	-0.79137	1.54321e-13	3.26818e-12
Snapc1	ENSMUSG00000021113	12	73964530..73984820	-0.790994	6.5417e-06	7.46228e-05
Pak1	ENSMUSG00000030774	7	97788541..97912381	-0.790896	5.17586e-12	9.96486e-11
Fmnl1	ENSMUSG00000055805	11	103171107..103198901	-0.79021	0	0
Hccs	ENSMUSG00000031352	X	complement(169250193..169320372)	-0.78929	7.11653e-14	1.54062e-12
Ap1s1	ENSMUSG00000004849	5	complement(137034993..137046135)	-0.788888	0	0
Pam	ENSMUSG00000026335	1	complement(97795114..98095646)	-0.788396	0.00249283	0.0189694
Fbxo32	ENSMUSG00000022358	15	complement(58175879..58214892)	-0.78821	1.90958e-13	4.01614e-12
Sirt5	ENSMUSG00000054021	13	43370710..43395202	-0.787405	0.00474122	0.0339718
Vrk1	ENSMUSG00000021115	12	106010263..106077410	-0.78737	2.58682e-14	5.73777e-13
Klf13	ENSMUSG00000052040	7	complement(63886351..63938915)	-0.787093	5.9952e-15	1.37292e-13
Nudt19	ENSMUSG00000034875	7	complement(35547185..35556304)	-0.787039	7.89333e-10	1.30552e-08
Cnih4	ENSMUSG00000062169	1	181144693..181168994	-0.786437	4.63962e-13	9.52344e-12
St3gal4	ENSMUSG00000032038	9	complement(35046579..35116810)	-0.786239	8.9484e-14	1.92606e-12
Fosl2	ENSMUSG00000029135	5	32135801..32157842	-0.786102	0	0
Luzp1	ENSMUSG00000001089	4	136469761..136554780	-0.785921	1.67866e-13	3.54578e-12
Rab5b	ENSMUSG00000000711	10	complement(128677193..128696268)	-0.785439	8.75189e-13	1.7674e-11
Gm9803	ENSMUSG00000045886	10	43524102..43524617	-0.784835	1.32785e-06	1.64367e-05
Soat1	ENSMUSG00000026600	1	complement(156424525..156474331)	-0.784785	0	0
Cycs	ENSMUSG00000063694	6	complement(50562563..50566538)	-0.784329	5.16133e-09	7.96311e-08
Abce1	ENSMUSG00000058355	8	complement(79683462..79711740)	-0.783869	3.43059e-14	7.56111e-13
Pck2	ENSMUSG00000040618	14	55540266..55550017	-0.783782	2.76476e-07	3.67948e-06
Pik3ap1	ENSMUSG00000025017	19	complement(41274218..41385070)	-0.783382	0	0
Atp11c	ENSMUSG00000062949	X	complement(60223290..60592698)	-0.783364	0.000455066	0.00396953
Usp50	ENSMUSG00000027364	2	complement(126709096..126783458)	-0.782915	6.84452e-13	1.38912e-11
Tmem160	ENSMUSG00000019158	7	16452779..16455494	-0.782633	4.22995e-14	9.27675e-13
Npc1	ENSMUSG00000024413	18	complement(12189693..12236400)	-0.782182	4.78728e-13	9.81826e-12
Ammecr1	ENSMUSG00000042225	X	complement(142851146..142966728)	-0.782125	0.00873785	0.0587132
Psph	ENSMUSG00000029446	5	complement(129765558..129787449)	-0.781602	1.05303e-06	1.32128e-05
Eif4ebp1	ENSMUSG00000031490	8	27260329..27276674	-0.781556	2.28706e-14	5.08445e-13
Rp9	ENSMUSG00000032239	9	complement(22448311..22468356)	-0.780711	3.50275e-13	7.24175e-12
Thra	ENSMUSG00000058756	11	98740638..98769006	-0.780551	9.47447e-07	1.19403e-05
Zfp125	ENSMUSG00000069755	12	complement(20877084..20921262)	-0.780166	0.000154095	0.00145405
Gnl1	ENSMUSG00000024429	17	35979851..35989462	-0.779759	7.30527e-14	1.57937e-12
Iqgap1	ENSMUSG00000030536	7	complement(80711583..80825974)	-0.779499	0	0
Cenpm	ENSMUSG00000068101	15	complement(82233779..82244747)	-0.777888	3.30948e-05	0.000342982
Limd1	ENSMUSG00000025239	9	123478701..123521548	-0.777758	3.28626e-14	7.24957e-13
Nle1	ENSMUSG00000020692	11	complement(82900768..82908411)	-0.777608	3.95334e-06	4.62336e-05
Mxd3	ENSMUSG00000021485	13	complement(55325168..55329758)	-0.777003	0.0113865	0.0744765
Hadhb	ENSMUSG00000059447	5	30155248..30184593	-0.776792	0	0
Ccnd3	ENSMUSG00000034165	17	47505051..47599691	-0.775914	0	0
Zmynd19	ENSMUSG00000026974	2	24949792..24962075	-0.775906	7.63657e-05	0.000754197
Rab35	ENSMUSG00000029518	5	115631908..115647736	-0.77569	8.38657e-07	1.06049e-05
Abhd2	ENSMUSG00000039202	7	79273199..79365508	-0.775557	0.000151166	0.00142835
Atp5a1	ENSMUSG00000025428	18	77773729..77782869	-0.775242	0	0
Ube4b	ENSMUSG00000028960	4	complement(149328416..149426749)	-0.77523	8.67084e-14	1.86714e-12
Lims1	ENSMUSG00000019920	10	58323466..58424691	-0.774995	0	0
Clic4	ENSMUSG00000037242	4	complement(135213969..135272814)	-0.774941	0	0
Fbxo22	ENSMUSG00000032309	9	55208925..55224433	-0.774386	2.57239e-13	5.37531e-12
Lamtor2	ENSMUSG00000028062	3	complement(88549819..88553074)	-0.774276	0	0
Fuom	ENSMUSG00000025466	7	complement(140096770..140102441)	-0.77389	0.00151924	0.0120739
9030617O03Rik	ENSMUSG00000021185	12	100779057..100896981	-0.773624	1.75526e-13	3.70117e-12
Galnt10	ENSMUSG00000020520	11	57645442..57787514	-0.773352	0	0
Cox7a2	ENSMUSG00000032330	9	complement(79755241..79759853)	-0.773176	6.51701e-14	1.41587e-12
Nubp1	ENSMUSG00000022503	16	10411948..10424428	-0.773128	1.22791e-13	2.6198e-12
Cbr4	ENSMUSG00000031641	8	61487734..61506694	-0.77304	0.00260846	0.0197629
Gabpb2	ENSMUSG00000038766	3	complement(95181766..95217916)	-0.772682	1.62188e-06	1.98842e-05
Cyc1	ENSMUSG00000022551	15	76343523..76345934	-0.771977	0	0
Seh1l	ENSMUSG00000079614	18	67774876..67795461	-0.771838	2.29483e-13	4.80976e-12
Armt1	ENSMUSG00000061759	10	4432467..4455141	-0.77148	9.09116e-05	0.000889735
Pcmtd1	ENSMUSG00000051285	1	7088920..7173628	-0.771088	1.51995e-05	0.000165257
Pdhb	ENSMUSG00000021748	14	complement(8165991..8172992)	-0.770777	0	0
Scap	ENSMUSG00000032485	9	110333288..110384950	-0.770056	6.53921e-14	1.42006e-12
Idh3g	ENSMUSG00000002010	X	complement(73778963..73786897)	-0.769995	0	0
Zdhhc13	ENSMUSG00000030471	7	48789003..48827440	-0.76939	1.40123e-09	2.26903e-08
Zbtb1	ENSMUSG00000033454	12	76370266..76396950	-0.768399	8.8507e-13	1.78587e-11
Senp2	ENSMUSG00000022855	16	22009484..22049269	-0.767081	8.4488e-14	1.82255e-12
Eif3k	ENSMUSG00000053565	7	complement(28971372..28981864)	-0.766877	7.99361e-14	1.72589e-12
Lpin1	ENSMUSG00000020593	12	complement(16535669..16589770)	-0.766518	1.01252e-13	2.1736e-12
Fam84b	ENSMUSG00000072568	15	complement(60818994..60853778)	-0.76598	0.000102232	0.000990566
Hgh1	ENSMUSG00000022554	15	76368898..76371403	-0.765975	5.24396e-06	6.04563e-05
Emp3	ENSMUSG00000040212	7	complement(45918023..45921404)	-0.765903	3.9857e-14	8.75291e-13
Trip13	ENSMUSG00000021569	13	complement(73911347..73937767)	-0.765619	9.46961e-06	0.000106011
Atp10d	ENSMUSG00000046808	5	72203329..72298775	-0.765162	4.12226e-13	8.49011e-12
Ecsit	ENSMUSG00000066839	9	complement(22072246..22085438)	-0.764323	4.6515e-08	6.61518e-07
Gm11273	ENSMUSG00000079941	13	complement(21501029..21501418)	-0.762444	3.94661e-05	0.000405304
Arrdc4	ENSMUSG00000042659	7	complement(68736995..68749241)	-0.760737	2.52354e-13	5.27549e-12
Mthfd1l	ENSMUSG00000040675	10	3973118..4167081	-0.759775	2.98927e-08	4.30655e-07
Papd5	ENSMUSG00000036779	8	88199213..88259722	-0.75909	1.01441e-12	2.04093e-11
Gm10717	ENSMUSG00000095891	9	3025417..3033289	-0.75894	0.0385415	0.216057
St3gal3	ENSMUSG00000028538	4	complement(117932154..118134914)	-0.758849	0.000595063	0.00507795
1110059E24Rik	ENSMUSG00000035171	19	complement(21581202..21652976)	-0.758759	4.42131e-06	5.1398e-05
Irs2	ENSMUSG00000038894	8	complement(10984681..11008458)	-0.75618	4.71845e-14	1.03388e-12
Prss30	ENSMUSG00000024124	17	complement(23972126..23975230)	-0.756071	0.0343374	0.195894
Edf1	ENSMUSG00000015092	2	25557847..25562082	-0.755132	0	0
Slc35b3	ENSMUSG00000021432	13	complement(38932140..38960875)	-0.754896	1.09949e-11	2.07096e-10
Commd6	ENSMUSG00000075486	14	complement(101633766..101640686)	-0.754525	7.14735e-07	9.09696e-06
Ubr5	ENSMUSG00000037487	15	complement(37967328..38078853)	-0.754515	6.10401e-13	1.24298e-11
Dap	ENSMUSG00000039168	15	31224314..31274341	-0.75377	6.35381e-13	1.29168e-11
Mif	ENSMUSG00000033307	10	complement(75859353..75860250)	-0.753066	1.12466e-13	2.40478e-12
Ell2	ENSMUSG00000001542	13	75707484..75772356	-0.752464	5.27689e-13	1.07951e-11
Ezr	ENSMUSG00000052397	17	complement(6738041..6782784)	-0.752322	0	0
Bub1	ENSMUSG00000027379	2	complement(127801122..127831865)	-0.751593	7.35637e-06	8.35054e-05
Enho	ENSMUSG00000028445	4	complement(41638144..41640324)	-0.751443	4.93306e-05	0.000498826
Cdc20	ENSMUSG00000006398	4	complement(118432901..118437352)	-0.751257	1.03084e-12	2.07228e-11
Sergef	ENSMUSG00000030839	7	complement(46443154..46639807)	-0.750737	1.21903e-06	1.51629e-05
Zbtb42	ENSMUSG00000037638	12	112678828..112682747	-0.750309	0.00438248	0.0316715
Tcaf1	ENSMUSG00000036667	6	complement(42668002..42710088)	-0.749966	1.9387e-05	0.000207772
Atg9a	ENSMUSG00000033124	1	complement(75180860..75192196)	-0.749787	0	0
Slc1a5	ENSMUSG00000001918	7	16781340..16798274	-0.749094	1.6942e-13	3.57706e-12
2010107E04Rik	ENSMUSG00000021290	12	complement(111961376..111966977)	-0.748868	2.00495e-12	3.96505e-11
Glce	ENSMUSG00000032252	9	complement(62057248..62122655)	-0.748619	8.57686e-06	9.65051e-05
Foxm1	ENSMUSG00000001517	6	128362967..128376146	-0.748617	1.33117e-09	2.15989e-08
Tkt	ENSMUSG00000021957	14	30548359..30574722	-0.748154	0	0
Vapb	ENSMUSG00000054455	2	173737511..173784336	-0.748093	6.06515e-13	1.23558e-11
Usp49	ENSMUSG00000090115	17	47630690..47686738	-0.74807	0.0110166	0.0723583
Aldh3a2	ENSMUSG00000010025	11	complement(61223417..61267464)	-0.747056	6.23723e-13	1.26852e-11
Klf4	ENSMUSG00000003032	4	complement(55527143..55532466)	-0.745139	1.64213e-12	3.26076e-11
Stk24	ENSMUSG00000063410	14	complement(121286343..121379334)	-0.744948	0.000179446	0.00167413
Atp5b	ENSMUSG00000025393	10	128083273..128090391	-0.7448	0	0
AI506816	ENSMUSG00000105987	5	complement(23698296..23712667)	-0.744689	0	0
Lyrm4	ENSMUSG00000046573	13	complement(35978797..36117357)	-0.744567	0.0113776	0.074428
Lyst	ENSMUSG00000019726	13	13590409..13777440	-0.744511	2.36065e-08	3.43341e-07
Scfd2	ENSMUSG00000062110	5	complement(74204816..74531759)	-0.744476	2.04116e-07	2.74422e-06
Mrps26	ENSMUSG00000037740	2	130563742..130568695	-0.744308	1.11655e-12	2.24365e-11
Slc39a10	ENSMUSG00000025986	1	complement(46807544..46892852)	-0.744241	1.25017e-08	1.86793e-07
Gpr137b-ps	ENSMUSG00000097715	13	complement(12619084..12650297)	-0.743419	2.29294e-12	4.51808e-11
Sec61b	ENSMUSG00000053317	4	47474658..47483242	-0.743346	0	0
Nhp2	ENSMUSG00000001056	11	51619735..51623714	-0.743334	7.71716e-13	1.56297e-11
Fxn	ENSMUSG00000059363	19	complement(24261453..24280605)	-0.742113	0.000219686	0.00201976
Pdlim5	ENSMUSG00000028273	3	complement(142239590..142395696)	-0.74181	1.5401e-12	3.06692e-11
Mrpl11	ENSMUSG00000024902	19	4962306..4966995	-0.741498	1.97548e-11	3.66286e-10
Larp4b	ENSMUSG00000033499	13	9093881..9174451	-0.741358	0	0
Gnaq	ENSMUSG00000024639	19	16132831..16387463	-0.741165	4.78084e-12	9.24088e-11
St3gal1	ENSMUSG00000013846	15	complement(67102875..67113992)	-0.741144	2.88886e-06	3.4438e-05
Mfsd14b	ENSMUSG00000038212	13	complement(65064663..65112982)	-0.740995	0	0
Scp2	ENSMUSG00000028603	4	complement(108043839..108144998)	-0.740981	0	0
Esco2	ENSMUSG00000022034	14	complement(65819038..65833994)	-0.740883	0.00629171	0.0438807
Pex11g	ENSMUSG00000069633	8	complement(3457105..3467680)	-0.7396	0.000137046	0.0013048
Slc6a6	ENSMUSG00000030096	6	91684053..91759066	-0.738802	0	0
Tmem154	ENSMUSG00000056498	3	84666192..84704575	-0.738603	4.65405e-13	9.54905e-12
Prune	ENSMUSG00000015711	3	complement(95253674..95282076)	-0.737817	4.78269e-07	6.22203e-06
Gxylt1	ENSMUSG00000036197	15	complement(93239742..93275161)	-0.737359	8.5093e-12	1.61906e-10
Sgol1	ENSMUSG00000023940	17	complement(53674786..53689333)	-0.736952	0.0147572	0.0936055
Timm13	ENSMUSG00000020219	10	complement(80899450..80900969)	-0.736389	8.14016e-13	1.64591e-11
Smyd2	ENSMUSG00000026603	1	complement(189880492..189922363)	-0.736064	1.05994e-06	1.32927e-05
Oscp1	ENSMUSG00000042616	4	126058565..126092195	-0.735705	0.00460199	0.0330861
Cdkn3	ENSMUSG00000037628	14	46760541..46771525	-0.734864	0.000349236	0.00309966
Slc35e4	ENSMUSG00000048807	11	complement(3907021..3914664)	-0.73471	8.68716e-12	1.65161e-10
Acot13	ENSMUSG00000006717	13	complement(24817948..24831517)	-0.734435	1.01721e-07	1.404e-06
Trim12c	ENSMUSG00000057143	7	complement(104338754..104353362)	-0.734231	0.00931744	0.0621618
Uqcrb	ENSMUSG00000021520	13	complement(66900617..66905378)	-0.734194	1.52101e-12	3.03137e-11
Zadh2	ENSMUSG00000049090	18	84088158..84097514	-0.734122	2.77045e-06	3.30912e-05
Ppp1r8	ENSMUSG00000028882	4	complement(132826929..132843169)	-0.733783	1.80322e-06	2.19854e-05
Acbd5	ENSMUSG00000026781	2	23068168..23114510	-0.733213	7.57217e-12	1.44414e-10
Nck1	ENSMUSG00000032475	9	complement(100492293..100546134)	-0.73309	5.71715e-07	7.36711e-06
Lmnb1	ENSMUSG00000024590	18	56707813..56753424	-0.732652	7.93254e-13	1.60593e-11
Anxa7	ENSMUSG00000021814	14	complement(20455261..20480133)	-0.732355	3.60634e-12	7.01242e-11
1700037H04Rik	ENSMUSG00000027327	2	complement(131146324..131160081)	-0.732184	3.01825e-12	5.91138e-11
Sik3	ENSMUSG00000034135	9	46012820..46224194	-0.732172	3.66684e-12	7.12723e-11
Ccdc71l	ENSMUSG00000090946	12	32378704..32382943	-0.732081	1.82121e-12	3.60754e-11
Dynlrb1	ENSMUSG00000047459	2	155236533..155250277	-0.73194	0	0
Gzf1	ENSMUSG00000027439	2	148681023..148692949	-0.731661	2.6718e-11	4.91467e-10
Tnfrsf23	ENSMUSG00000037613	7	complement(143665809..143685872)	-0.731606	4.7837e-05	0.000484427
Borcs8	ENSMUSG00000002345	8	70139499..70167488	-0.73126	8.44565e-06	9.51606e-05
Ndufb5	ENSMUSG00000027673	3	32736990..32751566	-0.730438	6.86051e-12	1.30995e-10
Ndufb7	ENSMUSG00000033938	8	83566671..83571626	-0.730218	9.04721e-13	1.82325e-11
1700025G04Rik	ENSMUSG00000032666	1	complement(151852403..152090125)	-0.729959	0.0153633	0.09706
Eif2ak3	ENSMUSG00000031668	6	70844515..70905245	-0.72986	5.00022e-12	9.64578e-11
Stard4	ENSMUSG00000024378	18	complement(33199355..33213862)	-0.729811	2.12089e-06	2.56407e-05
Fars2	ENSMUSG00000021420	13	36117411..36537592	-0.729809	1.92244e-08	2.81963e-07
Siglece	ENSMUSG00000030474	7	complement(43651070..43660161)	-0.729409	0	0
Tmem181a	ENSMUSG00000038141	17	6270470..6308314	-0.728996	1.14705e-07	1.57785e-06
Map2k1	ENSMUSG00000004936	9	complement(64185770..64253631)	-0.728779	0	0
Polr2l	ENSMUSG00000038489	7	complement(141471860..141475132)	-0.728707	0.000217822	0.00200413
Atp5e	ENSMUSG00000016252	2	complement(174461072..174464105)	-0.728663	0	0
Eif5a2	ENSMUSG00000050192	3	28781276..28798846	-0.728566	0.00900733	0.0603076
Baz2b	ENSMUSG00000026987	2	complement(59899363..60209839)	-0.728525	3.2615e-12	6.36476e-11
mt-Nd6	ENSMUSG00000064368	MT	complement(13552..14070)	-0.72799	7.39512e-06	8.38865e-05
Emilin2	ENSMUSG00000024053	17	complement(71252176..71310965)	-0.727764	0	0
Ass1	ENSMUSG00000076441	2	31470207..31520672	-0.726988	0.0175718	0.109241
Gm4631	ENSMUSG00000078899	2	complement(175321955..175338197)	-0.726831	0.00296287	0.0222405
Snrpf	ENSMUSG00000020018	10	complement(93583029..93589706)	-0.726227	1.09742e-11	2.06816e-10
Gosr1	ENSMUSG00000010392	11	complement(76726602..76763579)	-0.726033	3.97482e-12	7.71968e-11
Bckdha	ENSMUSG00000060376	7	complement(25629946..25658981)	-0.725893	1.20004e-12	2.40844e-11
Cnbd2	ENSMUSG00000038085	2	156312299..156375638	-0.725702	0.000220719	0.00202728
Dph3	ENSMUSG00000021905	14	complement(32080566..32085692)	-0.7257	4.79945e-07	6.2407e-06
Uqcrh	ENSMUSG00000063882	4	complement(116066965..116075071)	-0.725536	3.47478e-12	6.7647e-11
Dhrs7b	ENSMUSG00000042569	11	60830631..60860195	-0.724735	8.68294e-12	1.65145e-10
Rps6ka3	ENSMUSG00000031309	X	159210307..159368244	-0.724554	9.0699e-05	0.000887833
Nek2	ENSMUSG00000026622	1	191821444..191833050	-0.724467	2.11927e-06	2.56339e-05
Ucp2	ENSMUSG00000033685	7	100493337..100502020	-0.724401	0	0
Ndufb6	ENSMUSG00000071014	4	complement(40270591..40279421)	-0.724335	1.55291e-11	2.89701e-10
Ankle1	ENSMUSG00000046295	8	71406010..71409904	-0.72398	0.000725107	0.00609583
Wipi1	ENSMUSG00000041895	11	complement(109573331..109611967)	-0.723895	3.44728e-05	0.000356428
Cox7b	ENSMUSG00000031231	X	106015700..106022450	-0.723848	0	0
Slc25a16	ENSMUSG00000071253	10	62920633..62946498	-0.723491	6.78182e-07	8.64979e-06
Ap4m1	ENSMUSG00000019518	5	138172002..138180429	-0.723402	2.31786e-06	2.7918e-05
Fh1	ENSMUSG00000026526	1	complement(175600374..175625635)	-0.723341	4.07807e-12	7.9139e-11
Magohb	ENSMUSG00000030188	6	complement(131284388..131293244)	-0.722223	0.000573033	0.00490542
Rab6a	ENSMUSG00000030704	7	100607410..100641268	-0.721912	0	0
Rbbp8	ENSMUSG00000041238	18	11633276..11743207	-0.721187	4.70846e-11	8.51947e-10
Spsb1	ENSMUSG00000039911	4	complement(149896283..149955043)	-0.720244	1.7959e-11	3.33497e-10
Snrpg	ENSMUSG00000057278	6	86371304..86379328	-0.7201	2.22518e-11	4.1102e-10
Smarcb1	ENSMUSG00000000902	10	complement(75896769..75921617)	-0.719816	3.26694e-12	6.37283e-11
Ndufa10	ENSMUSG00000026260	1	complement(92439010..92473860)	-0.719529	0	0
Sapcd2	ENSMUSG00000026955	2	25372321..25378213	-0.719095	0.00820419	0.0554486
Polr2i	ENSMUSG00000019738	7	30231948..30233390	-0.718978	2.29206e-07	3.07051e-06
Slc2a1	ENSMUSG00000028645	4	119108711..119137983	-0.718239	0	0
Lta4h	ENSMUSG00000015889	10	93453396..93484896	-0.718231	0	0
Rpl8	ENSMUSG00000003970	15	76904071..76906318	-0.717949	0	0
Aspm	ENSMUSG00000033952	1	139454772..139494091	-0.717755	0.00160421	0.0126973
Atg5	ENSMUSG00000038160	10	44268358..44364291	-0.717699	1.11402e-11	2.09715e-10
Dnajb14	ENSMUSG00000074212	3	137867675..137916557	-0.716544	3.83076e-11	6.98325e-10
Spata2l	ENSMUSG00000033594	8	complement(123229801..123236233)	-0.716447	0.000109556	0.0010567
Nipsnap3b	ENSMUSG00000015247	4	53011880..53022060	-0.716223	1.24577e-11	2.34196e-10
Gm15446	ENSMUSG00000090015	5	109923400..109943936	-0.716163	0.0426433	0.235554
Ndufs1	ENSMUSG00000025968	1	complement(63143596..63176833)	-0.715995	4.67826e-12	9.04977e-11
Atp5g2	ENSMUSG00000062683	15	complement(102662864..102672352)	-0.715974	0	0
Tram2	ENSMUSG00000041779	1	complement(20996299..21079229)	-0.715972	0.000536369	0.00462244
Ttc38	ENSMUSG00000035944	15	85832306..85858822	-0.715923	4.58784e-05	0.000465755
Rps28	ENSMUSG00000067288	17	complement(33819027..33824562)	-0.715554	0	0
Kti12	ENSMUSG00000073775	4	108847785..108849413	-0.715516	9.66005e-07	1.21584e-05
Tnpo1	ENSMUSG00000009470	13	complement(98839019..98926384)	-0.715151	1.00847e-11	1.90838e-10
Rps6ka5	ENSMUSG00000021180	12	complement(100549778..100725028)	-0.714988	1.31026e-05	0.000144002
Firre	ENSMUSG00000085396	X	complement(50555744..50635321)	-0.714958	6.10865e-08	8.60956e-07
Nol7	ENSMUSG00000063200	13	43398376..43402858	-0.71463	3.46836e-11	6.34398e-10
Prkag2	ENSMUSG00000028944	5	complement(24862744..25100642)	-0.714512	6.08817e-06	6.96614e-05
Cask	ENSMUSG00000031012	X	complement(13517080..13851367)	-0.714395	4.01038e-11	7.29976e-10
Uqcrq	ENSMUSG00000044894	11	complement(53427922..53430831)	-0.71439	3.058e-12	5.98441e-11
Mri1	ENSMUSG00000004996	8	complement(84249906..84257326)	-0.714047	1.61641e-11	3.01084e-10
Mrpl12	ENSMUSG00000039640	11	120484613..120489065	-0.713898	5.54912e-12	1.06666e-10
Pgm2	ENSMUSG00000025791	4	99929414..99987294	-0.713898	1.04354e-11	1.97168e-10
Rdh13	ENSMUSG00000008435	7	complement(4424770..4445649)	-0.711469	0.00633427	0.044146
Hspa4l	ENSMUSG00000025757	3	40744495..40796103	-0.710861	2.10593e-07	2.82817e-06
Ifi30	ENSMUSG00000031838	8	complement(70762774..70766663)	-0.709504	0	0
Raly	ENSMUSG00000027593	2	154791096..154867261	-0.708899	4.7955e-12	9.26552e-11
Gdpgp1	ENSMUSG00000050973	7	80232865..80242061	-0.708779	0.00575254	0.040509
RP23-354I24.7	ENSMUSG00000110656	8	complement(122445268..122451322)	-0.708489	0.0449151	0.245707
Gm15922	ENSMUSG00000081665	7	complement(3731630..3739889)	-0.708399	7.60866e-09	1.15961e-07
Cox6a1	ENSMUSG00000041697	5	complement(115345642..115348981)	-0.708133	0	0
F830208F22Rik	ENSMUSG00000073529	18	complement(77793259..77796743)	-0.707869	0.00629882	0.043924
Tsfm	ENSMUSG00000040521	10	complement(127011572..127030840)	-0.70757	6.6984e-09	1.02569e-07
Gapdh	ENSMUSG00000057666	6	complement(125161715..125166467)	-0.707369	0	0
Ptges2	ENSMUSG00000026820	2	32395896..32405772	-0.706963	2.30863e-10	3.9848e-09
Foxn2	ENSMUSG00000034998	17	88440711..88490533	-0.706675	5.64545e-07	7.27856e-06
Mrps24	ENSMUSG00000020477	11	complement(5703983..5715680)	-0.706647	2.09933e-11	3.88364e-10
Tmem120b	ENSMUSG00000054434	5	123068415..123117749	-0.70627	1.03635e-05	0.000115541
Cnnm4	ENSMUSG00000037408	1	36471620..36508764	-0.70616	8.34552e-05	0.000820553
Pi4ka	ENSMUSG00000041720	16	complement(17280351..17406314)	-0.706117	1.08075e-11	2.03881e-10
Ulbp1	ENSMUSG00000079685	10	complement(7444873..7473477)	-0.70596	0.0127349	0.0820401
Lsm5	ENSMUSG00000091625	6	complement(56701063..56704710)	-0.705932	4.54289e-05	0.000461769
Exoc5	ENSMUSG00000061244	14	complement(49012146..49066653)	-0.705684	1.64293e-11	3.05674e-10
Tbc1d15	ENSMUSG00000020130	10	complement(115197877..115251493)	-0.705653	0	0
Diaph2	ENSMUSG00000034480	X	129749742..130465834	-0.705234	3.64286e-11	6.6457e-10
Klhl28	ENSMUSG00000020948	12	complement(64942440..64965536)	-0.705204	0.000727005	0.00610968
Emc6	ENSMUSG00000047260	11	complement(73175519..73177037)	-0.705028	1.35407e-11	2.53675e-10
Lsm6	ENSMUSG00000031683	8	complement(78804865..78821140)	-0.704587	8.7174e-11	1.55196e-09
Apex2	ENSMUSG00000025269	X	complement(150519519..150589868)	-0.704557	0.000531435	0.00458397
Mtx2	ENSMUSG00000027099	2	74825803..74878431	-0.704493	9.71351e-11	1.72049e-09
5830432E09Rik	ENSMUSG00000097471	7	complement(135635931..135652314)	-0.704416	0.0364669	0.206039
Ints10	ENSMUSG00000031864	8	68793929..68831667	-0.704331	5.87456e-11	1.05432e-09
Bmpr2	ENSMUSG00000067336	1	59763400..59879014	-0.7036	0.02196	0.133056
Ccdc124	ENSMUSG00000007721	8	complement(70868227..70873935)	-0.703404	8.79075e-12	1.67065e-10
Mybpc3	ENSMUSG00000002100	2	91118144..91136516	-0.70339	0.0296909	0.17293
Pigo	ENSMUSG00000028454	4	complement(43017635..43025819)	-0.703032	5.9361e-11	1.06498e-09
Rin3	ENSMUSG00000044456	12	102283048..102390855	-0.703009	4.55025e-12	8.81265e-11
Gpatch11	ENSMUSG00000050668	17	78835516..78848299	-0.701012	0.000100845	0.000978498
Ebp	ENSMUSG00000031168	X	complement(8185329..8193512)	-0.700869	2.27255e-11	4.19453e-10
Stk40	ENSMUSG00000042608	4	126103957..126141029	-0.700278	0	0
Cnep1r1	ENSMUSG00000036810	8	88118769..88135110	-0.700196	0.000245394	0.00223294
Lzts3	ENSMUSG00000037703	2	complement(130632839..130642803)	-0.699403	0.000161694	0.00152163
Cutc	ENSMUSG00000025193	19	43752996..43768638	-0.699052	0.00116623	0.00947713
Ttl	ENSMUSG00000027394	2	129065942..129096283	-0.698757	0.000570323	0.00488395
Acvr2a	ENSMUSG00000052155	2	48814109..48903269	-0.69744	0.00292262	0.0219688
Fbxl8	ENSMUSG00000033313	8	105264648..105269326	-0.697164	0.00106583	0.00872033
Arrb1	ENSMUSG00000018909	7	99535466..99606771	-0.696667	3.99115e-11	7.26748e-10
Golim4	ENSMUSG00000034109	3	complement(75875084..75956949)	-0.696629	2.18032e-06	2.63265e-05
Ap5s1	ENSMUSG00000068264	2	131207078..131213514	-0.696565	4.3045e-11	7.80015e-10
Acly	ENSMUSG00000020917	11	complement(100476353..100528000)	-0.696222	0	0
Nmt2	ENSMUSG00000026643	2	3284212..3328877	-0.696111	0.000241696	0.0022034
Pabpc4	ENSMUSG00000011257	4	123262351..123298925	-0.695379	0.000152081	0.00143616
Dr1	ENSMUSG00000029265	5	108268897..108280526	-0.695159	0	0
Rhbdd1	ENSMUSG00000026142	1	82316452..82445366	-0.694962	5.82532e-11	1.04664e-09
Pcgf5	ENSMUSG00000024805	19	36379067..36456192	-0.694354	1.81461e-05	0.000195246
Dennd2d	ENSMUSG00000027901	3	106482405..106503030	-0.693888	0.000170112	0.00159346
Dap3	ENSMUSG00000068921	3	complement(88920803..88951181)	-0.693097	4.20809e-11	7.6368e-10
Lgi4	ENSMUSG00000036560	7	31059342..31070935	-0.693047	0.0309514	0.179222
Uqcrc1	ENSMUSG00000025651	9	108936633..108949623	-0.692946	4.87943e-12	9.42022e-11
Ndufs7	ENSMUSG00000020153	10	80249121..80256794	-0.69288	9.38194e-12	1.77954e-10
Aldh9a1	ENSMUSG00000026687	1	167349991..167368532	-0.692233	0	0
Cap1	ENSMUSG00000028656	4	complement(122859047..122886056)	-0.692052	0	0
Chtf8	ENSMUSG00000046691	8	complement(106883863..106893601)	-0.691956	3.88244e-06	4.54701e-05
Ndufv2	ENSMUSG00000024099	17	complement(66078795..66101559)	-0.691913	3.56806e-11	6.51655e-10
Gpbp1l1	ENSMUSG00000034042	4	116557658..116593882	-0.691343	3.53721e-07	4.66795e-06
Gapt	ENSMUSG00000046006	13	complement(110352615..110357172)	-0.690313	0.000470254	0.00409029
Ndufa11	ENSMUSG00000002379	17	56717762..56724248	-0.690303	2.52932e-11	4.66493e-10
Tufm	ENSMUSG00000073838	7	126487361..126490731	-0.689731	2.15573e-11	3.98495e-10
Pdzd8	ENSMUSG00000074746	19	complement(59296084..59345780)	-0.689494	3.70393e-11	6.75457e-10
Eif3h	ENSMUSG00000022312	15	complement(51786558..51865481)	-0.689176	0	0
Ralgapb	ENSMUSG00000027652	2	158409848..158499253	-0.689173	4.84265e-07	6.29519e-06
Eif4e3	ENSMUSG00000093661	6	complement(99625135..99666771)	-0.68881	2.90011e-10	4.9705e-09
B3gnt8	ENSMUSG00000059479	7	25626654..25635100	-0.688597	1.37179e-10	2.40528e-09
Emc2	ENSMUSG00000022337	15	43477229..43527777	-0.687619	1.1495e-10	2.02425e-09
Napg	ENSMUSG00000024581	18	62977836..62999450	-0.687585	1.4009e-10	2.45367e-09
Birc5	ENSMUSG00000017716	11	117849251..117855743	-0.687483	7.69168e-11	1.37337e-09
Cltb	ENSMUSG00000047547	13	complement(54592401..54611344)	-0.687382	8.67253e-11	1.54453e-09
B3gntl1	ENSMUSG00000046605	11	complement(121616197..121673153)	-0.687272	0.00049963	0.00433187
Pdik1l	ENSMUSG00000050890	4	complement(134275002..134287895)	-0.687259	0.000268606	0.00242828
Atg3	ENSMUSG00000022663	16	45158785..45188538	-0.686879	0	0
Samm50	ENSMUSG00000022437	15	84192233..84214303	-0.686695	0	0
Selt	ENSMUSG00000075700	3	58576636..58593133	-0.68594	2.69054e-05	0.000282625
Gpd1l	ENSMUSG00000050627	9	complement(114899341..114933987)	-0.685509	0	0
Slc12a7	ENSMUSG00000017756	13	73763697..73816743	-0.685277	0	0
Plcb2	ENSMUSG00000040061	2	complement(118707517..118728438)	-0.684702	7.06505e-11	1.2624e-09
Cox7a2l	ENSMUSG00000024248	17	complement(83501919..83514333)	-0.684144	0	0
Rps8	ENSMUSG00000047675	4	complement(117153827..117156243)	-0.684058	0	0
Ndufs4	ENSMUSG00000021764	13	complement(114287795..114388094)	-0.682768	1.93854e-10	3.36509e-09
Coa6	ENSMUSG00000051671	8	126422515..126425433	-0.682617	0.000147005	0.00139282
Cox5a	ENSMUSG00000000088	9	57521232..57532424	-0.682568	0	0
Dlg1	ENSMUSG00000022770	16	31663443..31873356	-0.682497	1.33578e-05	0.000146641
Degs1	ENSMUSG00000038633	1	complement(182275772..182282804)	-0.682162	0	0
Mon1a	ENSMUSG00000032583	9	107888151..107903139	-0.682028	4.53683e-06	5.2653e-05
Sdhb	ENSMUSG00000009863	4	140961203..140979193	-0.681821	0	0
Nod1	ENSMUSG00000038058	6	complement(54923949..54972612)	-0.681208	3.10636e-11	5.69468e-10
Oxct1	ENSMUSG00000022186	15	4026383..4155344	-0.680472	1.17819e-10	2.07253e-09
Recql	ENSMUSG00000030243	6	complement(142350342..142387087)	-0.680272	5.53354e-10	9.29745e-09
Pdk3	ENSMUSG00000035232	X	complement(93764607..93832201)	-0.679964	5.05091e-10	8.5012e-09
Gm10645	ENSMUSG00000074228	8	complement(83165081..83166170)	-0.679891	0.00347243	0.0256854
Pdcd6	ENSMUSG00000021576	13	complement(74303121..74317326)	-0.679815	0	0
Cyb5r3	ENSMUSG00000018042	15	complement(83153494..83172592)	-0.679757	0	0
Rps5	ENSMUSG00000012848	7	12922290..12926686	-0.679756	0	0
Shb	ENSMUSG00000044813	4	complement(45423278..45532470)	-0.679594	1.43709e-05	0.000156844
Gm15925	ENSMUSG00000080917	7	complement(3788883..3799631)	-0.679196	2.34159e-05	0.000248111
Etfdh	ENSMUSG00000027809	3	complement(79603788..79629500)	-0.678918	9.95809e-11	1.76189e-09
Cdc25a	ENSMUSG00000032477	9	109875579..109893895	-0.678659	2.78877e-06	3.32937e-05
Acvr2b	ENSMUSG00000061393	9	119402444..119433501	-0.678637	0.0114333	0.0747523
Man2a2	ENSMUSG00000038886	7	complement(80349097..80371375)	-0.678594	0	0
Atic	ENSMUSG00000026192	1	71557150..71579631	-0.678408	1.15371e-05	0.00012798
Cyb5b	ENSMUSG00000031924	8	107150640..107187471	-0.678358	0	0
Smdt1	ENSMUSG00000022452	15	82338959..82349091	-0.677819	3.62024e-11	6.6069e-10
Mrpl57	ENSMUSG00000021967	14	57826239..57828745	-0.677612	2.63779e-10	4.53526e-09
Dok3	ENSMUSG00000035711	13	complement(55523235..55528538)	-0.677292	0	0
Ywhab	ENSMUSG00000018326	2	163994960..164018588	-0.676347	0	0
B3glct	ENSMUSG00000051950	5	149678230..149762599	-0.676277	3.09941e-05	0.000322446
Pi4k2b	ENSMUSG00000029186	5	52741574..52769340	-0.675961	3.04344e-06	3.61922e-05
Phka2	ENSMUSG00000031295	X	160502166..160598878	-0.675903	1.82088e-10	3.16761e-09
Wdr82	ENSMUSG00000020257	9	106170928..106191136	-0.675641	8.38802e-06	9.45768e-05
Snapc5	ENSMUSG00000032398	9	64179297..64182684	-0.675425	6.88233e-08	9.64417e-07
Snx12	ENSMUSG00000046032	X	complement(101097786..101222563)	-0.675183	2.37754e-10	4.10229e-09
Tfam	ENSMUSG00000003923	10	complement(71225464..71238280)	-0.675087	2.5368e-05	0.00026763
Fam206a	ENSMUSG00000038827	4	56802345..56809601	-0.675025	9.04903e-05	0.000886146
Bri3bp	ENSMUSG00000037905	5	125441568..125460370	-0.673891	1.46487e-10	2.56294e-09
Sqle	ENSMUSG00000022351	15	59315077..59331192	-0.673522	2.75824e-10	4.73734e-09
Zfp993	ENSMUSG00000063245	4	146610961..146658160	-0.67348	0.00422846	0.030613
Gm20498	ENSMUSG00000021139	12	complement(81358860..81532905)	-0.673465	0.00790871	0.0537124
Tjp2	ENSMUSG00000024812	19	complement(24094523..24225026)	-0.673374	3.70435e-06	4.35099e-05
Fam135a	ENSMUSG00000026153	1	complement(24011093..24100341)	-0.672963	0.00247965	0.018878
Arhgap11a	ENSMUSG00000041219	2	complement(113831492..113848661)	-0.672889	2.18409e-10	3.77519e-09
Klhl11	ENSMUSG00000048732	11	complement(100462614..100472741)	-0.672756	0.0371469	0.209396
Tfdp2	ENSMUSG00000032411	9	96196275..96323646	-0.672643	3.88145e-05	0.000399032
Gab1	ENSMUSG00000031714	8	complement(80764438..80880519)	-0.672325	1.18799e-10	2.08826e-09
Rnf6	ENSMUSG00000029634	5	complement(146209192..146221555)	-0.672275	6.8578e-11	1.22672e-09
Tsnax	ENSMUSG00000056820	8	125012997..125034192	-0.672107	9.13857e-11	1.6222e-09
Col4a3bp	ENSMUSG00000021669	13	96542618..96640167	-0.67203	4.13739e-06	4.82587e-05
Usp22	ENSMUSG00000042506	11	complement(61151785..61175055)	-0.671949	4.34055e-11	7.86255e-10
Zfp954	ENSMUSG00000062116	7	complement(7114690..7121488)	-0.671914	0.000601382	0.00512754
Cntln	ENSMUSG00000038070	4	84884309..85131921	-0.671574	0.00438825	0.0317085
Polr1d	ENSMUSG00000029642	5	147077050..147111597	-0.671441	0	0
Pygo2	ENSMUSG00000047824	3	89430214..89435128	-0.670635	5.52663e-11	9.95182e-10
Aco2	ENSMUSG00000022477	15	81872309..81915133	-0.670414	0	0
Egr2	ENSMUSG00000037868	10	67535475..67542188	-0.669976	0	0
Ndufa3	ENSMUSG00000035674	7	3617373..3620327	-0.669854	9.09186e-11	1.61449e-09
Fam126b	ENSMUSG00000038174	1	complement(58522806..58586323)	-0.669762	0.0169629	0.105943
Ints1	ENSMUSG00000029547	5	complement(139751282..139775674)	-0.669567	9.07046e-11	1.61128e-09
Snrnp25	ENSMUSG00000040767	11	32205415..32208984	-0.669322	5.39785e-07	6.97411e-06
Myo19	ENSMUSG00000020527	11	84880148..84911226	-0.669238	0.0169756	0.106008
Pank3	ENSMUSG00000018846	11	35769484..35791285	-0.668915	6.05688e-06	6.93359e-05
Fndc3a	ENSMUSG00000033487	14	complement(72537946..72710003)	-0.667582	1.03256e-10	1.82418e-09
Rmdn1	ENSMUSG00000028229	4	19575162..19606932	-0.667438	0.000196301	0.00181918
Gsk3a	ENSMUSG00000057177	7	complement(25228258..25237851)	-0.667432	0	0
Gm20716	ENSMUSG00000093752	2	complement(168180986..168230364)	-0.667328	0.0170837	0.106533
Pkib	ENSMUSG00000019876	10	57631981..57741112	-0.667299	1.19307e-09	1.94086e-08
Rsph3b	ENSMUSG00000023806	17	complement(6904716..6948356)	-0.666939	3.92376e-08	5.60806e-07
Cdk2	ENSMUSG00000025358	10	complement(128697939..128705051)	-0.666512	0	0
Tbcb	ENSMUSG00000006095	7	complement(30224131..30232272)	-0.666421	1.15687e-10	2.03651e-09
[truncated: 7,076 more rows]
