# Supplementary material for: Histone deacetylase 3 controls lung alveolar macrophage development and homeostasis
Source: Nat Commun. 2020 Jul 30;11:3822. doi: 10.1038/s41467-020-17630-6 (PMC7393351; doi:10.1038/s41467-020-17630-6)
Supplement: Supplementary file 4 — Supplementary Data 2 [file 41467_2020_17630_MOESM4_ESM.xlsx]

## Sheet: Upregualted genes
Supplementary Table S2 Gene ontology analysis of differentially expressed genes in preAMs from bulk RNA-seq (upregulated)
Annotation Cluster 1	Enrichment Score: 46.08650939144855
Category	Term	Count	%	PValue	Genes	List Total	Pop Hits	Pop Total	Fold Enrichment	Bonferroni	Benjamini	FDR
GOTERM_BP_ALL	GO:0016477~cell migration	336	11.8227	3.72777e-50	MEF2C, DLC1, EDN3, RARRES2, ADORA3, PTGS2, TUBB2B, AIF1, EFNA1, FAM110C, EDN1, POSTN, LPAR1, CD2AP, SHH, CITED2, CCDC141, S1PR1, APOE, CTGF, SEMA7A, FOXF1, CCBE1, RAB25, RAPGEF3, ADAM8, RECK, DAB2IP, PTPRM, C5AR1, PTPRF, ANKS1, PTPRG, NODAL, EFNB2, PTPRU, PTPRO, MARK1, HES1, CCR7, VEGFD, CCR6, PPBP, CCR5, TACSTD2, CD34, CCR4, F3, CCR3, JUN, CX3CR1, ST14, PDGFRA, PDGFRB, LAMC2, RAB13, ITGA2B, CDK5…	2271	1199	18082	2.23126	3.65209e-46	5.21728e-47	7.59629e-47
GOTERM_BP_ALL	GO:0040011~locomotion	392	13.7931	2.44006e-48	LDHC, DLC1, MEF2C, TUBB2B, PTGS2, AIF1, L1CAM, CITED2, CCDC141, CTGF, FOXF1, CCR10, ADAM8, PTPRM, PTPRF, ANKS1, PTPRG, NODAL, PTPRU, PTPRO, MARK1, JUN, F3, ST14, SCN1B, MST1, IL23A, SPNS2, SPNS3, HC, HGF, GAS1, GAS6, CD300A, TGFBR3, TNK2, RERE, FGF7, KISS1R, POMGNT2, NISCH, MAPT, TRPV4, ANGPT1, FGF1, ANGPT2, DPP4, HYAL1, HYAL2, EGFL7, CMKLR1, ARHGEF5, MMP14, ELMO3, NDNF, NCK2, FOXC2, IL12B, SRGAP…	2271	1529	18082	2.04131	2.39053e-44	2.65614e-45	4.97226e-45
GOTERM_BP_ALL	GO:0051674~localization of cell	357	12.5616	3.39513e-47	MEF2C, DLC1, LDHC, EDN3, RARRES2, ADORA3, PTGS2, TUBB2B, AIF1, EFNA1, FAM110C, EDN1, POSTN, LPAR1, CD2AP, SHH, CITED2, CCDC141, S1PR1, APOE, CTGF, SEMA7A, FOXF1, CCBE1, RAB25, RAPGEF3, ADAM8, RECK, DAB2IP, PTPRM, C5AR1, PTPRF, ANKS1, PTPRG, NODAL, EFNB2, PTPRU, PTPRO, MARK1, HES1, CCR7, VEGFD, CCR6, PPBP, CCR5, TACSTD2, CD34, CCR4, F3, CCR3, JUN, CX3CR1, ST14, PDGFRA, PDGFRB, LAMC2, RAB13, ITGA2B…	2271	1348	18082	2.10867	3.32621e-43	3.02382e-44	6.91845e-44
GOTERM_BP_ALL	GO:0048870~cell motility	357	12.5616	3.39513e-47	MEF2C, DLC1, LDHC, EDN3, RARRES2, ADORA3, PTGS2, TUBB2B, AIF1, EFNA1, FAM110C, EDN1, POSTN, LPAR1, CD2AP, SHH, CITED2, CCDC141, S1PR1, APOE, CTGF, SEMA7A, FOXF1, CCBE1, RAB25, RAPGEF3, ADAM8, RECK, DAB2IP, PTPRM, C5AR1, PTPRF, ANKS1, PTPRG, NODAL, EFNB2, PTPRU, PTPRO, MARK1, HES1, CCR7, VEGFD, CCR6, PPBP, CCR5, TACSTD2, CD34, CCR4, F3, CCR3, JUN, CX3CR1, ST14, PDGFRA, PDGFRB, LAMC2, RAB13, ITGA2B…	2271	1348	18082	2.10867	3.32621e-43	3.02382e-44	6.91845e-44
GOTERM_BP_ALL	GO:0006928~movement of cell or subcellular component	408	14.3561	3.52283e-41	LDHC, DLC1, MEF2C, TUBB2B, PTGS2, AIF1, SCN3B, L1CAM, MYLIP, CITED2, CCDC141, CTGF, FOXF1, ADAM8, PTPRM, PTPRF, SCN2B, ANKS1, PTPRG, NODAL, MYH7, PTPRU, PTPRO, MARK1, CTNNA3, JUN, F3, ST14, SCN1B, MST1, IL23A, SPNS2, HC, HGF, GAS1, KIF3C, GAS6, CD300A, TGFBR3, TNK2, RERE, FGF7, KISS1R, POMGNT2, NISCH, MAPT, TRPV4, ANGPT1, FGF1, ANGPT2, DPP4, HYAL1, HYAL2, EGFL7, CMKLR1, ARHGEF5, MMP14, ELMO3, NDN…	2271	1724	18082	1.88431	3.45131e-37	1.11333e-38	7.17867e-38
Annotation Cluster 2	Enrichment Score: 43.639637746713824
Category	Term	Count	%	PValue	Genes	List Total	Pop Hits	Pop Total	Fold Enrichment	Bonferroni	Benjamini	FDR
GOTERM_BP_ALL	GO:0048731~system development	878	30.8937	6.22582e-50	MEF2C, SCN3B, RORC, MYLIP, RORA, IGHM, B2M, OGN, AGTR2, ISG15, SERPINE2, FOXF1, BTBD3, VNN1, VNN3, ICOSL, SCN2B, ANKS1, MYLK3, NODAL, LIFR, MYH7, MECOM, MARK1, SIPA1L1, JUN, F3, ROR1, PMP22, SCN1B, NFKBID, ARHGEF28, SERPINH1, ARG1, RAC3, LYL1, ZAP70, OBSL1, SPNS2, HC, GAS1, UPK3A, GAS7, SFMBT1, KIF3C, GAS6, COL14A1, AREG, TMEM119, RERE, LZTS2, FGF7, ELF3, SNPH, TMEM100, FGF1, FGF3, HYAL1, HYAL2, …	2271	4610	18082	1.51643	6.09944e-46	7.6243e-47	1.26867e-46
GOTERM_BP_ALL	GO:0007275~multicellular organism development	950	33.4272	9.35283e-47	MEF2C, SCN3B, RORC, MYLIP, RORA, RADIL, IGHM, B2M, OGN, AGTR2, ISG15, SERPINE2, FOXF1, BTBD3, VNN1, VNN3, ICOSL, SCN2B, ANKS1, MYLK3, NODAL, LIFR, MYH7, MECOM, MARK1, SIPA1L1, JUN, F3, ROR1, PMP22, SCN1B, NFKBID, ARHGEF28, SERPINH1, ARG1, RAC3, LYL1, ZAP70, OBSL1, SPNS2, HC, GAS1, UPK3A, GAS7, SFMBT1, KIF3C, GAS6, GGN, COL14A1, AREG, TMEM119, RERE, LZTS2, FGF7, ELF3, SNPH, TMEM100, SPIC, FGF1, FG…	2271	5195	18082	1.45602	9.16296e-43	7.6358e-44	1.90588e-43
GOTERM_BP_ALL	GO:0044767~single-organism developmental process	1027	36.1365	5.30964e-42	MEF2C, SCN3B, RORC, MYLIP, RORA, RADIL, IGHM, B2M, OGN, AGTR2, ISG15, SERPINE2, FOXF1, BTBD3, VNN1, VNN3, ICOSL, SCN2B, ANKS1, MYLK3, NODAL, LIFR, MYH7, SERPING1, MECOM, MARK1, UNC13D, SIPA1L1, JUN, F3, ROR1, PMP22, SCN1B, ARHGEF26, NFKBID, ARHGEF28, SERPINH1, ARG1, RAC3, LYL1, ZAP70, OBSL1, SPNS2, HC, UPK3A, GAS1, SFMBT1, GAS7, KIF3C, GAS6, GGN, PANCT2, COL14A1, AREG, TMEM119, RERE, LZTS2, FGF7,…	2271	5879	18082	1.3909	5.20185e-38	2.08074e-39	1.08198e-38
GOTERM_BP_ALL	GO:0048856~anatomical structure development	1016	35.7495	5.82116e-42	MEF2C, SCN3B, RORC, MYLIP, RORA, RADIL, IGHM, B2M, OGN, AGTR2, ISG15, SERPINE2, FOXF1, BTBD3, VNN1, VNN3, ICOSL, SCN2B, ANKS1, MYLK3, NODAL, LIFR, MYH7, MECOM, MARK1, UNC13D, SIPA1L1, JUN, F3, ROR1, PMP22, SCN1B, ARHGEF26, NFKBID, ARHGEF28, SERPINH1, ARG1, RAC3, LYL1, ZAP70, OBSL1, SPNS2, HC, UPK3A, GAS1, SFMBT1, GAS7, KIF3C, GAS6, GGN, COL14A1, AREG, TMEM119, RERE, LZTS2, FGF7, ELF3, SNPH, TMEM1…	2271	5799	18082	1.39499	5.70299e-38	2.19346e-39	1.18621e-38
GOTERM_BP_ALL	GO:0032502~developmental process	1038	36.5236	3.52044e-41	MEF2C, SCN3B, RORC, MYLIP, RADIL, RORA, IGHM, B2M, OGN, AGTR2, ISG15, SERPINE2, FOXF1, BTBD3, VNN1, VNN3, ICOSL, SCN2B, ANKS1, MYLK3, NODAL, LIFR, MYH7, SERPING1, MECOM, MARK1, UNC13D, SIPA1L1, JUN, F3, ROR1, PMP22, SCN1B, ARHGEF26, NFKBID, ARHGEF28, SERPINH1, ARG1, RAC3, LYL1, ZAP70, OBSL1, SPNS2, HC, UPK3A, GAS1, SFMBT1, GAS7, KIF3C, GAS6, GGN, PANCT2, COL14A1, AREG, TMEM119, RERE, LZTS2, FGF7,…	2271	5983	18082	1.38136	3.44897e-37	1.14966e-38	7.1738e-38
Annotation Cluster 3	Enrichment Score: 20.312200585524177
Category	Term	Count	%	PValue	Genes	List Total	Pop Hits	Pop Total	Fold Enrichment	Bonferroni	Benjamini	FDR
GOTERM_BP_ALL	GO:0007159~leukocyte cell-cell adhesion	144	5.06685	9.34552e-22	CD209A, AIF1, JAG2, RORC, L1CAM, RORA, IL15, CXCL12, TESPA1, SHH, B2M, NLRC3, GATA3, IL1B, VNN1, CLEC4D, SLC4A1, ADAM8, EBI3, SATB1, ICOSL, IL27, EFNB2, RELB, HES1, PODXL2, CCR7, CCR6, CD59B, IFNB1, DLL4, VSIG4, CCL2, MILL2, NFKBID, ADORA2A, HFE, SOX4, GM13285, CCL5, EPHB4, ADA, CD74, SLC11A1, EPHB6, IL23A, IL12RB1, NRARP, ITGB7, RASAL3, SFTPD, ZAP70, BMP4, ITK, PELI1, TCF7, MAFB, FCGR4, CD276, S…	2271	509	18082	2.25255	9.1558e-18	8.71981e-20	1.90439e-18
GOTERM_BP_ALL	GO:0046649~lymphocyte activation	176	6.19282	1.35671e-21	MEF2C, CD209A, AIF1, JAG2, PGLYRP1, RORC, IL13, FGF10, RORA, IL15, IGHM, CXCL12, SHH, IL10, TESPA1, B2M, TLR9, NLRC3, PGLYRP2, GATA3, IL1B, VNN1, SLC4A1, CLEC4D, ADAM8, EBI3, SATB1, ICOSL, IL27, RELB, EFNB2, DLL1, CD40, AHR, HES1, DCLRE1C, CD38, LAT2, CCR7, CCR6, UNC13D, CD59B, IFNB1, DLL4, TNFAIP3, VSIG4, CCL2, MILL2, NFKBID, ADORA2A, HFE, SOX4, GM13285, CCL5, EPHB4, CD74, ADA, SLC11A1, EPHB6, I…	2271	683	18082	2.05174	1.32917e-17	1.21942e-19	2.76465e-18
GOTERM_BP_ALL	GO:0070486~leukocyte aggregation	135	4.75018	6.72093e-21	CD209A, AIF1, JAG2, RORC, RORA, IL15, CXCL12, TESPA1, SHH, B2M, NLRC3, GATA3, IL1B, VNN1, CLEC4D, SLC4A1, ADAM8, EBI3, SATB1, ICOSL, IL27, EFNB2, RELB, HES1, CCR7, CCR6, CD59B, IFNB1, DLL4, VSIG4, MILL2, CCL2, NFKBID, ADORA2A, SOX4, HFE, GM13285, CCL5, EPHB4, ADA, CD74, SLC11A1, EPHB6, IL23A, IL12RB1, NRARP, RASAL3, SFTPD, ZAP70, BMP4, ITK, PELI1, TCF7, MAFB, FCGR4, CD276, SMAD3, FOXP3, AGER, SLA…	2271	472	18082	2.2773	6.5845e-17	5.58008e-19	1.36956e-17
GOTERM_BP_ALL	GO:0070489~T cell aggregation	133	4.6798	1.08597e-20	CD209A, AIF1, JAG2, RORC, RORA, IL15, CXCL12, TESPA1, SHH, B2M, NLRC3, GATA3, IL1B, VNN1, CLEC4D, SLC4A1, ADAM8, EBI3, SATB1, ICOSL, IL27, EFNB2, RELB, HES1, CCR7, CCR6, CD59B, IFNB1, DLL4, VSIG4, MILL2, CCL2, NFKBID, ADORA2A, SOX4, HFE, GM13285, CCL5, EPHB4, ADA, CD74, SLC11A1, EPHB6, IL23A, IL12RB1, NRARP, RASAL3, SFTPD, ZAP70, BMP4, ITK, PELI1, TCF7, MAFB, FCGR4, CD276, SMAD3, FOXP3, AGER, SLA…	2271	464	18082	2.28225	1.06392e-16	8.86603e-19	2.21294e-17
GOTERM_BP_ALL	GO:0042110~T cell activation	133	4.6798	1.08597e-20	CD209A, AIF1, JAG2, RORC, RORA, IL15, CXCL12, TESPA1, SHH, B2M, NLRC3, GATA3, IL1B, VNN1, CLEC4D, SLC4A1, ADAM8, EBI3, SATB1, ICOSL, IL27, EFNB2, RELB, HES1, CCR7, CCR6, CD59B, IFNB1, DLL4, VSIG4, MILL2, CCL2, NFKBID, ADORA2A, SOX4, HFE, GM13285, CCL5, EPHB4, ADA, CD74, SLC11A1, EPHB6, IL23A, IL12RB1, NRARP, RASAL3, SFTPD, ZAP70, BMP4, ITK, PELI1, TCF7, MAFB, FCGR4, CD276, SMAD3, FOXP3, AGER, SLA…	2271	464	18082	2.28225	1.06392e-16	8.86603e-19	2.21294e-17
GOTERM_BP_ALL	GO:0071593~lymphocyte aggregation	133	4.6798	1.33242e-20	CD209A, AIF1, JAG2, RORC, RORA, IL15, CXCL12, TESPA1, SHH, B2M, NLRC3, GATA3, IL1B, VNN1, CLEC4D, SLC4A1, ADAM8, EBI3, SATB1, ICOSL, IL27, EFNB2, RELB, HES1, CCR7, CCR6, CD59B, IFNB1, DLL4, VSIG4, MILL2, CCL2, NFKBID, ADORA2A, SOX4, HFE, GM13285, CCL5, EPHB4, ADA, CD74, SLC11A1, EPHB6, IL23A, IL12RB1, NRARP, RASAL3, SFTPD, ZAP70, BMP4, ITK, PELI1, TCF7, MAFB, FCGR4, CD276, SMAD3, FOXP3, AGER, SLA…	2271	465	18082	2.27734	1.30537e-16	1.02785e-18	2.71515e-17
Annotation Cluster 4	Enrichment Score: 17.714940367729035
Category	Term	Count	%	PValue	Genes	List Total	Pop Hits	Pop Total	Fold Enrichment	Bonferroni	Benjamini	FDR
GOTERM_BP_ALL	GO:0019220~regulation of phosphate metabolic process	331	11.6467	1.19147e-20	MEF2C, DLC1, EDN3, GDF3, RARRES2, ADCY2, AIF1, FAM20A, EFNA1, EDN1, LPAR2, LPAR1, IGHM, MAP3K6, AGTR2, APOE, CTGF, SEMA7A, CEP290, GDF9, RAPGEF3, ADAM8, ZFP622, DAB2IP, C5AR1, TNIK, NODAL, PRKCDBP, CD40, PIK3IP1, MECOM, FARP1, RPTOR, PARP16, HES1, GRB10, CCR7, CD36, IFNB1, JUN, PDGFRA, PDGFRB, PALM, CDK5R1, ENPP2, PTH1R, MST1, AKAP12, HFE, CD74, SLC11A1, KRAS, IL23A, CHIL1, HEXIM2, BMP4, FCER1A, …	2271	1632	18082	1.61487	1.16728e-16	9.56788e-19	2.42792e-17
GOTERM_BP_ALL	GO:0051174~regulation of phosphorus metabolic process	331	11.6467	1.31712e-20	MEF2C, DLC1, EDN3, GDF3, RARRES2, ADCY2, AIF1, FAM20A, EFNA1, EDN1, LPAR2, LPAR1, IGHM, MAP3K6, AGTR2, APOE, CTGF, SEMA7A, CEP290, GDF9, RAPGEF3, ADAM8, ZFP622, DAB2IP, C5AR1, TNIK, NODAL, PRKCDBP, CD40, PIK3IP1, MECOM, FARP1, RPTOR, PARP16, HES1, GRB10, CCR7, CD36, IFNB1, JUN, PDGFRA, PDGFRB, PALM, CDK5R1, ENPP2, PTH1R, MST1, AKAP12, HFE, CD74, SLC11A1, KRAS, IL23A, CHIL1, HEXIM2, BMP4, FCER1A, …	2271	1633	18082	1.61388	1.29038e-16	1.02411e-18	2.68397e-17
GOTERM_BP_ALL	GO:0001932~regulation of protein phosphorylation	271	9.53554	4.03549e-18	MEF2C, EDN3, GDF3, RARRES2, AIF1, FAM20A, EFNA1, EDN1, LPAR2, LPAR1, IGHM, MAP3K6, CTGF, APOE, SEMA7A, GDF9, RAPGEF3, ADAM8, ZFP622, DAB2IP, C5AR1, TNIK, NODAL, PRKCDBP, CD40, MECOM, RPTOR, PARP16, HES1, CCR7, CD36, IFNB1, JUN, PDGFRA, PDGFRB, CDK5R1, ENPP2, MST1, HFE, CD74, SLC11A1, KRAS, IL23A, CHIL1, HEXIM2, BMP4, FCER1A, BMP3, SASH1, BMP2, BMP1, SMAD7, HGF, AGER, SLAMF1, EPHA1, GAS6, LGALS9, …	2271	1309	18082	1.64839	3.95357e-14	2.53434e-16	8.22336e-15
GOTERM_BP_ALL	GO:0042325~regulation of phosphorylation	285	10.0281	1.04997e-17	MEF2C, EDN3, GDF3, RARRES2, AIF1, FAM20A, EFNA1, EDN1, LPAR2, LPAR1, IGHM, MAP3K6, APOE, CTGF, SEMA7A, GDF9, RAPGEF3, ADAM8, ZFP622, DAB2IP, C5AR1, TNIK, NODAL, PRKCDBP, CD40, PIK3IP1, MECOM, RPTOR, PARP16, HES1, CCR7, GRB10, CD36, IFNB1, JUN, PDGFRA, PDGFRB, CDK5R1, ENPP2, MST1, HFE, CD74, SLC11A1, KRAS, IL23A, CHIL1, HEXIM2, BMP4, FCER1A, BMP3, SASH1, BMP2, BMP1, SMAD7, SLAMF8, HGF, AGER, SLAMF…	2271	1407	18082	1.6128	1.02866e-13	6.27232e-16	2.13959e-14
GOTERM_BP_ALL	GO:0031399~regulation of protein modification process	309	10.8726	4.0042e-15	MEF2C, DLC1, EDN3, GDF3, RARRES2, AIF1, FAM20A, EFNA1, EDN1, LPAR2, LPAR1, IGHM, MAP3K6, AGTR2, ISG15, APOE, CTGF, SEMA7A, GDF9, RAPGEF3, ADAM8, ZFP622, DAB2IP, C5AR1, TNIK, ANKS1, NODAL, PRKCDBP, PARP10, CD40, MECOM, RPTOR, PARP16, HES1, CCR7, CD36, IFNB1, JUN, PDGFRA, PDGFRB, CDK5R1, ENPP2, MST1, HFE, CD74, SLC11A1, TCF21, KRAS, IL23A, CHIL1, HEXIM2, BMP4, FCER1A, BMP3, SASH1, BMP2, PELI1, BMP1…	2271	1618	18082	1.52058	3.91567e-11	1.89182e-13	8.14904e-12
Annotation Cluster 5	Enrichment Score: 17.300302574897326
Category	Term	Count	%	PValue	Genes	List Total	Pop Hits	Pop Total	Fold Enrichment	Bonferroni	Benjamini	FDR
GOTERM_BP_ALL	GO:0010562~positive regulation of phosphorus metabolic process	240	8.44476	1.82889e-21	MEF2C, DLC1, EDN3, GDF3, RARRES2, ADCY2, AIF1, EFNA1, FAM20A, EDN1, LPAR2, LPAR1, IGHM, MAP3K6, AGTR2, CTGF, APOE, SEMA7A, GDF9, RAPGEF3, ADAM8, ZFP622, DAB2IP, TNIK, C5AR1, NODAL, PRKCDBP, CD40, RPTOR, HES1, PARP16, CCR7, GRB10, CD36, IFNB1, JUN, PDGFRA, PDGFRB, CDK5R1, ENPP2, PTH1R, AKAP12, HFE, CD74, SLC11A1, IL23A, KRAS, CHIL1, BMP4, FCER1A, BMP3, SASH1, BMP2, BMP1, SMAD3, HGF, AGER, SLAMF1, …	2271	1053	18082	1.81473	1.79176e-17	1.6142e-19	3.72683e-18
GOTERM_BP_ALL	GO:0045937~positive regulation of phosphate metabolic process	240	8.44476	1.82889e-21	MEF2C, DLC1, EDN3, GDF3, RARRES2, ADCY2, AIF1, EFNA1, FAM20A, EDN1, LPAR2, LPAR1, IGHM, MAP3K6, AGTR2, CTGF, APOE, SEMA7A, GDF9, RAPGEF3, ADAM8, ZFP622, DAB2IP, TNIK, C5AR1, NODAL, PRKCDBP, CD40, RPTOR, HES1, PARP16, CCR7, GRB10, CD36, IFNB1, JUN, PDGFRA, PDGFRB, CDK5R1, ENPP2, PTH1R, AKAP12, HFE, CD74, SLC11A1, IL23A, KRAS, CHIL1, BMP4, FCER1A, BMP3, SASH1, BMP2, BMP1, SMAD3, HGF, AGER, SLAMF1, …	2271	1053	18082	1.81473	1.79176e-17	1.6142e-19	3.72683e-18
GOTERM_BP_ALL	GO:0001934~positive regulation of protein phosphorylation	204	7.17804	1.97444e-18	MEF2C, EDN3, GDF3, RARRES2, EFNA1, FAM20A, AIF1, EDN1, LPAR2, LPAR1, IGHM, MAP3K6, CTGF, SEMA7A, GDF9, RAPGEF3, ADAM8, ZFP622, DAB2IP, TNIK, C5AR1, NODAL, PRKCDBP, CD40, RPTOR, HES1, PARP16, CCR7, CD36, IFNB1, JUN, PDGFRA, PDGFRB, CDK5R1, ENPP2, HFE, CD74, SLC11A1, IL23A, KRAS, CHIL1, FCER1A, BMP4, BMP3, SASH1, BMP2, BMP1, HGF, SLAMF1, AGER, LGALS9, GAS6, KDR, EPHA7, CD300A, NTRK1, AREG, TNK2, BM…	2271	893	18082	1.8189	1.93435e-14	1.26428e-16	4.02342e-15
GOTERM_BP_ALL	GO:0042327~positive regulation of phosphorylation	208	7.31879	1.7037e-17	MEF2C, EDN3, GDF3, RARRES2, AIF1, EFNA1, FAM20A, EDN1, LPAR2, LPAR1, IGHM, MAP3K6, CTGF, SEMA7A, GDF9, RAPGEF3, ADAM8, ZFP622, DAB2IP, TNIK, C5AR1, NODAL, PRKCDBP, CD40, RPTOR, HES1, PARP16, CCR7, GRB10, CD36, IFNB1, JUN, PDGFRA, PDGFRB, CDK5R1, ENPP2, HFE, CD74, SLC11A1, IL23A, KRAS, CHIL1, FCER1A, BMP4, BMP3, SASH1, BMP2, BMP1, HGF, SLAMF1, AGER, LGALS9, GAS6, KDR, EPHA7, CD300A, NTRK1, AREG, T…	2271	934	18082	1.77315	1.66912e-13	1.01159e-15	3.47173e-14
GOTERM_BP_ALL	GO:0031401~positive regulation of protein modification process	224	7.88177	9.44058e-15	MEF2C, DLC1, EDN3, GDF3, RARRES2, AIF1, EFNA1, FAM20A, EDN1, LPAR2, LPAR1, IGHM, MAP3K6, AGTR2, CTGF, SEMA7A, GDF9, RAPGEF3, ADAM8, ZFP622, DAB2IP, TNIK, C5AR1, NODAL, PRKCDBP, CD40, RPTOR, HES1, PARP16, CCR7, CD36, IFNB1, JUN, PDGFRA, PDGFRB, CDK5R1, ENPP2, HFE, CD74, SLC11A1, IL23A, KRAS, CHIL1, BMP4, FCER1A, BMP3, SASH1, BMP2, PELI1, BMP1, SMAD7, HGF, SLAMF1, AGER, LGALS9, GAS6, KDR, EPHA7, CD…	2271	1082	18082	1.64835	9.24533e-11	4.36096e-13	1.92291e-11
GOTERM_BP_ALL	GO:0032270~positive regulation of cellular protein metabolic process	263	9.25405	1.48585e-14	MEF2C, DLC1, EDN3, GDF3, RARRES2, AIF1, FAM20A, EFNA1, EDN1, LPAR2, LPAR1, IGHM, MAP3K6, AGTR2, CTGF, APOE, SEMA7A, CCBE1, GDF9, RAPGEF3, ADAM8, ZFP622, DAB2IP, TNIK, C5AR1, NODAL, PRKCDBP, CD40, BCL2L11, RPTOR, PARP16, HES1, CCR7, CD36, IFNB1, F3, JUN, PDGFRA, PDGFRB, CDK5R1, ENPP2, HFE, CD74, FUZ, SLC11A1, KRAS, IL23A, CHIL1, BMP4, FCER1A, BMP3, SASH1, BMP2, PELI1, BMP1, SMAD7, ACER2, SMAD3, HG…	2271	1334	18082	1.56975	1.4575e-10	6.74794e-13	3.03202e-11
Annotation Cluster 6	Enrichment Score: 15.117804766045621
Category	Term	Count	%	PValue	Genes	List Total	Pop Hits	Pop Total	Fold Enrichment	Bonferroni	Benjamini	FDR
GOTERM_BP_ALL	GO:0032944~regulation of mononuclear cell proliferation	75	2.63899	2.19788e-17	MEF2C, CD209A, AIF1, IL13, FGF10, PAWR, IL15, SDC4, IGHM, SCGB1A1, SLFN1, SHH, IL10, CASP3, CLCF1, IL1B, SLC4A1, ICOSL, FOXJ1, IL27, BTNL2, CD40, AHR, HES1, NCK2, CD38, PRKCQ, CCR7, CD86, CD59B, CD80, H2-AA, IL12B, VSIG4, PRNP, GPR183, CSF1, CCL5, TNFRSF4, CD74, ADA, VCAM1, IL23A, IL12RB1, BCL2, RASAL3, ZAP70, SFTPD, BCL6, NFATC2, CLEC2I, BMP4, IL4, PELI1, ST6GAL1, IKZF3, IL6, VAV3, IL2RA, H2-M3,…	2271	212	18082	2.81679	2.15326e-13	1.26663e-15	4.47875e-14
GOTERM_BP_ALL	GO:0070663~regulation of leukocyte proliferation	76	2.67417	5.96607e-17	MEF2C, CD209A, AIF1, IL13, FGF10, PAWR, IL15, SDC4, IGHM, SCGB1A1, SLFN1, SHH, IL10, CASP3, CLCF1, IL1B, SLC4A1, ICOSL, FOXJ1, IL27, BTNL2, CD40, AHR, HES1, NCK2, CD38, PRKCQ, CCR7, CD86, CD59B, CD80, H2-AA, IL12B, VSIG4, PRNP, GPR183, CSF1, CCL5, TNFRSF4, CD74, ADA, VCAM1, IL23A, IL12RB1, BCL2, RASAL3, ZAP70, SFTPD, BCL6, NFATC2, CLEC2I, BMP4, IL4, PELI1, ST6GAL1, IKZF3, IL6, VAV3, IL2RA, H2-M3,…	2271	220	18082	2.75055	1.08769e-12	6.10623e-15	2.22045e-13
GOTERM_BP_ALL	GO:0050670~regulation of lymphocyte proliferation	73	2.56861	2.86574e-16	MEF2C, CD209A, AIF1, IL13, FGF10, IL15, PAWR, SDC4, IGHM, SCGB1A1, SLFN1, SHH, IL10, CASP3, CLCF1, IL1B, SLC4A1, ICOSL, FOXJ1, IL27, BTNL2, CD40, AHR, HES1, NCK2, CD38, PRKCQ, CCR7, CD86, CD59B, CD80, H2-AA, IL12B, VSIG4, PRNP, GPR183, CCL5, TNFRSF4, CD74, ADA, VCAM1, IL23A, IL12RB1, BCL2, RASAL3, ZAP70, SFTPD, BCL6, NFATC2, CLEC2I, BMP4, IL4, PELI1, IKZF3, IL6, VAV3, IL2RA, H2-M3, CTLA4, CD276, …	2271	210	18082	2.76779	3.26306e-12	1.77636e-14	6.77236e-13
GOTERM_BP_ALL	GO:0070661~leukocyte proliferation	93	3.27234	1.61037e-15	MEF2C, CD209A, AIF1, FGF10, IL13, PAWR, IL15, SDC4, IGHM, SCGB1A1, CXCL12, SLFN1, SHH, IL10, CASP3, CLCF1, IL1B, SLC4A1, EBI3, SATB1, ICOSL, FOXJ1, IL27, BTNL2, CD40, AHR, HES1, NCK2, PRKCQ, CD38, CCR7, CD86, CD59B, CD80, IFNB1, H2-AA, IL12B, VSIG4, PRNP, GPR183, CSF1, CLU, GM13285, IL33, CCL5, TNFRSF4, ADA, CD74, VCAM1, SLC11A1, EPHB6, IL23A, IL12RB1, BCL2, RASAL3, ZAP70, SFTPD, BCL6, NFATC2, CD…	2271	314	18082	2.35821	1.63153e-11	8.23785e-14	3.39728e-12
GOTERM_BP_ALL	GO:0032943~mononuclear cell proliferation	89	3.1316	7.58093e-15	MEF2C, CD209A, AIF1, FGF10, IL13, PAWR, IL15, SDC4, IGHM, SCGB1A1, CXCL12, SLFN1, SHH, IL10, CASP3, CLCF1, IL1B, SLC4A1, EBI3, SATB1, ICOSL, FOXJ1, IL27, BTNL2, CD40, AHR, HES1, NCK2, PRKCQ, CD38, CCR7, CD86, CD59B, CD80, IFNB1, H2-AA, IL12B, VSIG4, PRNP, GPR183, CSF1, GM13285, CCL5, TNFRSF4, ADA, CD74, VCAM1, SLC11A1, EPHB6, IL23A, IL12RB1, BCL2, RASAL3, ZAP70, SFTPD, BCL6, NFATC2, CD27, CLEC2I,…	2271	301	18082	2.35425	7.39626e-11	3.53939e-13	1.53877e-11
GOTERM_BP_ALL	GO:0046651~lymphocyte proliferation	87	3.06122	4.28147e-14	MEF2C, CD209A, AIF1, FGF10, IL13, PAWR, IL15, SDC4, IGHM, SCGB1A1, CXCL12, SLFN1, SHH, IL10, CASP3, CLCF1, IL1B, SLC4A1, EBI3, SATB1, ICOSL, FOXJ1, IL27, BTNL2, CD40, AHR, HES1, NCK2, PRKCQ, CD38, CCR7, CD86, CD59B, CD80, IFNB1, H2-AA, IL12B, VSIG4, PRNP, GPR183, GM13285, CCL5, TNFRSF4, ADA, CD74, VCAM1, SLC11A1, EPHB6, IL23A, IL12RB1, BCL2, RASAL3, ZAP70, SFTPD, BCL6, NFATC2, CD27, CLEC2I, BMP4,…	2271	299	18082	2.31674	4.19847e-10	1.81755e-12	8.73301e-11
Annotation Cluster 7	Enrichment Score: 12.504540855622926
Category	Term	Count	%	PValue	Genes	List Total	Pop Hits	Pop Total	Fold Enrichment	Bonferroni	Benjamini	FDR
GOTERM_BP_ALL	GO:0008219~cell death	360	12.6671	1.20932e-13	MEF2C, DLC1, FHIT, GDF3, CADM1, PTGS2, AIF1, EFNA1, EDN1, RORC, LPAR1, ITSN1, DNASE1L3, SHH, CITED2, AGTR2, APOE, CTGF, CREB3L1, VNN1, GDF9, RAPGEF3, NSMAF, ADAM8, ZFP622, DAB2IP, CD3G, C5AR1, BCL2L14, MAGI1, PTPRF, NODAL, LIFR, CD40, PIM2, MECOM, BCL2L11, PARP16, NME4, CD38, CCR7, KRT18, CCR5, IFNB1, CD34, F3, JUN, CX3CR1, PDGFRB, PMP22, BIN1, CDK5R1, NFKBID, MST1, STK17B, ACP2, HSPA1B, ADA, CD7…	2271	2003	18082	1.43104	1.18449e-09	5.01899e-12	2.4637e-10
GOTERM_BP_ALL	GO:0010941~regulation of cell death	302	10.6263	2.07035e-13	MEF2C, DLC1, GDF3, PTGS2, AIF1, EFNA1, EDN1, RORC, LPAR1, ITSN1, SHH, CITED2, AGTR2, CTGF, APOE, CREB3L1, VNN1, GDF9, RAPGEF3, NSMAF, ADAM8, ZFP622, DAB2IP, CD3G, BCL2L14, C5AR1, PTPRF, NODAL, LIFR, CD40, PIM2, MECOM, BCL2L11, PARP16, NME4, CD38, CCR7, KRT18, CCR5, IFNB1, CD34, F3, JUN, CX3CR1, PDGFRB, BIN1, CDK5R1, NFKBID, MST1, STK17B, HSPA1B, CD74, ADA, SERINC3, RILPL1, KRAS, BMP4, COL18A1, BM…	2271	1620	18082	1.4843	2.02853e-09	8.34788e-12	4.21929e-10
GOTERM_BP_ALL	GO:0012501~programmed cell death	339	11.9282	2.55903e-13	MEF2C, DLC1, FHIT, GDF3, CADM1, PTGS2, AIF1, EFNA1, EDN1, RORC, LPAR1, ITSN1, DNASE1L3, SHH, CITED2, AGTR2, APOE, CTGF, CREB3L1, VNN1, GDF9, RAPGEF3, NSMAF, ADAM8, ZFP622, DAB2IP, CD3G, C5AR1, BCL2L14, PTPRF, NODAL, LIFR, CD40, PIM2, MECOM, BCL2L11, NME4, CD38, CCR7, KRT18, CCR5, IFNB1, F3, JUN, CX3CR1, PDGFRB, BIN1, CDK5R1, NFKBID, MST1, STK17B, ACP2, HSPA1B, ADA, CD74, SERINC3, KRAS, CHIL1, BMP…	2271	1870	18082	1.4434	2.50712e-09	1.01915e-11	5.21472e-10
GOTERM_BP_ALL	GO:0043067~regulation of programmed cell death	283	9.95778	2.73761e-13	MEF2C, DLC1, GDF3, PTGS2, AIF1, EFNA1, EDN1, RORC, LPAR1, ITSN1, SHH, CITED2, AGTR2, CTGF, APOE, CREB3L1, VNN1, GDF9, RAPGEF3, NSMAF, ADAM8, ZFP622, DAB2IP, CD3G, BCL2L14, C5AR1, PTPRF, NODAL, LIFR, CD40, PIM2, MECOM, BCL2L11, NME4, CD38, CCR7, KRT18, CCR5, IFNB1, F3, JUN, CX3CR1, PDGFRB, BIN1, CDK5R1, NFKBID, MST1, STK17B, HSPA1B, CD74, ADA, SERINC3, KRAS, BMP4, COL18A1, BMP3, BMP2, IKZF3, ST6GA…	2271	1498	18082	1.50419	2.68223e-09	1.08592e-11	5.57898e-10
GOTERM_BP_ALL	GO:0042981~regulation of apoptotic process	280	9.85222	3.76954e-13	MEF2C, DLC1, GDF3, PTGS2, AIF1, EFNA1, EDN1, RORC, LPAR1, ITSN1, SHH, CITED2, AGTR2, CTGF, APOE, CREB3L1, VNN1, GDF9, RAPGEF3, NSMAF, ADAM8, ZFP622, DAB2IP, CD3G, BCL2L14, C5AR1, PTPRF, NODAL, LIFR, CD40, PIM2, BCL2L11, NME4, CD38, CCR7, KRT18, CCR5, IFNB1, F3, JUN, CX3CR1, PDGFRB, BIN1, CDK5R1, NFKBID, MST1, STK17B, HSPA1B, CD74, ADA, SERINC3, KRAS, BMP4, COL18A1, BMP3, BMP2, IKZF3, ST6GAL1, TCF…	2271	1482	18082	1.50432	3.69269e-09	1.46535e-11	7.68074e-10
GOTERM_BP_ALL	GO:0006915~apoptotic process	322	11.33	1.42047e-12	MEF2C, DLC1, FHIT, CADM1, PTGS2, AIF1, EFNA1, EDN1, RORC, LPAR1, ITSN1, DNASE1L3, SHH, CITED2, AGTR2, CTGF, APOE, CREB3L1, VNN1, RAPGEF3, NSMAF, ADAM8, ZFP622, DAB2IP, CD3G, C5AR1, BCL2L14, PTPRF, NODAL, LIFR, CD40, PIM2, MECOM, BCL2L11, CD38, CCR7, KRT18, CCR5, IFNB1, F3, JUN, CX3CR1, PDGFRB, BIN1, CDK5R1, NFKBID, MST1, STK17B, HSPA1B, CD74, ADA, SERINC3, KRAS, CHIL1, BMP4, COL18A1, BMP2, ST6GAL…	2271	1779	18082	1.44115	1.39158e-08	5.27115e-11	2.89447e-09
Annotation Cluster 8	Enrichment Score: 10.80110978530859
Category	Term	Count	%	PValue	Genes	List Total	Pop Hits	Pop Total	Fold Enrichment	Bonferroni	Benjamini	FDR
GOTERM_BP_ALL	GO:0050801~ion homeostasis	163	5.7354	4.23964e-14	F2RL2, SLC9A9, EDN3, MTSS1, ATP1B1, GRIK2, SCN3B, FAM20A, EDN1, IL13, LPAR1, CXCL11, SLC26A11, CXCL10, B2M, DMPK, GATA2, AGTR2, PTGIR, S1PR1, APOE, ANK3, CCR10, IL1B, MS4A2, SLC25A27, SLC4A1, SLC4A4, RAB20, SLC4A3, SLC4A5, C5AR1, SCN2B, CHP2, CD40, CNGA1, SLC34A2, CD38, CCR8, CCR6, CD36, CCR5, LPAR6, PDGFRA, SLC40A1, C3AR1, CCL3, FGFR4, CCL2, SCN1B, ADORA2A, KEL, KCNA1, PTH1R, SFXN4, HFE, LETM2, …	2271	723	18082	1.79506	4.15496e-10	1.80655e-12	8.64198e-11
GOTERM_BP_ALL	GO:0098771~inorganic ion homeostasis	154	5.41872	2.91392e-13	F2RL2, SLC9A9, EDN3, MTSS1, ATP1B1, GRIK2, FAM20A, EDN1, IL13, LPAR1, CXCL11, SLC26A11, CXCL10, B2M, DMPK, GATA2, AGTR2, PTGIR, S1PR1, ANK3, APOE, CCR10, IL1B, MS4A2, SLC25A27, SLC4A1, SLC4A4, RAB20, SLC4A3, SLC4A5, C5AR1, CHP2, CD40, CNGA1, SLC34A2, CD38, CCR8, CCR6, CD36, CCR5, LPAR6, PDGFRA, SLC40A1, C3AR1, CCL3, FGFR4, CCL2, ADORA2A, KEL, KCNA1, PTH1R, SFXN4, HFE, LETM2, ITGB3, RIC3, CCL5, SL…	2271	685	18082	1.79003	2.85517e-09	1.14666e-11	5.93869e-10
GOTERM_BP_ALL	GO:0055080~cation homeostasis	148	5.2076	3.28944e-12	F2RL2, SLC9A9, EDN3, MTSS1, ATP1B1, GRIK2, FAM20A, EDN1, IL13, LPAR1, CXCL11, SLC26A11, CXCL10, B2M, DMPK, GATA2, AGTR2, PTGIR, S1PR1, ANK3, APOE, CCR10, IL1B, MS4A2, SLC25A27, SLC4A1, SLC4A4, RAB20, SLC4A3, SLC4A5, C5AR1, CHP2, CD40, CNGA1, CD38, CCR8, CCR6, CD36, CCR5, LPAR6, PDGFRA, SLC40A1, C3AR1, CCL3, CCL2, ADORA2A, KEL, KCNA1, PTH1R, SFXN4, HFE, LETM2, ITGB3, RIC3, CCL5, SLC11A1, SLC30A2, …	2271	669	18082	1.76143	3.2227e-08	1.15509e-10	6.70316e-09
GOTERM_BP_ALL	GO:0055065~metal ion homeostasis	131	4.60943	5.63482e-11	F2RL2, EDN3, MTSS1, ATP1B1, GRIK2, FAM20A, EDN1, IL13, LPAR1, CXCL11, CXCL10, B2M, DMPK, GATA2, AGTR2, PTGIR, S1PR1, ANK3, APOE, CCR10, IL1B, MS4A2, SLC25A27, C5AR1, CD40, CNGA1, CCR8, CD38, CCR6, CD36, CCR5, LPAR6, PDGFRA, SLC40A1, C3AR1, CCL3, CCL2, ADORA2A, KEL, KCNA1, PTH1R, SFXN4, HFE, LETM2, ITGB3, RIC3, CCL5, SLC11A1, SLC30A2, SLC31A1, HAP1, BMP4, TESC, TRPC3, SMAD3, RHD, UPK3A, TNNI3, AGE…	2271	591	18082	1.76487	5.52044e-07	1.6986e-09	1.14824e-07
GOTERM_BP_ALL	GO:0006873~cellular ion homeostasis	129	4.53906	8.14081e-10	F2RL2, SLC9A9, EDN3, ATP1B1, GRIK2, EDN1, IL13, LPAR1, CXCL11, SLC26A11, CXCL10, DMPK, GATA2, AGTR2, PTGIR, S1PR1, APOE, CCR10, IL1B, MS4A2, SLC25A27, SLC4A1, SLC4A4, RAB20, SLC4A3, SLC4A5, C5AR1, CD40, CNGA1, SLC34A2, CCR8, CD38, CCR6, CD36, CCR5, LPAR6, PDGFRA, SLC40A1, C3AR1, CCL3, CCL2, KEL, PTH1R, HFE, LETM2, ITGB3, RIC3, CCL5, SLC11A1, PTK2, SLC30A2, SLC31A1, HAP1, BMP4, TESC, TRPC3, SMAD3,…	2271	602	18082	1.70617	7.97552e-06	2.18508e-08	1.6589e-06
GOTERM_BP_ALL	GO:0030003~cellular cation homeostasis	123	4.32794	8.37267e-09	F2RL2, SLC9A9, EDN3, ATP1B1, GRIK2, EDN1, IL13, LPAR1, CXCL11, SLC26A11, CXCL10, DMPK, GATA2, AGTR2, PTGIR, S1PR1, APOE, CCR10, IL1B, MS4A2, SLC25A27, SLC4A1, SLC4A4, SLC4A3, RAB20, SLC4A5, C5AR1, CD40, CNGA1, CCR8, CD38, CCR6, CD36, CCR5, LPAR6, PDGFRA, SLC40A1, C3AR1, CCL3, CCL2, KEL, PTH1R, HFE, LETM2, ITGB3, RIC3, CCL5, SLC11A1, SLC30A2, SLC31A1, HAP1, BMP4, TESC, TRPC3, SMAD3, SLAMF8, TNNI3,…	2271	587	18082	1.66839	8.20237e-05	2.00066e-07	1.70615e-05
Annotation Cluster 9	Enrichment Score: 7.279667633869632
Category	Term	Count	%	PValue	Genes	List Total	Pop Hits	Pop Total	Fold Enrichment	Bonferroni	Benjamini	FDR
GOTERM_BP_ALL	GO:0072507~divalent inorganic cation homeostasis	103	3.62421	3.45458e-09	F2RL2, EDN3, MTSS1, ATP1B1, GRIK2, FAM20A, EDN1, IL13, LPAR1, CXCL11, DMPK, CXCL10, GATA2, PTGIR, S1PR1, ANK3, APOE, CCR10, MS4A2, IL1B, SLC25A27, C5AR1, CD40, CNGA1, CCR8, CD38, CD36, CCR6, CCR5, LPAR6, PDGFRA, C3AR1, CCL3, CCL2, KEL, PTH1R, KCNA1, ITGB3, CCL5, RIC3, SLC11A1, SLC30A2, HAP1, BMP4, TRPC3, SMAD3, TNNI3, CSRP3, AGER, KCNK3, KDR, ATP13A4, P2RX4, P2RX7, TNFSF11, ATP2A3, GRINA, ATP2A1,…	2271	458	18082	1.79061	3.3844e-05	8.6559e-08	7.03961e-06
GOTERM_BP_ALL	GO:0055074~calcium ion homeostasis	95	3.34272	2.9055e-08	F2RL2, EDN3, ATP1B1, JPH2, GRIK2, FAM20A, EDN1, CLSTN1, HEXB, GJA1, IL13, LPAR1, CXCL11, TMEM64, DMPK, CXCL10, EDNRA, EDNRB, GATA2, PTGIR, S1PR1, SLC24A3, APOE, CCR10, TRPV4, IL1B, MS4A2, SLC25A27, TRPV6, C5AR1, PTGER3, GPR18, ESR1, CD40, TRPM2, CNGA1, PRKCB, TRDN, CCR8, CD38, EFHC1, CCR6, CD36, CCR5, ADM, LPAR6, GIPR, PDGFRA, INPP4B, MYO5A, C3AR1, CCL3, CCL2, KEL, PTH1R, CXCL2, GPR65, PML, ITGB3…	2271	428	18082	1.7673	0.000284611	6.24235e-07	5.9207e-05
GOTERM_BP_ALL	GO:0072503~cellular divalent inorganic cation homeostasis	94	3.30753	1.16992e-07	F2RL2, EDN3, ATP1B1, JPH2, GRIK2, EDN1, CLSTN1, HEXB, GJA1, IL13, LPAR1, CXCL11, TMEM64, DMPK, CXCL10, EDNRA, EDNRB, GATA2, PTGIR, S1PR1, SLC24A3, APOE, CCR10, TRPV4, IL1B, MS4A2, SLC25A27, C5AR1, PTGER3, GPR18, ESR1, CD40, TRPM2, CNGA1, PRKCB, TRDN, CCR8, CD38, EFHC1, CCR6, CD36, CCR5, ADM, LPAR6, GIPR, PDGFRA, INPP4B, MYO5A, C3AR1, CCL3, CCL2, KEL, PTH1R, CXCL2, GPR65, PML, ITGB3, RIC3, CCL5, G…	2271	434	18082	1.72452	0.00114552	2.26965e-06	0.000238402
GOTERM_BP_ALL	GO:0006875~cellular metal ion homeostasis	107	3.76495	1.81625e-07	F2RL2, EDN3, ATP1B1, GRIK2, EDN1, IL13, LPAR1, CXCL11, DMPK, CXCL10, GATA2, PTGIR, AGTR2, S1PR1, APOE, CCR10, MS4A2, IL1B, SLC25A27, C5AR1, CD40, CNGA1, CCR8, CD38, CD36, CCR6, CCR5, LPAR6, PDGFRA, SLC40A1, C3AR1, CCL3, CCL2, KEL, PTH1R, HFE, LETM2, ITGB3, CCL5, RIC3, SLC11A1, SLC30A2, SLC31A1, HAP1, BMP4, TESC, TRPC3, SMAD3, TNNI3, CSRP3, KCNK3, KDR, ATP13A4, P2RX4, P2RX7, ATP2A3, GRINA, ATP2A1,…	2271	518	18082	1.64469	0.0017778	3.38929e-06	0.000370108
GOTERM_BP_ALL	GO:0006874~cellular calcium ion homeostasis	90	3.16678	1.87375e-07	F2RL2, EDN3, ATP1B1, JPH2, GRIK2, EDN1, CLSTN1, HEXB, GJA1, IL13, LPAR1, CXCL11, TMEM64, DMPK, CXCL10, EDNRA, EDNRB, GATA2, PTGIR, S1PR1, SLC24A3, APOE, CCR10, TRPV4, IL1B, MS4A2, SLC25A27, C5AR1, PTGER3, GPR18, ESR1, CD40, TRPM2, CNGA1, PRKCB, TRDN, CCR8, CD38, EFHC1, CCR6, CD36, CCR5, ADM, LPAR6, GIPR, PDGFRA, INPP4B, MYO5A, C3AR1, CCL3, CCL2, KEL, PTH1R, CXCL2, GPR65, PML, ITGB3, RIC3, CCL5, G…	2271	414	18082	1.7309	0.00183403	3.48332e-06	0.000381824
Annotation Cluster 10	Enrichment Score: 6.379883902981507
Category	Term	Count	%	PValue	Genes	List Total	Pop Hits	Pop Total	Fold Enrichment	Bonferroni	Benjamini	FDR
GOTERM_BP_ALL	GO:0009891~positive regulation of biosynthetic process	301	10.5911	2.03884e-09	MEF2C, HMGN3, LTBP1, ADCY2, PTGS2, AIF1, EDN1, RORC, RORA, SOHLH1, SHH, CITED2, AGTR2, S1PR1, FLI1, APOE, CTGF, ZFP90, FOXF1, CREB3L1, CEP290, CREB3L3, RAPGEF3, DDAH2, ICOSL, DAB2IP, NODAL, RXRG, CD40, PIM2, MECOM, TOX2, RPTOR, HES1, CD38, CCR7, DCAF6, IFNB1, JUN, PDGFRA, PDGFRB, ZFP821, FCER2A, PTH1R, AKAP12, AFAP1L2, PLAGL1, SLC11A1, TCF21, TAL1, IL23A, LYL1, NKX2-1, BMP4, KLF5, FCER1A, BMP3, K…	2271	1744	18082	1.3742	1.99743e-05	5.28427e-08	4.15467e-06
GOTERM_BP_ALL	GO:0031328~positive regulation of cellular biosynthetic process	294	10.3448	4.54241e-09	MEF2C, HMGN3, ADCY2, PTGS2, AIF1, EDN1, RORC, RORA, SOHLH1, SHH, CITED2, AGTR2, S1PR1, FLI1, APOE, ZFP90, FOXF1, CREB3L1, CEP290, CREB3L3, RAPGEF3, DDAH2, ICOSL, DAB2IP, NODAL, RXRG, CD40, PIM2, MECOM, TOX2, RPTOR, HES1, CD38, CCR7, DCAF6, IFNB1, JUN, PDGFRA, PDGFRB, ZFP821, PTH1R, AKAP12, AFAP1L2, PLAGL1, SLC11A1, TCF21, TAL1, IL23A, LYL1, NKX2-1, BMP4, KLF5, FCER1A, BMP3, KLF6, BMP2, IKZF3, IKZ…	2271	1709	18082	1.36973	4.4501e-05	1.12379e-07	9.25634e-06
GOTERM_BP_ALL	GO:0010628~positive regulation of gene expression	285	10.0281	1.56798e-07	MEF2C, HMGN3, EDN1, RORC, RORA, SOHLH1, SHH, CITED2, AGTR2, S1PR1, FLI1, CTGF, ZFP90, FOXF1, CCBE1, CREB3L1, CEP290, CREB3L3, RAPGEF3, DAB2IP, NODAL, RXRG, CD40, PIM2, MECOM, TOX2, RPTOR, HES1, CD38, DCAF6, CCR5, IFNB1, CD34, JUN, ZFP821, MST1, HFE, AFAP1L2, FUZ, PLAGL1, SLC11A1, TCF21, TAL1, KRAS, IL23A, LYL1, NKX2-1, BMP4, KLF5, BMP3, KLF6, BMP2, IKZF3, IKZF2, KLF12, MAML2, SMAD3, KLF15, AGER, …	2271	1708	18082	1.32858	0.00153497	2.97702e-06	0.000319515
GOTERM_BP_ALL	GO:0045935~positive regulation of nucleobase-containing compound metabolic process	273	9.60591	3.10609e-07	MEF2C, HMGN3, ADCY2, EDN1, RORC, RORA, SOHLH1, SHH, CITED2, AGTR2, S1PR1, FLI1, APOE, ZFP90, FOXF1, CREB3L1, CEP290, CREB3L3, RAPGEF3, DAB2IP, NODAL, RXRG, CD40, PIM2, MECOM, TOX2, RPTOR, PARP16, HES1, CD38, DCAF6, IFNB1, JUN, PDGFRA, PDGFRB, ZFP821, AKAP12, AFAP1L2, PLAGL1, SLC11A1, TCF21, TAL1, IL23A, LYL1, NKX2-1, BMP4, KLF5, BMP3, KLF6, BMP2, IKZF3, IKZF2, KLF12, MAML2, SMAD3, HGF, KLF15, CSR…	2271	1637	18082	1.32783	0.00303841	5.56312e-06	0.000632943
GOTERM_BP_ALL	GO:0051173~positive regulation of nitrogen compound metabolic process	288	10.1337	3.13655e-07	MEF2C, HMGN3, ADCY2, PTGS2, AIF1, EDN1, RORC, RORA, SOHLH1, SHH, CITED2, AGTR2, S1PR1, FLI1, APOE, ZFP90, FOXF1, CREB3L1, CEP290, CREB3L3, RAPGEF3, DDAH2, DAB2IP, NODAL, RXRG, CD40, PIM2, MECOM, TOX2, RPTOR, PARP16, HES1, CD38, DCAF6, IFNB1, JUN, PDGFRA, PDGFRB, ZFP821, AKAP12, AFAP1L2, PLAGL1, SLC11A1, TCF21, TAL1, IL23A, LYL1, NKX2-1, BMP4, KLF5, BMP3, KLF6, BMP2, IKZF3, IKZF2, KLF12, MAML2, MA…	2271	1742	18082	1.31636	0.00306816	5.60743e-06	0.000639152
GOTERM_BP_ALL	GO:0010557~positive regulation of macromolecule biosynthetic process	262	9.21886	7.8138e-07	MEF2C, HMGN3, LTBP1, EDN1, RORC, RORA, SOHLH1, SHH, CITED2, AGTR2, S1PR1, FLI1, CTGF, ZFP90, FOXF1, CREB3L1, CEP290, CREB3L3, RAPGEF3, ICOSL, DAB2IP, NODAL, RXRG, CD40, PIM2, MECOM, TOX2, RPTOR, HES1, CD38, CCR7, DCAF6, IFNB1, JUN, PDGFRA, PDGFRB, ZFP821, FCER2A, AFAP1L2, PLAGL1, SLC11A1, TCF21, TAL1, IL23A, LYL1, NKX2-1, BMP4, FCER1A, KLF5, BMP3, KLF6, BMP2, IKZF3, IKZF2, KLF12, MAML2, SMAD3, HG…	2271	1577	18082	1.32281	0.00762596	1.30634e-05	0.00159225
GOTERM_BP_ALL	GO:0045944~positive regulation of transcription from RNA polymerase II promoter	185	6.5095	9.82724e-07	MEF2C, HMGN3, LMO2, PDGFB, EDN1, TGFB3, FGF10, RORA, FOXO3, FOXO4, SOHLH1, SHH, IL10, CITED2, TLR9, WNT2, GATA1, NLRC5, GATA2, DAB2, FLI1, S1PR1, GATA6, FOXF1, GATA3, IL1B, CREB3L1, CREB3L3, RAPGEF3, IL1A, CIITA, DAB2IP, NODAL, RELB, RXRG, MLXIPL, CHP2, DLL1, ARNTL, CD40, MECOM, IL22, GRHL2, TOX2, AHR, JUNB, HES1, DCAF6, IFNB1, JUN, PYGO1, ZFP821, NFE2L2, SLC40A1, FGFR2, FGFR1, SLC38A3, CCL3, BEX…	2271	1049	18082	1.40419	0.00958155	1.60461e-05	0.00200253
GOTERM_BP_ALL	GO:1902680~positive regulation of RNA biosynthetic process	224	7.88177	4.33538e-06	MEF2C, HMGN3, EDN1, RORC, RORA, SOHLH1, SHH, CITED2, AGTR2, FLI1, S1PR1, ZFP90, FOXF1, CEP290, CREB3L1, RAPGEF3, CREB3L3, DAB2IP, NODAL, RXRG, CD40, PIM2, MECOM, TOX2, RPTOR, HES1, CD38, DCAF6, IFNB1, JUN, ZFP821, AFAP1L2, PLAGL1, TCF21, SLC11A1, TAL1, IL23A, LYL1, NKX2-1, BMP4, KLF5, KLF6, BMP3, BMP2, IKZF3, IKZF2, KLF12, MAML2, SMAD3, KLF15, CSRP3, SFRP1, ETS1, AIRE, RBPJ, KLF2, BMP7, ZFHX3, KL…	2271	1343	18082	1.32801	0.0415844	6.35815e-05	0.00883408
GOTERM_BP_ALL	GO:0045893~positive regulation of transcription, DNA-templated	223	7.84659	5.03056e-06	MEF2C, HMGN3, EDN1, RORC, RORA, SOHLH1, SHH, CITED2, AGTR2, FLI1, S1PR1, ZFP90, FOXF1, CEP290, CREB3L1, RAPGEF3, CREB3L3, DAB2IP, NODAL, RXRG, CD40, PIM2, MECOM, TOX2, RPTOR, HES1, CD38, DCAF6, IFNB1, JUN, ZFP821, AFAP1L2, PLAGL1, TCF21, SLC11A1, TAL1, IL23A, LYL1, NKX2-1, BMP4, KLF5, KLF6, BMP3, BMP2, IKZF3, IKZF2, KLF12, MAML2, SMAD3, KLF15, CSRP3, SFRP1, ETS1, AIRE, RBPJ, KLF2, BMP7, ZFHX3, KL…	2271	1339	18082	1.32603	0.0480898	7.27958e-05	0.0102506
GOTERM_BP_ALL	GO:1903508~positive regulation of nucleic acid-templated transcription	223	7.84659	5.03056e-06	MEF2C, HMGN3, EDN1, RORC, RORA, SOHLH1, SHH, CITED2, AGTR2, FLI1, S1PR1, ZFP90, FOXF1, CEP290, CREB3L1, RAPGEF3, CREB3L3, DAB2IP, NODAL, RXRG, CD40, PIM2, MECOM, TOX2, RPTOR, HES1, CD38, DCAF6, IFNB1, JUN, ZFP821, AFAP1L2, PLAGL1, TCF21, SLC11A1, TAL1, IL23A, LYL1, NKX2-1, BMP4, KLF5, KLF6, BMP3, BMP2, IKZF3, IKZF2, KLF12, MAML2, SMAD3, KLF15, CSRP3, SFRP1, ETS1, AIRE, RBPJ, KLF2, BMP7, ZFHX3, KL…	2271	1339	18082	1.32603	0.0480898	7.27958e-05	0.0102506
GOTERM_BP_ALL	GO:0051254~positive regulation of RNA metabolic process	231	8.12808	5.55966e-06	MEF2C, HMGN3, EDN1, RORC, RORA, SOHLH1, SHH, CITED2, AGTR2, FLI1, S1PR1, ZFP90, FOXF1, CEP290, CREB3L1, CREB3L3, RAPGEF3, DAB2IP, NODAL, RXRG, CD40, PIM2, MECOM, TOX2, RPTOR, HES1, CD38, DCAF6, IFNB1, JUN, ZFP821, AFAP1L2, PLAGL1, TCF21, SLC11A1, TAL1, IL23A, LYL1, NKX2-1, BMP4, KLF5, KLF6, BMP3, BMP2, IKZF3, IKZF2, KLF12, MAML2, SMAD3, KLF15, CSRP3, SFRP1, ETS1, AIRE, RBPJ, KLF2, BMP7, ZFHX3, KL…	2271	1397	18082	1.31657	0.0530113	7.99793e-05	0.0113286
Annotation Cluster 11	Enrichment Score: 4.1886656026862275
Category	Term	Count	%	PValue	Genes	List Total	Pop Hits	Pop Total	Fold Enrichment	Bonferroni	Benjamini	FDR
GOTERM_BP_ALL	GO:0006809~nitric oxide biosynthetic process	23	0.809289	1.66012e-05	IL4, ICAM1, IL6, TNF, HSP90AA1, PTGS2, H2-M3, AIF1, CLU, ESR1, SMAD3, TLR5, RORA, IL10, P2RX4, HRH1, PTGIS, CD34, IL1B, EPOR, NOS2, KLF2, DDAH2	2271	68	18082	2.69307	0.150106	0.000224931	0.0338238
GOTERM_BP_ALL	GO:0045428~regulation of nitric oxide biosynthetic process	21	0.738916	3.19605e-05	IL4, ICAM1, IL6, HSP90AA1, TNF, PTGS2, H2-M3, AIF1, CLU, ESR1, IGF1, SMAD3, TLR5, IL10, HRH1, PTGIS, CD34, IL1B, EPOR, KLF2, DDAH2	2271	61	18082	2.74106	0.268839	0.00041355	0.0651076
GOTERM_BP_ALL	GO:0046209~nitric oxide metabolic process	23	0.809289	3.53975e-05	IL4, ICAM1, IL6, TNF, HSP90AA1, PTGS2, H2-M3, AIF1, CLU, ESR1, SMAD3, TLR5, RORA, IL10, P2RX4, HRH1, PTGIS, CD34, IL1B, EPOR, NOS2, KLF2, DDAH2	2271	71	18082	2.57928	0.29305	0.000452633	0.0721068
GOTERM_BP_ALL	GO:2001057~reactive nitrogen species metabolic process	23	0.809289	8.91881e-05	IL4, ICAM1, IL6, TNF, HSP90AA1, PTGS2, H2-M3, AIF1, CLU, ESR1, SMAD3, TLR5, RORA, IL10, P2RX4, HRH1, PTGIS, CD34, IL1B, EPOR, NOS2, KLF2, DDAH2	2271	75	18082	2.44172	0.582644	0.00103848	0.181587
GOTERM_BP_ALL	GO:1903409~reactive oxygen species biosynthetic process	26	0.914849	0.000175487	ZFP13, TNF, PTGS2, AIF1, CLU, TLR5, FOXO3, RORA, IL10, HRH1, PTGIS, IL1B, NOS2, DDAH2, IL4, ICAM1, IL6, HSP90AA1, H2-M3, ESR1, IGF1, SMAD3, P2RX4, CD34, EPOR, KLF2	2271	94	18082	2.20229	0.820826	0.00190439	0.356993
GOTERM_BP_ALL	GO:1903426~regulation of reactive oxygen species biosynthetic process	23	0.809289	0.000251032	IL4, ICAM1, IL6, ZFP13, HSP90AA1, TNF, PTGS2, H2-M3, AIF1, CLU, ESR1, IGF1, SMAD3, FOXO3, TLR5, IL10, HRH1, PTGIS, CD34, IL1B, EPOR, KLF2, DDAH2	2271	80	18082	2.28911	0.914536	0.00261881	0.510299
Annotation Cluster 12	Enrichment Score: 4.155898235319852
Category	Term	Count	%	PValue	Genes	List Total	Pop Hits	Pop Total	Fold Enrichment	Bonferroni	Benjamini	FDR
GOTERM_BP_ALL	GO:0048846~axon extension involved in axon guidance	16	0.562984	1.79255e-05	NRP1, RYK, CXCL12, SLIT1, SLIT2, SLIT3, SMO, SEMA6A, SEMA6C, SEMA6D, SEMA4F, SEMA3F, SEMA4C, SEMA3C, SEMA3B, SEMA4D	2271	37	18082	3.44308	0.161062	0.000241869	0.0365216
GOTERM_BP_ALL	GO:1902284~neuron projection extension involved in neuron projection guidance	16	0.562984	1.79255e-05	NRP1, RYK, CXCL12, SLIT1, SLIT2, SLIT3, SMO, SEMA6A, SEMA6C, SEMA6D, SEMA4F, SEMA3F, SEMA4C, SEMA3C, SEMA3B, SEMA4D	2271	37	18082	3.44308	0.161062	0.000241869	0.0365216
GOTERM_BP_ALL	GO:1902668~negative regulation of axon guidance	13	0.457424	4.17528e-05	SEMA6A, NRP1, SEMA6C, SEMA6D, RYK, SEMA4F, SEMA3F, SEMA4C, SEMA3C, SEMA3B, SEMA4D, SLIT1, SLIT2	2271	27	18082	3.83362	0.335726	0.000527001	0.0850477
GOTERM_BP_ALL	GO:0048843~negative regulation of axon extension involved in axon guidance	12	0.422238	0.000150641	SEMA6A, SEMA6C, NRP1, SEMA6D, RYK, SEMA4F, SEMA3F, SEMA4C, SEMA3C, SEMA3B, SEMA4D, SLIT1	2271	26	18082	3.67483	0.771437	0.00165513	0.306522
GOTERM_BP_ALL	GO:1902667~regulation of axon guidance	15	0.527797	0.000221608	PLXNA4, NRP1, RYK, SLIT1, CXCL12, SLIT2, SEMA6A, SEMA6C, SEMA6D, SEMA4F, SEMA3F, SEMA4C, SEMA3C, SEMA3B, SEMA4D	2271	40	18082	2.9858	0.885974	0.0023421	0.450614
GOTERM_BP_ALL	GO:0048841~regulation of axon extension involved in axon guidance	14	0.492611	0.000259091	SEMA6A, PLXNA4, NRP1, SEMA6C, SEMA6D, RYK, SEMA4F, SEMA3F, SEMA4C, SEMA3C, SEMA3B, SEMA4D, CXCL12, SLIT1	2271	36	18082	3.09638	0.921027	0.00269991	0.526642
Annotation Cluster 13	Enrichment Score: 3.9358884898968727
Category	Term	Count	%	PValue	Genes	List Total	Pop Hits	Pop Total	Fold Enrichment	Bonferroni	Benjamini	FDR
GOTERM_BP_ALL	GO:0035710~CD4-positive, alpha-beta T cell activation	24	0.844476	2.85393e-05	IL4, IL18R1, SATB1, GPR183, IL6, IL27, RELB, RSAD2, RORC, RORA, NLRP3, FOXP3, LGALS9, CD83, PRKCQ, CCR7, CCR6, IL23A, CCL20, GATA3, IRF1, BCL6, IL2RG, IL12B	2271	75	18082	2.54788	0.243917	0.000370759	0.0581402
GOTERM_BP_ALL	GO:0043367~CD4-positive, alpha-beta T cell differentiation	22	0.774103	3.40353e-05	IL4, IL18R1, GPR183, SATB1, IL6, IL27, RELB, RSAD2, RORC, RORA, NLRP3, FOXP3, CD83, CCR7, CCR6, IL23A, CCL20, GATA3, IRF1, BCL6, IL2RG, IL12B	2271	66	18082	2.65404	0.283552	0.000438653	0.0693328
GOTERM_BP_ALL	GO:0002287~alpha-beta T cell activation involved in immune response	19	0.668543	0.000104916	IL4, IL18R1, GPR183, IL6, H2-M3, IL27, RELB, RORC, RORA, NLRP3, FOXP3, CCR7, CCR6, IL23A, CCL20, GATA3, IRF1, BCL6, IL12B	2271	56	18082	2.70144	0.642247	0.00119871	0.213576
GOTERM_BP_ALL	GO:0042093~T-helper cell differentiation	18	0.633357	0.000166763	IL4, IL18R1, GPR183, IL6, IL27, RELB, RORC, RORA, NLRP3, FOXP3, CCR7, CCR6, IL23A, CCL20, GATA3, IRF1, BCL6, IL12B	2271	53	18082	2.70412	0.804835	0.0018219	0.339273
GOTERM_BP_ALL	GO:0002294~CD4-positive, alpha-beta T cell differentiation involved in immune response	18	0.633357	0.000215205	IL4, IL18R1, GPR183, IL6, IL27, RELB, RORC, RORA, NLRP3, FOXP3, CCR7, CCR6, IL23A, CCL20, GATA3, IRF1, BCL6, IL12B	2271	54	18082	2.65404	0.878591	0.00228932	0.437622
GOTERM_BP_ALL	GO:0002293~alpha-beta T cell differentiation involved in immune response	18	0.633357	0.000275441	IL4, IL18R1, GPR183, IL6, IL27, RELB, RORC, RORA, NLRP3, FOXP3, CCR7, CCR6, IL23A, CCL20, GATA3, IRF1, BCL6, IL12B	2271	55	18082	2.60579	0.932718	0.00285489	0.559787
GOTERM_BP_ALL	GO:0002292~T cell differentiation involved in immune response	19	0.668543	0.00027899	IL4, IL18R1, GPR183, IL6, IL27, RELB, RORC, RORA, NLRP3, FOXP3, CCR7, CCR6, IL23A, CCL20, GATA3, IRF1, BCL6, CLEC4D, IL12B	2271	60	18082	2.52134	0.935018	0.00288247	0.566979
Annotation Cluster 14	Enrichment Score: 3.634087240300553
Category	Term	Count	%	PValue	Genes	List Total	Pop Hits	Pop Total	Fold Enrichment	Bonferroni	Benjamini	FDR
GOTERM_BP_ALL	GO:0009890~negative regulation of biosynthetic process	251	8.83181	7.50126e-05	MEF2C, HIST2H2AA2, EFNA1, EDN1, LPAR1, SHH, CITED2, HIST2H2AA1, APOE, ZFP90, FOXF1, BAHCC1, RAPGEF3, DAB2IP, NODAL, MECOM, HES1, CD38, GRB10, CD36, CD34, JUN, PRDM6, BACE2, PALM, CDK5R1, NFKBIE, TFCP2L1, MST1, TCF21, TAL1, MOV10, HEXIM2, NRARP, NKX2-1, HAP1, BMP4, KLF5, BMP2, TCF7, KLF12, SMAD7, ACER2, SMAD3, AGER, SFMBT1, GAS6, SFRP1, RNF2, JAZF1, BCL6B, H3F3B, RBPJ, BMP7, ZFHX3, BMP5, ADAR, BAC…	2271	1595	18082	1.25297	0.520459	0.000889345	0.152747
GOTERM_BP_ALL	GO:1902679~negative regulation of RNA biosynthetic process	200	7.0373	9.99857e-05	HIST2H2AA2, MEF2C, EFNA1, EDN1, SHH, HIST2H2AA1, CITED2, FOXF1, ZFP90, BAHCC1, DAB2IP, NODAL, MECOM, HES1, CD38, CD36, JUN, PRDM6, CDK5R1, NFKBIE, TFCP2L1, TCF21, TAL1, HEXIM2, NRARP, NKX2-1, KLF5, BMP4, TCF7, BMP2, KLF12, SMAD7, SMAD3, SFMBT1, GAS6, SFRP1, RNF2, BCL6B, JAZF1, H3F3B, RBPJ, BMP7, ZFHX3, BACH2, ELF3, ZEB1, FOXS1, KCNIP3, EDNRB, TRPV4, MKX, SCX, ZFP36, ZFP423, HIST1H1C, TLE2, NCK2, …	2271	1237	18082	1.28733	0.624542	0.00114777	0.203549
GOTERM_BP_ALL	GO:0045892~negative regulation of transcription, DNA-templated	194	6.82618	0.000177771	HIST2H2AA2, MEF2C, EFNA1, EDN1, SHH, HIST2H2AA1, CITED2, FOXF1, ZFP90, BAHCC1, DAB2IP, NODAL, MECOM, HES1, CD38, CD36, JUN, PRDM6, CDK5R1, NFKBIE, TFCP2L1, TCF21, TAL1, HEXIM2, NRARP, NKX2-1, KLF5, BMP4, TCF7, BMP2, KLF12, SMAD7, SMAD3, SFMBT1, GAS6, SFRP1, RNF2, BCL6B, JAZF1, H3F3B, RBPJ, BMP7, ZFHX3, BACH2, ELF3, ZEB1, FOXS1, KCNIP3, EDNRB, TRPV4, MKX, SCX, ZFP36, ZFP423, HIST1H1C, TLE2, NCK2, …	2271	1207	18082	1.27975	0.824791	0.00192489	0.361631
GOTERM_BP_ALL	GO:0031327~negative regulation of cellular biosynthetic process	242	8.51513	0.000289098	MEF2C, HIST2H2AA2, EFNA1, EDN1, LPAR1, SHH, CITED2, HIST2H2AA1, ZFP90, FOXF1, BAHCC1, DAB2IP, NODAL, MECOM, HES1, CD38, GRB10, CD36, CD34, JUN, PRDM6, BACE2, PALM, CDK5R1, NFKBIE, TFCP2L1, MST1, TCF21, TAL1, MOV10, HEXIM2, NRARP, NKX2-1, HAP1, BMP4, KLF5, BMP2, TCF7, KLF12, SMAD7, ACER2, SMAD3, SFMBT1, GAS6, SFRP1, RNF2, JAZF1, BCL6B, H3F3B, RBPJ, BMP7, ZFHX3, BMP5, ADAR, BACH2, ELF3, GJA1, ZEB1,…	2271	1564	18082	1.23199	0.941146	0.00297735	0.587465
GOTERM_BP_ALL	GO:1903507~negative regulation of nucleic acid-templated transcription	194	6.82618	0.000352134	HIST2H2AA2, MEF2C, EFNA1, EDN1, SHH, HIST2H2AA1, CITED2, FOXF1, ZFP90, BAHCC1, DAB2IP, NODAL, MECOM, HES1, CD38, CD36, JUN, PRDM6, CDK5R1, NFKBIE, TFCP2L1, TCF21, TAL1, HEXIM2, NRARP, NKX2-1, KLF5, BMP4, TCF7, BMP2, KLF12, SMAD7, SMAD3, SFMBT1, GAS6, SFRP1, RNF2, BCL6B, JAZF1, H3F3B, RBPJ, BMP7, ZFHX3, BACH2, ELF3, ZEB1, FOXS1, KCNIP3, EDNRB, TRPV4, MKX, SCX, ZFP36, ZFP423, HIST1H1C, TLE2, NCK2, …	2271	1222	18082	1.26404	0.968269	0.00356923	0.715121
GOTERM_BP_ALL	GO:0010558~negative regulation of macromolecule biosynthetic process	232	8.16327	0.000505669	MEF2C, HIST2H2AA2, EFNA1, EDN1, SHH, CITED2, HIST2H2AA1, ZFP90, FOXF1, BAHCC1, RAPGEF3, DAB2IP, NODAL, MECOM, HES1, CD38, GRB10, CD36, JUN, PRDM6, BACE2, CDK5R1, NFKBIE, TFCP2L1, TCF21, TAL1, MOV10, HEXIM2, NRARP, NKX2-1, HAP1, BMP4, KLF5, BMP2, TCF7, KLF12, SMAD7, ACER2, SMAD3, AGER, SFMBT1, GAS6, SFRP1, RNF2, JAZF1, BCL6B, H3F3B, RBPJ, BMP7, ZFHX3, ADAR, BACH2, ELF3, GJA1, ZEB1, FOXS1, KCNIP3, …	2271	1506	18082	1.22657	0.992954	0.00496781	1.0254
GOTERM_BP_ALL	GO:0051253~negative regulation of RNA metabolic process	201	7.07248	0.000530685	HIST2H2AA2, MEF2C, EFNA1, EDN1, SHH, HIST2H2AA1, CITED2, FOXF1, ZFP90, BAHCC1, DAB2IP, NODAL, MECOM, HES1, CD38, CD36, JUN, PRDM6, CDK5R1, NFKBIE, TFCP2L1, TCF21, TAL1, HEXIM2, NRARP, NKX2-1, KLF5, BMP4, TCF7, BMP2, KLF12, SMAD7, SMAD3, SFMBT1, GAS6, SFRP1, RNF2, BCL6B, JAZF1, H3F3B, RBPJ, BMP7, ZFHX3, BACH2, ELF3, ZEB1, FOXS1, KCNIP3, EDNRB, TRPV4, MKX, SCX, ZFP36, ZFP423, HIST1H1C, TLE2, NCK2, …	2271	1283	18082	1.24738	0.994486	0.00515614	1.07586
Annotation Cluster 15	Enrichment Score: 3.4975771830113165
Category	Term	Count	%	PValue	Genes	List Total	Pop Hits	Pop Total	Fold Enrichment	Bonferroni	Benjamini	FDR
GOTERM_BP_ALL	GO:0072028~nephron morphogenesis	25	0.879662	0.000104346	BMP4, BMP2, IRX2, NPNT, SOX9, STAT1, DCHS1, SHH, CITED2, HES1, TCF21, SMO, AGTR2, GPC3, OSR1, HEY1, LAMA5, TACSTD2, BCL2, GATA3, PDGFRB, WNT11, BMP7, FGF1, FOXD1	2271	86	18082	2.31457	0.640246	0.0011936	0.212418
GOTERM_BP_ALL	GO:0061333~renal tubule morphogenesis	25	0.879662	0.000104346	BMP4, MEF2C, MTSS1, BMP2, COL4A1, IRX2, NPNT, SOX9, DCHS1, SHH, CITED2, HES1, TCF21, SMO, AGTR2, GPC3, OSR1, HEY1, TACSTD2, LAMA5, BCL2, GATA3, WNT11, FGF1, FOXD1	2271	86	18082	2.31457	0.640246	0.0011936	0.212418
GOTERM_BP_ALL	GO:0061326~renal tubule development	28	0.985222	0.000214927	MEF2C, MTSS1, IRX2, NPNT, SOX9, SHH, DCHS1, CITED2, TCF21, AGTR2, GPC3, OSR1, HEY1, GATA3, BCL2, FGF1, FOXD1, BMP4, BMP2, COL4A1, DLL1, STAT1, HES1, SMO, LAMA5, TACSTD2, HEYL, WNT11	2271	106	18082	2.1032	0.87826	0.00228885	0.437058
GOTERM_BP_ALL	GO:0072080~nephron tubule development	27	0.950035	0.000275472	MEF2C, MTSS1, NPNT, IRX2, SOX9, SHH, DCHS1, CITED2, TCF21, AGTR2, GPC3, OSR1, HEY1, GATA3, BCL2, FGF1, FOXD1, BMP4, BMP2, DLL1, STAT1, HES1, SMO, LAMA5, TACSTD2, HEYL, WNT11	2271	102	18082	2.10762	0.932739	0.00285219	0.55985
GOTERM_BP_ALL	GO:0072171~mesonephric tubule morphogenesis	21	0.738916	0.000408335	BMP4, BMP2, NPNT, SOX9, SHH, DCHS1, CITED2, HES1, TCF21, SMO, AGTR2, GPC3, OSR1, HEY1, TACSTD2, LAMA5, BCL2, GATA3, WNT11, FGF1, FOXD1	2271	72	18082	2.32229	0.981708	0.00409547	0.828805
GOTERM_BP_ALL	GO:0072088~nephron epithelium morphogenesis	23	0.809289	0.000528161	BMP4, BMP2, IRX2, NPNT, STAT1, SOX9, SHH, DCHS1, CITED2, HES1, TCF21, SMO, AGTR2, GPC3, OSR1, HEY1, TACSTD2, LAMA5, BCL2, GATA3, WNT11, FGF1, FOXD1	2271	84	18082	2.18011	0.994348	0.00513677	1.07077
GOTERM_BP_ALL	GO:0072078~nephron tubule morphogenesis	22	0.774103	0.000808345	BMP4, BMP2, IRX2, NPNT, SOX9, SHH, DCHS1, CITED2, HES1, TCF21, SMO, AGTR2, GPC3, OSR1, HEY1, TACSTD2, LAMA5, BCL2, GATA3, WNT11, FGF1, FOXD1	2271	81	18082	2.16255	0.999638	0.00755273	1.63437
GOTERM_BP_ALL	GO:0060675~ureteric bud morphogenesis	20	0.70373	0.000930422	BMP4, BMP2, NPNT, SOX9, SHH, DCHS1, CITED2, HES1, TCF21, SMO, AGTR2, GPC3, HEY1, TACSTD2, LAMA5, BCL2, GATA3, WNT11, FGF1, FOXD1	2271	71	18082	2.24285	0.999891	0.00853442	1.87898
Annotation Cluster 16	Enrichment Score: 3.4636650311360166
Category	Term	Count	%	PValue	Genes	List Total	Pop Hits	Pop Total	Fold Enrichment	Bonferroni	Benjamini	FDR
GOTERM_BP_ALL	GO:0098773~skin epidermis development	29	1.02041	5.83149e-05	FGFR2, MYO5A, FGF7, TNF, PTGS2, PDGFA, FGF10, CDH3, SOX9, SHH, FUZ, PRSS8, KDF1, HPSE, BCL2, TNFRSF19, SOX18, RUNX3, LDB1, LDB2, FZD3, DLL1, FZD6, SMO, LAMA5, EDA, RBPJ, INTU, IGFBP5	2271	104	18082	2.22021	0.435225	0.000709472	0.118765
GOTERM_BP_ALL	GO:0001942~hair follicle development	27	0.950035	0.000275472	FGFR2, MYO5A, TNF, FGF7, PTGS2, PDGFA, FGF10, SOX9, CDH3, SHH, FUZ, PRSS8, HPSE, BCL2, TNFRSF19, SOX18, RUNX3, LDB1, LDB2, FZD3, FZD6, SMO, LAMA5, EDA, RBPJ, INTU, IGFBP5	2271	102	18082	2.10762	0.932739	0.00285219	0.55985
GOTERM_BP_ALL	GO:0022405~hair cycle process	27	0.950035	0.000325147	FGFR2, MYO5A, TNF, FGF7, PTGS2, PDGFA, FGF10, SOX9, CDH3, SHH, FUZ, PRSS8, HPSE, BCL2, TNFRSF19, SOX18, RUNX3, LDB1, LDB2, FZD3, FZD6, SMO, LAMA5, EDA, RBPJ, INTU, IGFBP5	2271	103	18082	2.08716	0.958662	0.00331668	0.660487
GOTERM_BP_ALL	GO:0022404~molting cycle process	27	0.950035	0.000325147	FGFR2, MYO5A, TNF, FGF7, PTGS2, PDGFA, FGF10, SOX9, CDH3, SHH, FUZ, PRSS8, HPSE, BCL2, TNFRSF19, SOX18, RUNX3, LDB1, LDB2, FZD3, FZD6, SMO, LAMA5, EDA, RBPJ, INTU, IGFBP5	2271	103	18082	2.08716	0.958662	0.00331668	0.660487
GOTERM_BP_ALL	GO:0042303~molting cycle	28	0.985222	0.000986272	FGFR2, MYO5A, TNF, FGF7, PTGS2, PDGFA, FGF10, SOX9, CDH3, SHH, FUZ, PRSS8, HPSE, BCL2, TNFRSF19, SOX18, KRT83, RUNX3, LDB1, LDB2, FZD3, FZD6, SMO, LAMA5, EDA, RBPJ, INTU, IGFBP5	2271	116	18082	1.92189	0.999937	0.00901091	1.99069
GOTERM_BP_ALL	GO:0042633~hair cycle	28	0.985222	0.000986272	FGFR2, MYO5A, TNF, FGF7, PTGS2, PDGFA, FGF10, SOX9, CDH3, SHH, FUZ, PRSS8, HPSE, BCL2, TNFRSF19, SOX18, KRT83, RUNX3, LDB1, LDB2, FZD3, FZD6, SMO, LAMA5, EDA, RBPJ, INTU, IGFBP5	2271	116	18082	1.92189	0.999937	0.00901091	1.99069

## Sheet: Downregulated genes
Supplementary Data 2 Gene ontology analysis of differentially expressed genes in preAMs from bulk RNA-seq (downregulated)
Annotation Cluster 1	Enrichment Score: 11.764516966818409
Category	Term	Count	%	PValue	Genes	List Total	Pop Hits	Pop Total	Fold Enrichment	Bonferroni	Benjamini	FDR
GOTERM_BP_ALL	GO:0009123~nucleoside monophosphate metabolic process	85	2.90996	1.51865e-15	UQCRC2, ATP5D, ATP5E, LDHA, UQCRC1, ATP5B, PRKAG2, CYC1, PGAM1, CAD, COX5A, OGDH, COX5B, UQCRQ, PKM, NDUFS6, UQCR10, FXN, ATP5L, ATP5O, NT5E, INSR, ATP5H, NDUFS1, ATP5K, PID1, NUDT3, CYCS, NDUFC2, PFKP, FBP1, COX4I1, OLA1, COQ9, COQ7, NDUFA10, ENO1B, DNPH1, UQCRH, DLD, ATP5C1, PMPCB, PRPS1, UQCRB, ALDOA, ADSS, NDUFB8, ALDOC, NDUFB9, COX7C, ATP5G2, ATP5G1, ATP6V1B2, COX7A2L, ATP5G3, MIF, TYMS, TPI…	2450	256	18082	2.45053	1.41613e-11	5.90084e-13	3.14193e-12
GOTERM_BP_ALL	GO:0009199~ribonucleoside triphosphate metabolic process	79	2.70455	4.58527e-15	UQCRC2, ATP5D, ATP5E, LDHA, UQCRC1, ATP5B, PRKAG2, CYC1, PGAM1, RHOQ, CAD, COX5A, OGDH, COX5B, UQCRQ, PKM, NDUFS6, UQCR10, FXN, ATP5L, ATP5O, INSR, ATP5H, NDUFS1, ATP5K, PID1, CYCS, PFKP, FBP1, NDUFC2, COX4I1, OLA1, COQ9, COQ7, NDUFA10, ENO1B, NME2, NME3, NME1, UQCRH, DLD, ATP5C1, PMPCB, UQCRB, ALDOA, NDUFB8, ALDOC, NDUFB9, COX7C, ATP5G2, CTPS2, ATP5G1, ATP6V1B2, COX7A2L, ATP5G3, MIF, TPI1, MTCH2…	2450	233	18082	2.50237	4.14725e-11	1.59506e-12	9.21485e-12
GOTERM_BP_ALL	GO:0009161~ribonucleoside monophosphate metabolic process	82	2.80726	6.70912e-15	UQCRC2, ATP5D, ATP5E, LDHA, UQCRC1, ATP5B, PRKAG2, CYC1, PGAM1, CAD, COX5A, OGDH, COX5B, UQCRQ, PKM, NDUFS6, UQCR10, FXN, ATP5L, ATP5O, NT5E, INSR, ATP5H, NDUFS1, ATP5K, PID1, NUDT3, CYCS, NDUFC2, PFKP, FBP1, COX4I1, OLA1, COQ9, COQ7, NDUFA10, ENO1B, UQCRH, DLD, ATP5C1, PMPCB, PRPS1, UQCRB, ALDOA, ADSS, NDUFB8, ALDOC, NDUFB9, COX7C, ATP5G2, ATP5G1, ATP6V1B2, COX7A2L, ATP5G3, MIF, TPI1, UPRT, MTCH…	2450	248	18082	2.4403	6.06915e-11	2.1676e-12	1.34781e-11
GOTERM_BP_ALL	GO:0009141~nucleoside triphosphate metabolic process	84	2.87573	1.04575e-14	UQCRC2, ATP5D, ATP5E, LDHA, UQCRC1, ATP5B, PRKAG2, CYC1, PGAM1, RHOQ, CAD, COX5A, OGDH, COX5B, UQCRQ, PKM, NDUFS6, UQCR10, FXN, SMPDL3A, ATP5L, ATP5O, INSR, ATP5H, NDUFS1, ATP5K, PID1, SUCLG1, CYCS, NDUFC2, PFKP, FBP1, COX4I1, OLA1, COQ9, COQ7, NDUFA10, ENO1B, NME2, NME3, NME1, UQCRH, DLD, ATP5C1, PMPCB, UQCRB, ALDOA, NDUFB8, ALDOC, NDUFB9, COX7C, ATP5G2, CTPS2, ATP5G1, ATP6V1B2, COX7A2L, ATP5G3,…	2450	259	18082	2.39365	9.50833e-11	3.27871e-12	2.11164e-11
GOTERM_BP_ALL	GO:0046034~ATP metabolic process	72	2.46491	2.57079e-14	UQCRC2, ATP5D, ATP5E, LDHA, UQCRC1, ATP5B, PRKAG2, CYC1, PGAM1, COX5A, OGDH, COX5B, UQCRQ, PKM, NDUFS6, UQCR10, FXN, ATP5L, ATP5O, INSR, ATP5H, NDUFS1, ATP5K, PID1, CYCS, PFKP, FBP1, NDUFC2, COX4I1, OLA1, COQ9, COQ7, NDUFA10, ENO1B, UQCRH, DLD, ATP5C1, PMPCB, UQCRB, ALDOA, NDUFB8, ALDOC, NDUFB9, COX7C, ATP5G2, ATP5G1, ATP6V1B2, COX7A2L, ATP5G3, MIF, TPI1, MTCH2, GALE, GAPDH, ENO1, TIGAR, ATP5J2, …	2450	208	18082	2.55476	2.34674e-10	7.82241e-12	5.21139e-11
GOTERM_BP_ALL	GO:0009205~purine ribonucleoside triphosphate metabolic process	76	2.60185	2.61231e-14	UQCRC2, ATP5D, ATP5E, LDHA, UQCRC1, ATP5B, PRKAG2, CYC1, PGAM1, RHOQ, COX5A, OGDH, COX5B, UQCRQ, PKM, NDUFS6, UQCR10, FXN, ATP5L, ATP5O, INSR, ATP5H, NDUFS1, ATP5K, PID1, CYCS, PFKP, FBP1, NDUFC2, COX4I1, OLA1, COQ9, COQ7, NDUFA10, ENO1B, NME2, NME3, NME1, UQCRH, DLD, ATP5C1, PMPCB, UQCRB, ALDOA, NDUFB8, ALDOC, NDUFB9, COX7C, ATP5G2, ATP5G1, ATP6V1B2, COX7A2L, ATP5G3, MIF, TPI1, MTCH2, GALE, GAPD…	2450	226	18082	2.48191	2.37708e-10	7.66798e-12	5.27911e-11
GOTERM_BP_ALL	GO:0009167~purine ribonucleoside monophosphate metabolic process	78	2.67032	3.29809e-14	UQCRC2, ATP5D, ATP5E, LDHA, UQCRC1, ATP5B, PRKAG2, CYC1, PGAM1, COX5A, OGDH, COX5B, UQCRQ, PKM, NDUFS6, UQCR10, FXN, ATP5L, ATP5O, NT5E, INSR, ATP5H, NDUFS1, ATP5K, PID1, NUDT3, CYCS, NDUFC2, PFKP, FBP1, COX4I1, OLA1, COQ9, COQ7, NDUFA10, ENO1B, UQCRH, DLD, ATP5C1, PMPCB, PRPS1, UQCRB, ALDOA, ADSS, NDUFB8, ALDOC, NDUFB9, COX7C, ATP5G2, ATP5G1, ATP6V1B2, COX7A2L, ATP5G3, MIF, TPI1, MTCH2, ATIC, GA…	2450	236	18082	2.43929	3.00423e-10	9.38816e-12	6.67133e-11
GOTERM_BP_ALL	GO:0009126~purine nucleoside monophosphate metabolic process	78	2.67032	4.24528e-14	UQCRC2, ATP5D, ATP5E, LDHA, UQCRC1, ATP5B, PRKAG2, CYC1, PGAM1, COX5A, OGDH, COX5B, UQCRQ, PKM, NDUFS6, UQCR10, FXN, ATP5L, ATP5O, NT5E, INSR, ATP5H, NDUFS1, ATP5K, PID1, NUDT3, CYCS, NDUFC2, PFKP, FBP1, COX4I1, OLA1, COQ9, COQ7, NDUFA10, ENO1B, UQCRH, DLD, ATP5C1, PMPCB, PRPS1, UQCRB, ALDOA, ADSS, NDUFB8, ALDOC, NDUFB9, COX7C, ATP5G2, ATP5G1, ATP6V1B2, COX7A2L, ATP5G3, MIF, TPI1, MTCH2, ATIC, GA…	2450	237	18082	2.429	3.86402e-10	1.13648e-11	8.58091e-11
GOTERM_BP_ALL	GO:0009119~ribonucleoside metabolic process	93	3.18384	1.30597e-13	UQCRC2, ATP5D, ATP5E, LDHA, UQCRC1, ATP5B, PRKAG2, CYC1, PGAM1, RHOQ, PPCS, CAD, COX5A, OGDH, COX5B, UQCRQ, PKM, NDUFS6, MCCC2, UQCR10, FXN, ATP5L, ATP5O, NT5E, INSR, ATP5H, NDUFS1, ATP5K, PID1, MRI1, NUDT3, CYCS, NDUFC2, PFKP, FBP1, COX4I1, OLA1, COQ9, COQ7, NDUFA10, ENO1B, NME2, NME3, PANK3, NME1, UQCRH, DLD, ATP5C1, PMPCB, PRPS1, UQCRB, ALDOA, ADSS, NDUFB8, ALDOC, NDUFB9, COX7C, ATP5G2, CTPS2,…	2450	313	18082	2.1929	1.18955e-09	3.39873e-11	2.64155e-10
GOTERM_BP_ALL	GO:0046128~purine ribonucleoside metabolic process	88	3.01267	1.36803e-13	UQCRC2, ATP5D, ATP5E, LDHA, UQCRC1, ATP5B, PRKAG2, CYC1, PGAM1, RHOQ, PPCS, COX5A, OGDH, COX5B, UQCRQ, PKM, NDUFS6, MCCC2, UQCR10, FXN, ATP5L, ATP5O, NT5E, INSR, ATP5H, NDUFS1, ATP5K, PID1, MRI1, NUDT3, CYCS, NDUFC2, PFKP, FBP1, COX4I1, OLA1, COQ9, COQ7, NDUFA10, ENO1B, NME2, NME3, PANK3, NME1, UQCRH, DLD, ATP5C1, PMPCB, PRPS1, UQCRB, ALDOA, ADSS, NDUFB8, ALDOC, NDUFB9, COX7C, ATP5G2, ATP5G1, ATP…	2450	289	18082	2.24732	1.2462e-09	3.46166e-11	2.76734e-10
GOTERM_BP_ALL	GO:1901657~glycosyl compound metabolic process	101	3.45772	1.44596e-13	LDHA, PGAM1, PPCS, COX5A, OGDH, COX5B, UQCR10, INSR, PID1, NUDT3, FBP1, OLA1, NME2, NME3, NME1, DLD, ATP5C1, PRPS1, ALDOA, ADSS, ALDOC, COX7C, CTPS2, ATP6V1B2, ACAT1, CMPK1, TPI1, UPRT, MTCH2, NAGA, PEMT, PRPS1L3, GALE, TIGAR, ATP5J2, COX8A, AK3, AK2, HDAC4, CHCHD10, SLC25A13, COA6, NDUFV2, COX6A1, UQCRC2, ATP5D, ATP5E, UQCRC1, ATP5B, PRKAG2, CYC1, RHOQ, CAD, UQCRQ, PKM, NDUFS6, MCCC2, FXN, ATP5L…	2450	353	18082	2.11167	1.317e-09	3.55947e-11	2.92455e-10
GOTERM_BP_ALL	GO:0009144~purine nucleoside triphosphate metabolic process	76	2.60185	2.54347e-13	UQCRC2, ATP5D, ATP5E, LDHA, UQCRC1, ATP5B, PRKAG2, CYC1, PGAM1, RHOQ, COX5A, OGDH, COX5B, UQCRQ, PKM, NDUFS6, UQCR10, FXN, ATP5L, ATP5O, INSR, ATP5H, NDUFS1, ATP5K, PID1, CYCS, PFKP, FBP1, NDUFC2, COX4I1, OLA1, COQ9, COQ7, NDUFA10, ENO1B, NME2, NME3, NME1, UQCRH, DLD, ATP5C1, PMPCB, UQCRB, ALDOA, NDUFB8, ALDOC, NDUFB9, COX7C, ATP5G2, ATP5G1, ATP6V1B2, COX7A2L, ATP5G3, MIF, TPI1, MTCH2, GALE, GAPD…	2450	235	18082	2.38686	2.3174e-09	5.94206e-11	5.14611e-10
GOTERM_BP_ALL	GO:0042278~purine nucleoside metabolic process	88	3.01267	3.2294e-13	UQCRC2, ATP5D, ATP5E, LDHA, UQCRC1, ATP5B, PRKAG2, CYC1, PGAM1, RHOQ, PPCS, COX5A, OGDH, COX5B, UQCRQ, PKM, NDUFS6, MCCC2, UQCR10, FXN, ATP5L, ATP5O, NT5E, INSR, ATP5H, NDUFS1, ATP5K, PID1, MRI1, NUDT3, CYCS, NDUFC2, PFKP, FBP1, COX4I1, OLA1, COQ9, COQ7, NDUFA10, ENO1B, NME2, NME3, PANK3, NME1, UQCRH, DLD, ATP5C1, PMPCB, PRPS1, UQCRB, ALDOA, ADSS, NDUFB8, ALDOC, NDUFB9, COX7C, ATP5G2, ATP5G1, ATP…	2450	293	18082	2.21664	2.94252e-09	7.17689e-11	6.53433e-10
GOTERM_BP_ALL	GO:0009116~nucleoside metabolic process	96	3.28655	3.74315e-13	UQCRC2, ATP5D, ATP5E, LDHA, UQCRC1, ATP5B, PRKAG2, CYC1, PGAM1, RHOQ, PPCS, CAD, COX5A, OGDH, COX5B, UQCRQ, PKM, NDUFS6, MCCC2, UQCR10, FXN, ATP5L, ATP5O, NT5E, INSR, ATP5H, NDUFS1, ATP5K, PID1, MRI1, NUDT3, CYCS, NDUFC2, PFKP, FBP1, COX4I1, OLA1, COQ9, COQ7, NDUFA10, ENO1B, NME2, NME3, PANK3, DNPH1, NME1, UQCRH, DLD, ATP5C1, PMPCB, PRPS1, UQCRB, ALDOA, ADSS, NDUFB8, ALDOC, NDUFB9, COX7C, ATP5G2,…	2450	333	18082	2.12769	3.41086e-09	8.12109e-11	7.57427e-10
GOTERM_BP_ALL	GO:0019693~ribose phosphate metabolic process	113	3.86854	1.29784e-09	ADCY3, LDHA, PGAM1, PPCS, COX5A, OGDH, COX5B, VIPR2, UQCR10, INSR, PID1, NUDT3, FBP1, OLA1, PDE4D, RNASEH2B, SSTR4, NME2, NME3, NME1, DLD, ATP5C1, PRPS1, ALDOA, ADSS, TALDO1, ALDOC, COX7C, CTPS2, ATP6V1B2, ACAT1, CMPK1, TPI1, MTCH2, UPRT, ADRA2A, GALE, TIGAR, ATP5J2, COX8A, AK3, AK2, TKT, HDAC4, RPE, CHCHD10, SLC25A13, COA6, NDUFV2, COX6A1, UQCRC2, ATP5D, ATP5E, UQCRC1, ATP5B, G6PDX, PRKAG2, CYC1…	2450	474	18082	1.75946	1.18245e-05	1.71371e-07	2.62581e-06
GOTERM_BP_ALL	GO:0009259~ribonucleotide metabolic process	108	3.69736	1.09117e-08	ADCY3, LDHA, PGAM1, PPCS, COX5A, OGDH, COX5B, VIPR2, UQCR10, INSR, PID1, NUDT3, FBP1, OLA1, PDE4D, RNASEH2B, SSTR4, NME2, NME3, NME1, DLD, ATP5C1, PRPS1, ALDOA, ADSS, ALDOC, COX7C, CTPS2, ATP6V1B2, ACAT1, CMPK1, TPI1, MTCH2, UPRT, ADRA2A, GALE, TIGAR, ATP5J2, COX8A, AK3, AK2, HDAC4, CHCHD10, SLC25A13, COA6, NDUFV2, COX6A1, UQCRC2, ATP5D, ATP5E, UQCRC1, ATP5B, PRKAG2, CYC1, RHOQ, CAD, UQCRQ, PKM, …	2450	463	18082	1.72156	9.94118e-05	1.15601e-06	2.20769e-05
GOTERM_BP_ALL	GO:0009150~purine ribonucleotide metabolic process	102	3.49195	9.23708e-08	ADCY3, LDHA, PGAM1, PPCS, COX5A, OGDH, COX5B, VIPR2, UQCR10, INSR, PID1, NUDT3, FBP1, OLA1, PDE4D, SSTR4, NME2, NME3, NME1, DLD, ATP5C1, PRPS1, ALDOA, ADSS, ALDOC, COX7C, ATP6V1B2, ACAT1, TPI1, MTCH2, ADRA2A, GALE, TIGAR, ATP5J2, COX8A, AK3, AK2, HDAC4, CHCHD10, SLC25A13, COA6, NDUFV2, COX6A1, UQCRC2, ATP5D, ATP5E, UQCRC1, ATP5B, PRKAG2, CYC1, RHOQ, UQCRQ, PKM, NDUFS6, MCCC2, FXN, ATP5L, ATP5O, C…	2450	447	18082	1.68412	0.000841236	8.25085e-06	0.000186887
GOTERM_BP_ALL	GO:0006163~purine nucleotide metabolic process	104	3.56042	4.57039e-07	ADCY3, LDHA, PGAM1, PPCS, COX5A, OGDH, COX5B, VIPR2, UQCR10, INSR, PID1, NUDT3, FBP1, OLA1, PDE4D, SSTR4, NME2, NME3, NME1, DLD, ATP5C1, PRPS1, ALDOA, ADSS, ALDOC, COX7C, ATP6V1B2, ACAT1, TPI1, MTCH2, ADRA2A, PRPS1L3, GALE, TIGAR, ATP5J2, COX8A, AK3, AK2, HDAC4, CHCHD10, SLC25A13, COA6, NDUFV2, COX6A1, UQCRC2, ATP5D, ATP5E, UQCRC1, ATP5B, PRKAG2, CYC1, RHOQ, UQCRQ, MTHFD1, PKM, NDUFS6, MCCC2, FXN…	2450	473	18082	1.62275	0.00415542	3.41312e-05	0.000924688
GOTERM_BP_ALL	GO:0072521~purine-containing compound metabolic process	109	3.7316	1.36592e-06	ADCY3, GDA, LDHA, PGAM1, PPCS, COX5A, OGDH, COX5B, VIPR2, UQCR10, INSR, PID1, NUDT3, FBP1, OLA1, PDE4D, SSTR4, NME2, NME3, NME1, DLD, ATP5C1, PRPS1, ALDOA, XDH, ADSS, ALDOC, COX7C, ATP6V1B2, ACAT1, TPI1, MTCH2, ADRA2A, PEMT, PRPS1L3, GALE, TIGAR, ATP5J2, COX8A, AK3, AK2, HDAC4, CHCHD10, SLC25A13, COA6, NDUFV2, COX6A1, UQCRC2, ATP5D, ATP5E, UQCRC1, ATP5B, PRKAG2, CYC1, RHOQ, UQCRQ, MTHFD1, PKM, ND…	2450	513	18082	1.56816	0.0123678	9.57254e-05	0.00276353
Annotation Cluster 2	Enrichment Score: 11.504076669663093
Category	Term	Count	%	PValue	Genes	List Total	Pop Hits	Pop Total	Fold Enrichment	Bonferroni	Benjamini	FDR
GOTERM_BP_ALL	GO:0022900~electron transport chain	38	1.30092	2.91208e-13	UQCRC2, NDUFB3, UQCRC1, NDUFB8, NDUFB9, CYC1, COX7C, COX5A, COX5B, UQCRQ, NDUFS6, UQCR10, NDUFS4, MTCH2, ETFDH, NDUFS1, SCO2, LYRM5, CYCS, COX8A, NDUFC2, COX4I1, COQ9, NDUFA10, COQ7, CYB561, SDHA, SDHB, UQCC3, SLC25A13, UQCRH, COA6, DLD, SDHD, NDUFV2, COX6A1, PMPCB, UQCRB	2450	77	18082	3.64228	2.65323e-09	6.63307e-11	5.89184e-10
GOTERM_BP_ALL	GO:0042773~ATP synthesis coupled electron transport	30	1.02705	8.34486e-13	UQCRC2, UQCRC1, NDUFB8, NDUFB9, CYC1, COX7C, COX5A, COX5B, UQCRQ, NDUFS6, UQCR10, MTCH2, NDUFS1, CYCS, COX8A, NDUFC2, COX4I1, COQ9, NDUFA10, COQ7, SDHA, UQCC3, UQCRH, COA6, SDHD, NDUFV2, DLD, COX6A1, PMPCB, UQCRB	2450	52	18082	4.25793	7.60262e-09	1.65274e-10	1.68827e-09
GOTERM_BP_ALL	GO:0042775~mitochondrial ATP synthesis coupled electron transport	28	0.958576	1.95532e-12	UQCRC2, UQCRC1, NDUFB8, NDUFB9, CYC1, COX7C, COX5A, COX5B, UQCRQ, NDUFS6, UQCR10, MTCH2, CYCS, COX8A, NDUFC2, COX4I1, COQ9, COQ7, NDUFA10, SDHA, UQCC3, UQCRH, SDHD, NDUFV2, DLD, COX6A1, PMPCB, UQCRB	2450	47	18082	4.39684	1.7815e-08	3.63571e-10	3.95606e-09
GOTERM_BP_ALL	GO:0022904~respiratory electron transport chain	35	1.19822	3.01657e-12	UQCRC2, UQCRC1, NDUFB8, NDUFB9, CYC1, COX7C, COX5A, COX5B, UQCRQ, NDUFS6, UQCR10, MTCH2, ETFDH, NDUFS1, SCO2, LYRM5, CYCS, COX8A, NDUFC2, COX4I1, COQ9, NDUFA10, COQ7, SDHA, UQCC3, SDHB, SLC25A13, UQCRH, COA6, DLD, SDHD, NDUFV2, COX6A1, PMPCB, UQCRB	2450	71	18082	3.63823	2.74841e-08	5.49683e-10	6.10324e-09
GOTERM_BP_ALL	GO:0006119~oxidative phosphorylation	32	1.09552	2.10505e-10	UQCRC2, UQCRC1, NDUFB8, NDUFB9, CYC1, COX7C, COX5A, COX5B, UQCRQ, NDUFS6, UQCR10, FXN, MTCH2, NDUFS1, CYCS, COX8A, NDUFC2, COX4I1, COQ9, NDUFA10, COQ7, SDHA, UQCC3, CHCHD10, UQCRH, COA6, SDHD, NDUFV2, DLD, COX6A1, PMPCB, UQCRB	2450	69	18082	3.4228	1.91791e-06	3.25069e-08	4.25899e-07
Annotation Cluster 3	Enrichment Score: 9.928067420946537
Category	Term	Count	%	PValue	Genes	List Total	Pop Hits	Pop Total	Fold Enrichment	Bonferroni	Benjamini	FDR
GOTERM_BP_ALL	GO:0006753~nucleoside phosphate metabolic process	145	4.96405	3.47704e-12	ADCY3, LDHB, LDHA, PGAM1, PPCS, COX5A, OGDH, COX5B, VIPR2, PDHB, UQCR10, IDH3G, PDHA1, INSR, PID1, NUDT12, NUDT3, SUCLG1, FBP1, OLA1, PDE4D, RNASEH2B, SSTR4, NME2, NME3, NME1, DLD, HSD11B1, ATP5C1, MDH2, PRPS1, MDH1, ALDOA, ADSS, TALDO1, ME2, FDX1, ALDOC, COX7C, CTPS2, ATP6V1B2, ACAT1, CMPK1, GPD1L, TPI1, MTCH2, UPRT, ADRA2A, PRPS1L3, GALE, TIGAR, GPD2, ATP5J2, COX8A, AK3, GARS, AK2, IDH3B, MPC1,…	2450	606	18082	1.76594	3.16789e-08	6.21155e-10	7.03475e-09
GOTERM_BP_ALL	GO:0009117~nucleotide metabolic process	143	4.89558	4.00219e-12	ADCY3, LDHB, LDHA, PGAM1, PPCS, COX5A, OGDH, COX5B, VIPR2, PDHB, UQCR10, IDH3G, PDHA1, INSR, PID1, NUDT12, NUDT3, FBP1, OLA1, PDE4D, RNASEH2B, SSTR4, NME2, NME3, NME1, DLD, HSD11B1, ATP5C1, MDH2, PRPS1, MDH1, ALDOA, ADSS, TALDO1, ME2, FDX1, ALDOC, COX7C, CTPS2, ATP6V1B2, ACAT1, CMPK1, GPD1L, TPI1, MTCH2, UPRT, ADRA2A, PRPS1L3, GALE, TIGAR, GPD2, ATP5J2, COX8A, AK3, GARS, AK2, IDH3B, MPC1, TKT, DL…	2450	596	18082	1.7708	3.64634e-08	7.0122e-10	8.09721e-09
GOTERM_BP_ALL	GO:0055086~nucleobase-containing small molecule metabolic process	149	5.10099	1.16156e-10	ADCY3, LDHB, GDA, LDHA, PGAM1, PPCS, COX5A, OGDH, COX5B, VIPR2, PDHB, UQCR10, IDH3G, PDHA1, INSR, PID1, NUDT12, NUDT3, SUCLG1, FBP1, OLA1, PDE4D, RNASEH2B, SSTR4, NME2, NME3, NME1, DLD, HSD11B1, ATP5C1, MDH2, PRPS1, MDH1, ALDOA, XDH, ADSS, TALDO1, ME2, FDX1, ALDOC, COX7C, CTPS2, ATP6V1B2, ACAT1, CMPK1, GPD1L, TPI1, MTCH2, UPRT, PEMT, ADRA2A, PRPS1L3, GALE, TIGAR, GPD2, ATP5J2, COX8A, AK3, GARS, A…	2450	657	18082	1.67379	1.0583e-06	1.85667e-08	2.3501e-07
GOTERM_BP_ALL	GO:0019693~ribose phosphate metabolic process	113	3.86854	1.29784e-09	ADCY3, LDHA, PGAM1, PPCS, COX5A, OGDH, COX5B, VIPR2, UQCR10, INSR, PID1, NUDT3, FBP1, OLA1, PDE4D, RNASEH2B, SSTR4, NME2, NME3, NME1, DLD, ATP5C1, PRPS1, ALDOA, ADSS, TALDO1, ALDOC, COX7C, CTPS2, ATP6V1B2, ACAT1, CMPK1, TPI1, MTCH2, UPRT, ADRA2A, GALE, TIGAR, ATP5J2, COX8A, AK3, AK2, TKT, HDAC4, RPE, CHCHD10, SLC25A13, COA6, NDUFV2, COX6A1, UQCRC2, ATP5D, ATP5E, UQCRC1, ATP5B, G6PDX, PRKAG2, CYC1…	2450	474	18082	1.75946	1.18245e-05	1.71371e-07	2.62581e-06
GOTERM_BP_ALL	GO:0009259~ribonucleotide metabolic process	108	3.69736	1.09117e-08	ADCY3, LDHA, PGAM1, PPCS, COX5A, OGDH, COX5B, VIPR2, UQCR10, INSR, PID1, NUDT3, FBP1, OLA1, PDE4D, RNASEH2B, SSTR4, NME2, NME3, NME1, DLD, ATP5C1, PRPS1, ALDOA, ADSS, ALDOC, COX7C, CTPS2, ATP6V1B2, ACAT1, CMPK1, TPI1, MTCH2, UPRT, ADRA2A, GALE, TIGAR, ATP5J2, COX8A, AK3, AK2, HDAC4, CHCHD10, SLC25A13, COA6, NDUFV2, COX6A1, UQCRC2, ATP5D, ATP5E, UQCRC1, ATP5B, PRKAG2, CYC1, RHOQ, CAD, UQCRQ, PKM, …	2450	463	18082	1.72156	9.94118e-05	1.15601e-06	2.20769e-05
Annotation Cluster 4	Enrichment Score: 7.86909595503492
Category	Term	Count	%	PValue	Genes	List Total	Pop Hits	Pop Total	Fold Enrichment	Bonferroni	Benjamini	FDR
GOTERM_BP_ALL	GO:0009163~nucleoside biosynthetic process	40	1.36939	8.82721e-09	ATP5D, ALDOA, ADSS, ATP5E, ATP5B, CYC1, PPCS, ATP5G2, CTPS2, CAD, ATP5G1, COX5B, ATP5G3, ACAT1, CMPK1, PKM, UPRT, ATP5L, ATP5O, UCK2, PAPSS1, ATP5H, NT5E, ATP5K, PID1, ATP5J2, AK3, ATP5F1, AK2, APRT, UQCC3, NME2, NME3, CHCHD10, SLC25A13, PANK3, NME1, ATP5C1, ATP5A1, PRPS1	2450	112	18082	2.63586	8.04215e-05	9.92897e-07	1.78594e-05
GOTERM_BP_ALL	GO:0042455~ribonucleoside biosynthetic process	40	1.36939	8.82721e-09	ATP5D, ALDOA, ADSS, ATP5E, ATP5B, CYC1, PPCS, ATP5G2, CTPS2, CAD, ATP5G1, COX5B, ATP5G3, ACAT1, CMPK1, PKM, UPRT, ATP5L, ATP5O, UCK2, PAPSS1, ATP5H, NT5E, ATP5K, PID1, ATP5J2, AK3, ATP5F1, AK2, APRT, UQCC3, NME2, NME3, CHCHD10, SLC25A13, PANK3, NME1, ATP5C1, ATP5A1, PRPS1	2450	112	18082	2.63586	8.04215e-05	9.92897e-07	1.78594e-05
GOTERM_BP_ALL	GO:1901659~glycosyl compound biosynthetic process	40	1.36939	1.55241e-08	ATP5D, ALDOA, ADSS, ATP5E, ATP5B, CYC1, PPCS, ATP5G2, CTPS2, CAD, ATP5G1, COX5B, ATP5G3, ACAT1, CMPK1, PKM, UPRT, ATP5L, ATP5O, UCK2, PAPSS1, ATP5H, NT5E, ATP5K, PID1, ATP5J2, AK3, ATP5F1, AK2, APRT, UQCC3, NME2, NME3, CHCHD10, SLC25A13, PANK3, NME1, ATP5C1, ATP5A1, PRPS1	2450	114	18082	2.58962	0.00014143	1.58922e-06	3.14088e-05
GOTERM_BP_ALL	GO:0042451~purine nucleoside biosynthetic process	35	1.19822	1.93167e-08	ATP5D, ALDOA, ATP5E, ADSS, ATP5B, CYC1, PPCS, ATP5G2, ATP5G1, COX5B, ATP5G3, ACAT1, PKM, ATP5L, ATP5O, PAPSS1, ATP5H, NT5E, ATP5K, PID1, ATP5J2, AK3, ATP5F1, AK2, APRT, UQCC3, NME2, CHCHD10, SLC25A13, PANK3, NME3, NME1, ATP5C1, ATP5A1, PRPS1	2450	93	18082	2.77757	0.000175979	1.95549e-06	3.9082e-05
GOTERM_BP_ALL	GO:0046129~purine ribonucleoside biosynthetic process	35	1.19822	1.93167e-08	ATP5D, ALDOA, ATP5E, ADSS, ATP5B, CYC1, PPCS, ATP5G2, ATP5G1, COX5B, ATP5G3, ACAT1, PKM, ATP5L, ATP5O, PAPSS1, ATP5H, NT5E, ATP5K, PID1, ATP5J2, AK3, ATP5F1, AK2, APRT, UQCC3, NME2, CHCHD10, SLC25A13, PANK3, NME3, NME1, ATP5C1, ATP5A1, PRPS1	2450	93	18082	2.77757	0.000175979	1.95549e-06	3.9082e-05
Annotation Cluster 5	Enrichment Score: 7.42594743501025
Category	Term	Count	%	PValue	Genes	List Total	Pop Hits	Pop Total	Fold Enrichment	Bonferroni	Benjamini	FDR
GOTERM_BP_ALL	GO:0009142~nucleoside triphosphate biosynthetic process	33	1.12975	2.66913e-09	ATP5D, ALDOA, ATP5E, ATP5B, CYC1, ATP5G2, CTPS2, CAD, ATP5G1, COX5B, ATP5G3, CMPK1, PKM, TYMS, ATP5L, ATP5O, UCK2, ATP5H, ATP5K, PID1, ATP5J2, SUCLG1, AK3, ATP5F1, AK8, UQCC3, NME2, CHCHD10, SLC25A13, NME3, NME1, ATP5C1, ATP5A1	2450	79	18082	3.08296	2.43182e-05	3.42514e-07	5.40026e-06
GOTERM_BP_ALL	GO:0009201~ribonucleoside triphosphate biosynthetic process	29	0.992811	1.14117e-08	ALDOA, ATP5D, ATP5E, ATP5B, CYC1, CTPS2, CAD, ATP5G2, ATP5G1, COX5B, ATP5G3, PKM, ATP5L, ATP5O, UCK2, ATP5H, ATP5K, PID1, ATP5J2, AK3, ATP5F1, UQCC3, NME2, CHCHD10, SLC25A13, NME3, NME1, ATP5C1, ATP5A1	2450	67	18082	3.19451	0.000103966	1.19508e-06	2.30884e-05
GOTERM_BP_ALL	GO:0009206~purine ribonucleoside triphosphate biosynthetic process	26	0.890106	1.09369e-07	ALDOA, ATP5D, ATP5E, ATP5B, CYC1, ATP5G2, ATP5G1, COX5B, ATP5G3, PKM, ATP5L, ATP5O, ATP5H, ATP5K, PID1, ATP5J2, ATP5F1, AK3, UQCC3, NME2, CHCHD10, SLC25A13, NME3, NME1, ATP5C1, ATP5A1	2450	61	18082	3.14575	0.000995967	9.49009e-06	0.000221279
GOTERM_BP_ALL	GO:0006754~ATP biosynthetic process	23	0.787402	1.39344e-07	ALDOA, PID1, ATP5D, ATP5E, ATP5J2, ATP5B, CYC1, ATP5F1, AK3, ATP5G2, ATP5G1, COX5B, ATP5G3, PKM, UQCC3, SLC25A13, CHCHD10, ATP5C1, ATP5L, ATP5O, ATP5A1, ATP5H, ATP5K	2450	50	18082	3.39499	0.00126876	1.16473e-05	0.000281924
GOTERM_BP_ALL	GO:0009145~purine nucleoside triphosphate biosynthetic process	26	0.890106	1.59794e-07	ALDOA, ATP5D, ATP5E, ATP5B, CYC1, ATP5G2, ATP5G1, COX5B, ATP5G3, PKM, ATP5L, ATP5O, ATP5H, ATP5K, PID1, ATP5J2, ATP5F1, AK3, UQCC3, NME2, CHCHD10, SLC25A13, NME3, NME1, ATP5C1, ATP5A1	2450	62	18082	3.09501	0.00145482	1.3116e-05	0.000323298
Annotation Cluster 6	Enrichment Score: 5.658026063318318
Category	Term	Count	%	PValue	Genes	List Total	Pop Hits	Pop Total	Fold Enrichment	Bonferroni	Benjamini	FDR
GOTERM_BP_ALL	GO:0019395~fatty acid oxidation	35	1.19822	1.50846e-07	ACOX1, HACL1, ECH1, ABCD1, EHHADH, PPARG, ACAT1, HADHA, HADHB, ACAT3, ACOX3, LONP2, PEX2, ETFDH, ABCD2, ACAA1A, ACAD9, ACAA1B, ETFB, ETFA, ECI1, ACAA2, ECI2, IRS2, ACADS, ADIPOR2, CYP4V3, ACACB, DBI, CPT1A, ACADVL, DGAT1, DGAT2, TYSND1, NUCB2	2450	100	18082	2.58314	0.00137342	1.24941e-05	0.000305195
GOTERM_BP_ALL	GO:0034440~lipid oxidation	35	1.19822	2.58749e-07	ACOX1, HACL1, ECH1, ABCD1, EHHADH, PPARG, ACAT1, HADHA, HADHB, ACAT3, ACOX3, LONP2, PEX2, ETFDH, ABCD2, ACAA1A, ACAD9, ACAA1B, ETFB, ETFA, ECI1, ACAA2, ECI2, IRS2, ACADS, ADIPOR2, CYP4V3, ACACB, DBI, CPT1A, ACADVL, DGAT1, DGAT2, TYSND1, NUCB2	2450	102	18082	2.53249	0.00235469	1.98104e-05	0.000523507
GOTERM_BP_ALL	GO:0006635~fatty acid beta-oxidation	26	0.890106	1.72559e-06	ACOX1, ECH1, ABCD1, EHHADH, ACAT1, HADHA, ACOX3, ACAT3, HADHB, PEX2, ABCD2, ETFDH, ACAA1A, ACAD9, ACAA1B, ETFB, ETFA, ECI1, ACAA2, ECI2, IRS2, ACADS, ACACB, DBI, CPT1A, ACADVL	2450	69	18082	2.78102	0.0155989	0.000119098	0.00349119
GOTERM_BP_ALL	GO:0009062~fatty acid catabolic process	28	0.958576	7.22697e-06	ACOX1, HACL1, ECH1, ABCD1, EHHADH, ACAT1, HADHA, ACOX3, ACAT3, HADHB, PEX2, ABCD2, ETFDH, ACAA1A, ACAD9, ACAA1B, ETFB, ETFA, ECI1, ACAA2, ECI2, IRS2, ACADS, ACACB, DBI, LPIN1, CPT1A, ACADVL	2450	83	18082	2.48978	0.0637242	0.000438871	0.0146208
GOTERM_BP_ALL	GO:0072329~monocarboxylic acid catabolic process	28	0.958576	0.000105333	ACOX1, HACL1, ECH1, ABCD1, EHHADH, ACAT1, HADHA, ACOX3, ACAT3, HADHB, PEX2, ABCD2, ETFDH, ACAA1A, ACAD9, ACAA1B, ETFB, ETFA, ECI1, ACAA2, ECI2, IRS2, ACADS, ACACB, DBI, LPIN1, CPT1A, ACADVL	2450	95	18082	2.17528	0.617006	0.00485991	0.212896
