# Supplementary material for: Histone deacetylase 3 controls lung alveolar macrophage development and homeostasis
Source: Nat Commun. 2020 Jul 30;11:3822. doi: 10.1038/s41467-020-17630-6 (PMC7393351; doi:10.1038/s41467-020-17630-6)
Supplement: Supplementary file 5 — Supplementary Data 3 [file 41467_2020_17630_MOESM5_ESM.xlsx]

## Sheet: WT
Supplementary Data 3. HDAC3-binding gens in AMs from ChIP-seq (WT and HDAC3KO)
PeakID	chr	Start	End	Strand	Peak Score	Focus Ratio/Region Size	Annotation	Detailed Annotation	Distance to TSS	Nearest PromoterID	Entrez ID	Nearest Unigene	Nearest Refseq	Nearest Ensembl	Gene Name	Gene Alias	Gene Description	Gene Type	fold_enrichment	-LOG10(pvalue)	-LOG10(qvalue)	pileup
macs2_W-HD_S36_peak_1188	1	130581230	130581550	+	95	NA	intron (NM_009581, intron 10 of 11)	intron (NM_009581, intron 10 of 11)	48216	NM_009581	22789	Mm.4644	NM_009581	ENSMUSG00000042554	Zp3r	AV264399|SP56	zona pellucida 3 receptor	protein-coding	7.79702	12.9251	9.58841	63
macs2_W-HD_S36_peak_1444	1	154147102	154147419	+	89	NA	Intergenic	Intergenic	-53927	NM_001204908	100503355	Mm.484410	NM_001204908	ENSMUSG00000066797	Zfp648	ENSMUSG00000066797|Gm10178|Gm203	zinc finger protein 648	protein-coding	7.56934	12.1453	8.95207	143
macs2_W-HD_S36_peak_1445	1	154188816	154189117	+	95	NA	Intergenic	Intergenic	-12221	NM_001204908	100503355	Mm.484410	NM_001204908	ENSMUSG00000066797	Zfp648	ENSMUSG00000066797|Gm10178|Gm203	zinc finger protein 648	protein-coding	7.79702	12.9251	9.58841	155
macs2_W-HD_S36_peak_1446	1	154196815	154197101	+	48	NA	Intergenic	Intergenic	-4229	NM_001204908	100503355	Mm.484410	NM_001204908	ENSMUSG00000066797	Zfp648	ENSMUSG00000066797|Gm10178|Gm203	zinc finger protein 648	protein-coding	5.42639	7.44902	4.86118	117
macs2_W-HD_S36_peak_532	1	63204198	63204484	+	50	NA	intron (NM_001285936, intron 1 of 6)	MER54A|LTR|ERVL	3983	NM_001285937	73884	Mm.86986	NM_028673	ENSMUSG00000027520	Zdbf2	4930431J08Rik|9330107J05Rik	zinc finger, DBF-type containing 2	protein-coding	5.19801	7.78471	5.05871	86
macs2_W-HD_S36_peak_979	1	105900316	105900620	+	128	NA	Intergenic	Intergenic	-89938	NM_001122676	227449	Mm.210188	NM_001122675	ENSMUSG00000038866	Zcchc2	9930114B20Rik|AW212015	zinc finger, CCHC domain containing 2	protein-coding	9.52969	16.5909	12.8575	192
macs2_W-HD_S36_peak_980	1	105913871	105914158	+	65	NA	Intergenic	Lx4A|LINE|L1	-76392	NM_001122676	227449	Mm.210188	NM_001122675	ENSMUSG00000038866	Zcchc2	9930114B20Rik|AW212015	zinc finger, CCHC domain containing 2	protein-coding	6.06435	9.44269	6.51563	141
macs2_W-HD_S36_peak_981	1	105998513	105998799	+	50	NA	intron (NM_001122676, intron 1 of 13)	intron (NM_001122676, intron 1 of 13)	8250	NM_001122675	227449	Mm.210188	NM_001122675	ENSMUSG00000038866	Zcchc2	9930114B20Rik|AW212015	zinc finger, CCHC domain containing 2	protein-coding	5.19801	7.78471	5.05871	83
macs2_W-HD_S36_peak_982	1	106019530	106019816	+	50	NA	intron (NM_001122676, intron 7 of 13)	PB1D10|SINE|Alu	29267	NM_001122675	227449	Mm.210188	NM_001122675	ENSMUSG00000038866	Zcchc2	9930114B20Rik|AW212015	zinc finger, CCHC domain containing 2	protein-coding	5.19801	7.78471	5.05871	96
macs2_W-HD_S36_peak_983	1	106054509	106054795	+	46	NA	Intergenic	Lx6|LINE|L1	64246	NM_001122675	227449	Mm.210188	NM_001122675	ENSMUSG00000038866	Zcchc2	9930114B20Rik|AW212015	zinc finger, CCHC domain containing 2	protein-coding	5.26601	7.20431	4.63969	15
macs2_W-HD_S36_peak_984	1	106065756	106066180	+	58	NA	Intergenic	Intergenic	75562	NM_001122675	227449	Mm.210188	NM_001122675	ENSMUSG00000038866	Zcchc2	9930114B20Rik|AW212015	zinc finger, CCHC domain containing 2	protein-coding	6.01829	8.59187	5.82948	169
macs2_W-HD_S36_peak_1525	1	161032621	161032910	+	65	NA	intron (NM_173424, intron 1 of 3)	intron (NM_173424, intron 1 of 3)	1494	NM_173424	240869	Mm.296127	NM_173424	ENSMUSG00000043467	Zbtb37	D430004I08Rik	zinc finger and BTB domain containing 37	protein-coding	6.06435	9.44269	6.51563	14
macs2_W-HD_S36_peak_1701	1	177456830	177457116	+	50	NA	Intergenic	Intergenic	11152	NM_013915	30928	Mm.330700	NM_013915	ENSMUSG00000063659	Zbtb18	RP58|Zfp238|Znf238	zinc finger and BTB domain containing 18	protein-coding	5.19801	7.78471	5.05871	131
macs2_W-HD_S36_peak_1702	1	177498207	177498493	+	58	NA	Intergenic	Intergenic	52529	NM_013915	30928	Mm.330700	NM_013915	ENSMUSG00000063659	Zbtb18	RP58|Zfp238|Znf238	zinc finger and BTB domain containing 18	protein-coding	6.01829	8.59187	5.82948	127
macs2_W-HD_S36_peak_1703	1	177503285	177503571	+	50	NA	Intergenic	RMER19B|LTR|ERVK	57607	NM_013915	30928	Mm.330700	NM_013915	ENSMUSG00000063659	Zbtb18	RP58|Zfp238|Znf238	zinc finger and BTB domain containing 18	protein-coding	5.19801	7.78471	5.05871	242
macs2_W-HD_S36_peak_259	1	36790892	36791178	+	48	NA	Intergenic	Intergenic	12051	NM_001289612	22637	Mm.8038	NM_009539	ENSMUSG00000026117	Zap70	Srk|ZAP-70|mrtle|mur	zeta-chain (TCR) associated protein kinase	protein-coding	5.08666	7.39886	4.81569	78
macs2_W-HD_S36_peak_260	1	36808241	36808527	+	46	NA	exon (NM_018872, exon 31 of 41)	exon (NM_018872, exon 31 of 41)	29400	NM_001289612	22637	Mm.8038	NM_009539	ENSMUSG00000026117	Zap70	Srk|ZAP-70|mrtle|mur	zeta-chain (TCR) associated protein kinase	protein-coding	5.26601	7.20431	4.63969	166
macs2_W-HD_S36_peak_261	1	36810312	36810691	+	128	NA	intron (NM_018872, intron 28 of 40)	intron (NM_018872, intron 28 of 40)	31517	NM_001289612	22637	Mm.8038	NM_009539	ENSMUSG00000026117	Zap70	Srk|ZAP-70|mrtle|mur	zeta-chain (TCR) associated protein kinase	protein-coding	9.52969	16.5909	12.8575	190
macs2_W-HD_S36_peak_601	1	72412586	72412872	+	50	NA	Intergenic	Intergenic	105308	NM_009533	22596	Mm.246952	NM_009533	ENSMUSG00000026187	Xrcc5	AI314015|Ku80|Ku86	X-ray repair complementing defective repair in Chinese hamster cells 5	protein-coding	5.19801	7.78471	5.05871	139
macs2_W-HD_S36_peak_1463	1	155311113	155311399	+	50	NA	intron (NM_011273, intron 9 of 14)	intron (NM_011273, intron 9 of 14)	106188	NM_011273	19775	Mm.266215	NM_011273	ENSMUSG00000026469	Xpr1	Rmc-1|Rmc1|Sxv|Syg1|XR	xenotropic and polytropic retrovirus receptor 1	protein-coding	5.19801	7.78471	5.05871	174
macs2_W-HD_S36_peak_1464	1	155317397	155317683	+	50	NA	intron (NM_011273, intron 7 of 14)	B4A|SINE|B4	99904	NM_011273	19775	Mm.266215	NM_011273	ENSMUSG00000026469	Xpr1	Rmc-1|Rmc1|Sxv|Syg1|XR	xenotropic and polytropic retrovirus receptor 1	protein-coding	5.19801	7.78471	5.05871	87
macs2_W-HD_S36_peak_1465	1	155388888	155389233	+	111	NA	intron (NM_011273, intron 1 of 14)	intron (NM_011273, intron 1 of 14)	28384	NM_011273	19775	Mm.266215	NM_011273	ENSMUSG00000026469	Xpr1	Rmc-1|Rmc1|Sxv|Syg1|XR	xenotropic and polytropic retrovirus receptor 1	protein-coding	8.66336	14.7373	11.1913	186
macs2_W-HD_S36_peak_1466	1	155391721	155392012	+	80	NA	intron (NM_011273, intron 1 of 14)	(TTTTG)n|Simple_repeat|Simple_repeat	25578	NM_011273	19775	Mm.266215	NM_011273	ENSMUSG00000026469	Xpr1	Rmc-1|Rmc1|Sxv|Syg1|XR	xenotropic and polytropic retrovirus receptor 1	protein-coding	7.23519	11.1207	8.02015	248
macs2_W-HD_S36_peak_1467	1	155460131	155460436	+	125	NA	Intergenic	Intergenic	-42839	NM_011273	19775	Mm.266215	NM_011273	ENSMUSG00000026469	Xpr1	Rmc-1|Rmc1|Sxv|Syg1|XR	xenotropic and polytropic retrovirus receptor 1	protein-coding	9.77973	16.1986	12.5835	79
macs2_W-HD_S36_peak_76	1	13708716	13709236	+	70	NA	Intergenic	(TTTCC)n|Simple_repeat|Simple_repeat	40205	NM_001011873	381246	Mm.311142	NM_001011873	ENSMUSG00000067813	Xkr9	Gm1620|XRG9	X-linked Kx blood group related 9	protein-coding	6.77058	10.0302	7.06645	272
macs2_W-HD_S36_peak_1	1	3318113	3318400	+	60	NA	intron (NM_001011874, intron 2 of 2)	intron (NM_001011874, intron 2 of 2)	353242	NM_001011874	497097	Mm.454496	NM_001011874	ENSMUSG00000051951	Xkr4	AY534250|Gm210|XRG4|mKIAA1889	X-linked Kx blood group related 4	protein-coding	5.88727	8.83881	6.05217	175
macs2_W-HD_S36_peak_2	1	3329604	3329891	+	65	NA	intron (NM_001011874, intron 2 of 2)	L1_Mur2|LINE|L1	341751	NM_001011874	497097	Mm.454496	NM_001011874	ENSMUSG00000051951	Xkr4	AY534250|Gm210|XRG4|mKIAA1889	X-linked Kx blood group related 4	protein-coding	6.06435	9.44269	6.51563	74
macs2_W-HD_S36_peak_3	1	3336327	3336624	+	80	NA	intron (NM_001011874, intron 2 of 2)	L1_Mus3|LINE|L1	335023	NM_001011874	497097	Mm.454496	NM_001011874	ENSMUSG00000051951	Xkr4	AY534250|Gm210|XRG4|mKIAA1889	X-linked Kx blood group related 4	protein-coding	6.93068	11.1584	8.02015	50
macs2_W-HD_S36_peak_4	1	3691526	3691812	+	46	NA	Intergenic	RMER17B|LTR|ERVK	-20171	NM_001011874	497097	Mm.454496	NM_001011874	ENSMUSG00000051951	Xkr4	AY534250|Gm210|XRG4|mKIAA1889	X-linked Kx blood group related 4	protein-coding	5.26601	7.20431	4.63969	74
macs2_W-HD_S36_peak_1551	1	164927476	164927763	+	42	NA	Intergenic	RMER4A|LTR|ERVK	7891	NM_008510	16963	Mm.190	NM_008510	ENSMUSG00000026573	Xcl1	AI661682|ATAC|LTN|Lptn|SCM-1|SCM-1a|Scyc1	chemokine (C motif) ligand 1	protein-coding	5.07977	6.80314	4.26495	185
macs2_W-HD_S36_peak_1552	1	164961627	164961913	+	46	NA	Intergenic	Intergenic	-26260	NM_008510	16963	Mm.190	NM_008510	ENSMUSG00000026573	Xcl1	AI661682|ATAC|LTN|Lptn|SCM-1|SCM-1a|Scyc1	chemokine (C motif) ligand 1	protein-coding	5.26601	7.20431	4.63969	120
macs2_W-HD_S36_peak_1553	1	164985945	164986251	+	70	NA	Intergenic	IAPEY3_LTR|LTR|ERVK	-50588	NM_008510	16963	Mm.190	NM_008510	ENSMUSG00000026573	Xcl1	AI661682|ATAC|LTN|Lptn|SCM-1|SCM-1a|Scyc1	chemokine (C motif) ligand 1	protein-coding	6.77058	10.0302	7.06645	70
macs2_W-HD_S36_peak_636	1	74797037	74797337	+	84	NA	intron (NM_009518, intron 2 of 3)	intron (NM_009518, intron 2 of 3)	5168	NM_009518	22409	Mm.5130	NM_009518	ENSMUSG00000026167	Wnt10a	-	wingless-type MMTV integration site family, member 10A	protein-coding	7.56824	11.6172	8.45124	273
macs2_W-HD_S36_peak_637	1	74813648	74814076	+	95	NA	Intergenic	Intergenic	21843	NM_009518	22409	Mm.5130	NM_009518	ENSMUSG00000026167	Wnt10a	-	wingless-type MMTV integration site family, member 10A	protein-coding	7.75424	12.7694	9.55504	168
macs2_W-HD_S36_peak_638	1	74815978	74816264	+	65	NA	Intergenic	MIR|SINE|MIR	24102	NM_009518	22409	Mm.5130	NM_009518	ENSMUSG00000026167	Wnt10a	-	wingless-type MMTV integration site family, member 10A	protein-coding	6.03107	9.32214	6.51563	133
macs2_W-HD_S36_peak_1756	1	181244248	181244536	+	65	NA	Intergenic	Intergenic	-32414	NM_145514	226757	Mm.289082	NM_145514	ENSMUSG00000038733	Wdr26	1600024A01Rik|AA693241|AI447817|AU044014|C77982|Gid7	WD repeat domain 26	protein-coding	6.06435	9.44269	6.51563	138
macs2_W-HD_S36_peak_1757	1	181258594	181258883	+	80	NA	Intergenic	Intergenic	-46760	NM_145514	226757	Mm.289082	NM_145514	ENSMUSG00000038733	Wdr26	1600024A01Rik|AA693241|AI447817|AU044014|C77982|Gid7	WD repeat domain 26	protein-coding	6.93068	11.1584	8.02015	154
macs2_W-HD_S36_peak_499	1	60088563	60088853	+	95	NA	intron (NM_021312, intron 4 of 12)	RSINE1|SINE|B4	9199	NM_021312	57750	Mm.281079	NM_021312	ENSMUSG00000026019	Wdr12	4933402C23Rik|Ytm1|Ytm1p	WD repeat domain 12	protein-coding	7.79702	12.9251	9.58841	148
macs2_W-HD_S36_peak_579	1	70498744	70499050	+	95	NA	intron (NM_029160, intron 16 of 16)	L1MEc|LINE|L1	-226818	NM_177164	320460	Mm.360649	NM_177164	ENSMUSG00000045648	Vwc2l	A830006F12Rik|Brl	von Willebrand factor C domain-containing protein 2-like	protein-coding	7.79702	12.9251	9.58841	148
macs2_W-HD_S36_peak_1776	1	182217146	182217432	+	50	NA	Intergenic	RMER19B|LTR|ERVK	-59191	NM_001166728	625823	Mm.479992	NM_001166728	ENSMUSG00000091013	Vmn1r1	EG625823|Gm6628	vomeronasal 1 receptor 1	protein-coding	5.19801	7.78471	5.05871	112
macs2_W-HD_S36_peak_633	1	74410942	74411500	+	71	NA	intron (NM_009509, intron 1 of 19)	intron (NM_009509, intron 1 of 19)	1837	NM_009509	22349	Mm.471601	NM_009509	ENSMUSG00000026175	Vil1	Vil	villin 1	protein-coding	6.62302	10.1427	7.1772	280
macs2_W-HD_S36_peak_1937	1	190991166	190991453	+	89	NA	Intergenic	Intergenic	-12013	NR_027352	226841	Mm.22856	NM_144879	ENSMUSG00000037568	Vash2	B130052G07Rik	vasohibin 2	protein-coding	7.56934	12.1453	8.95207	201
macs2_W-HD_S36_peak_763	1	87935264	87935550	+	65	NA	exon (NM_177646, exon 22 of 30)	exon (NM_177646, exon 22 of 30)	73144	NM_001198573	227334	Mm.80484	NM_001033291	ENSMUSG00000005501	Usp40	B230215L03Rik|C730029K03	ubiquitin specific peptidase 40	protein-coding	6.53114	9.50969	6.5778	151
macs2_W-HD_S36_peak_634	1	74503040	74503326	+	70	NA	intron (NM_176972, intron 2 of 25)	B1_Mus2|SINE|Alu	2638	NM_001310662	319651	Mm.66568	NM_176972	ENSMUSG00000033364	Usp37	4932415L06Rik|C330008N13Rik	ubiquitin specific peptidase 37	protein-coding	6.77058	10.0302	7.06645	28
macs2_W-HD_S36_peak_1884	1	188143975	188144262	+	65	NA	intron (NM_011935, intron 3 of 6)	(GA)n|Simple_repeat|Simple_repeat	-118720	NM_021408	22283	Mm.331238	NM_021408	ENSMUSG00000026609	Ush2a	A930011D15Rik|A930037M10Rik|Gm676|Gm983|Mush2a|Usherin|Ushrn	Usher syndrome 2A	protein-coding	6.06435	9.44269	6.51563	124
macs2_W-HD_S36_peak_1885	1	188266913	188267199	+	50	NA	exon (NM_021408, exon 2 of 71)	exon (NM_021408, exon 2 of 71)	4218	NM_021408	22283	Mm.331238	NM_021408	ENSMUSG00000026609	Ush2a	A930011D15Rik|A930037M10Rik|Gm676|Gm983|Mush2a|Usherin|Ushrn	Usher syndrome 2A	protein-coding	5.19801	7.78471	5.05871	138
macs2_W-HD_S36_peak_1886	1	188354592	188354985	+	65	NA	intron (NM_021408, intron 4 of 70)	intron (NM_021408, intron 4 of 70)	91950	NM_021408	22283	Mm.331238	NM_021408	ENSMUSG00000026609	Ush2a	A930011D15Rik|A930037M10Rik|Gm676|Gm983|Mush2a|Usherin|Ushrn	Usher syndrome 2A	protein-coding	6.06435	9.44269	6.51563	204
macs2_W-HD_S36_peak_1887	1	188509024	188509318	+	128	NA	intron (NM_021408, intron 20 of 70)	intron (NM_021408, intron 20 of 70)	246333	NM_021408	22283	Mm.331238	NM_021408	ENSMUSG00000026609	Ush2a	A930011D15Rik|A930037M10Rik|Gm676|Gm983|Mush2a|Usherin|Ushrn	Usher syndrome 2A	protein-coding	9.52969	16.5909	12.8575	36
macs2_W-HD_S36_peak_1888	1	188581313	188581615	+	95	NA	intron (NM_021408, intron 31 of 70)	intron (NM_021408, intron 31 of 70)	318626	NM_021408	22283	Mm.331238	NM_021408	ENSMUSG00000026609	Ush2a	A930011D15Rik|A930037M10Rik|Gm676|Gm983|Mush2a|Usherin|Ushrn	Usher syndrome 2A	protein-coding	7.79702	12.9251	9.58841	33
macs2_W-HD_S36_peak_1650	1	171402892	171403227	+	68	NA	intron (NM_001005508, intron 5 of 11)	intron (NM_001005508, intron 5 of 11)	-8254	NM_001305676	22278	Mm.8	NM_009480	ENSMUSG00000026641	Usf1	bHLHb11	upstream transcription factor 1	protein-coding	6.04198	9.798	6.86241	167
macs2_W-HD_S36_peak_276	1	37452661	37452947	+	65	NA	intron (NM_001290801, intron 9 of 14)	intron (NM_001290801, intron 9 of 14)	22632	NM_026123	67387	Mm.27404	NM_026123	ENSMUSG00000026111	Unc50	1110002A21Rik|GMH1|UNCL|URP	unc-50 homolog (C. elegans)	protein-coding	6.06435	9.44269	6.51563	172
macs2_W-HD_S36_peak_764	1	88119078	88119420	+	65	NA	intron (NM_201410, intron 2 of 5)	RLTRETN_Mm|LTR|ERVK	-15560	NM_145079	94284	Mm.300095	NM_145079	ENSMUSG00000054545	Ugt1a6a	UDPGT|UDPGT 1-6|UGT1-06|UGT1.6|Ugt1a6|Ugt1a7	UDP glucuronosyltransferase 1 family, polypeptide A6A	protein-coding	6.06435	9.44269	6.51563	165
macs2_W-HD_S36_peak_765	1	88125956	88126248	+	80	NA	intron (NM_201410, intron 2 of 5)	intron (NM_201410, intron 2 of 5)	-8707	NM_145079	94284	Mm.300095	NM_145079	ENSMUSG00000054545	Ugt1a6a	UDPGT|UDPGT 1-6|UGT1-06|UGT1.6|Ugt1a6|Ugt1a7	UDP glucuronosyltransferase 1 family, polypeptide A6A	protein-coding	6.93068	11.1584	8.02015	43
macs2_W-HD_S36_peak_766	1	88218677	88219052	+	111	NA	3' UTR (NM_201643, exon 5 of 5)	3' UTR (NM_201643, exon 5 of 5)	6905	NM_201645	394436	Mm.300095	NM_201645	ENSMUSG00000089960	Ugt1a1	Gnt1|UDPGT 1-1|UGT1A01|Udpgt-1a|UgtBr1	UDP glucuronosyltransferase 1 family, polypeptide A1	protein-coding	9.02744	14.6014	11.1763	161
macs2_W-HD_S36_peak_250	1	36238511	36238815	+	95	NA	intron (NM_198899, intron 1 of 40)	L1_Rod|LINE|L1	5639	NM_198899	320011	Mm.261022	NM_198899	ENSMUSG00000037470	Uggt1	0910001L17Rik|A930007H10Rik|AA589501|AI414429|AI448372|C820010P03Rik|GT|UGT1|Ugcgl1	UDP-glucose glycoprotein glucosyltransferase 1	protein-coding	7.79702	12.9251	9.58841	89
macs2_W-HD_S36_peak_1586	1	167149790	167150169	+	104	NA	Intergenic	MIR3|SINE|MIR	135148	NM_030724	80914	Mm.280895	NM_030724	ENSMUSG00000026558	Uck2	AA407809|AI481316|AU018180|AU020720|TSA903|UK|UMK|Umpk	uridine-cytidine kinase 2	protein-coding	8.41038	13.8696	10.4781	218
macs2_W-HD_S36_peak_1587	1	167176865	167177152	+	65	NA	Intergenic	Intergenic	108119	NM_030724	80914	Mm.280895	NM_030724	ENSMUSG00000026558	Uck2	AA407809|AI481316|AU018180|AU020720|TSA903|UK|UMK|Umpk	uridine-cytidine kinase 2	protein-coding	6.06435	9.44269	6.51563	215
macs2_W-HD_S36_peak_1588	1	167193981	167194267	+	59	NA	Intergenic	MTEa|LTR|ERVL-MaLR	91003	NM_030724	80914	Mm.280895	NM_030724	ENSMUSG00000026558	Uck2	AA407809|AI481316|AU018180|AU020720|TSA903|UK|UMK|Umpk	uridine-cytidine kinase 2	protein-coding	6.05459	8.67392	5.90586	62
macs2_W-HD_S36_peak_1589	1	167259696	167259982	+	34	NA	intron (NM_030724, intron 1 of 6)	intron (NM_030724, intron 1 of 6)	25288	NM_030724	80914	Mm.280895	NM_030724	ENSMUSG00000026558	Uck2	AA407809|AI481316|AU018180|AU020720|TSA903|UK|UMK|Umpk	uridine-cytidine kinase 2	protein-coding	4.51372	5.87415	3.49728	54
macs2_W-HD_S36_peak_1590	1	167282931	167283320	+	181	NA	intron (NM_030724, intron 1 of 6)	intron (NM_030724, intron 1 of 6)	2002	NM_030724	80914	Mm.280895	NM_030724	ENSMUSG00000026558	Uck2	AA407809|AI481316|AU018180|AU020720|TSA903|UK|UMK|Umpk	uridine-cytidine kinase 2	protein-coding	12.1287	22.3663	18.163	165
macs2_W-HD_S36_peak_1365	1	143889764	143890050	+	50	NA	Intergenic	Intergenic	112629	NM_001159866	56207	Mm.261004	NM_019562	ENSMUSG00000018189	Uchl5	5830413B11Rik|Uch37	ubiquitin carboxyl-terminal esterase L5	protein-coding	5.19801	7.78471	5.05871	164
macs2_W-HD_S36_peak_1271	1	134992988	134993276	+	105	NA	intron (NM_001033409, intron 16 of 17)	intron (NM_001033409, intron 16 of 17)	30567	NM_026024	67196	Mm.284587	NM_026024	ENSMUSG00000026429	Ube2t	2700084L22Rik|C80607	ubiquitin-conjugating enzyme E2T	protein-coding	8.70819	13.9016	10.5065	81
macs2_W-HD_S36_peak_1272	1	135005794	135006080	+	50	NA	intron (NM_001033409, intron 6 of 17)	intron (NM_001033409, intron 6 of 17)	43372	NM_026024	67196	Mm.284587	NM_026024	ENSMUSG00000026429	Ube2t	2700084L22Rik|C80607	ubiquitin-conjugating enzyme E2T	protein-coding	5.19801	7.78471	5.05871	78
macs2_W-HD_S36_peak_1273	1	135019492	135019778	+	46	NA	intron (NM_001033409, intron 6 of 17)	intron (NM_001033409, intron 6 of 17)	57070	NM_026024	67196	Mm.284587	NM_026024	ENSMUSG00000026429	Ube2t	2700084L22Rik|C80607	ubiquitin-conjugating enzyme E2T	protein-coding	5.26601	7.20431	4.63969	82
macs2_W-HD_S36_peak_1274	1	135022217	135022504	+	65	NA	intron (NM_001033409, intron 5 of 17)	intron (NM_001033409, intron 5 of 17)	59795	NM_026024	67196	Mm.284587	NM_026024	ENSMUSG00000026429	Ube2t	2700084L22Rik|C80607	ubiquitin-conjugating enzyme E2T	protein-coding	6.06435	9.44269	6.51563	137
macs2_W-HD_S36_peak_845	1	91222718	91223015	+	118	NA	intron (NM_016894, intron 2 of 2)	intron (NM_016894, intron 2 of 2)	-27453	NM_026454	67921	Mm.337238	NM_026454	ENSMUSG00000034343	Ube2f	2510010F15Rik|AI851109	ubiquitin-conjugating enzyme E2F (putative)	protein-coding	9.17847	15.4058	11.8377	182
macs2_W-HD_S36_peak_846	1	91261129	91261417	+	65	NA	intron (NM_026454, intron 2 of 9)	L1MA9|LINE|L1	10954	NM_026454	67921	Mm.337238	NM_026454	ENSMUSG00000034343	Ube2f	2510010F15Rik|AI851109	ubiquitin-conjugating enzyme E2F (putative)	protein-coding	6.06435	9.44269	6.51563	238
macs2_W-HD_S36_peak_860	1	91688980	91689559	+	65	NA	Intergenic	Intergenic	-112192	NM_007855	13345	Mm.9474	NM_007855	ENSMUSG00000007805	Twist2	Dermo1|bHLHa39	twist basic helix-loop-helix transcription factor 2	protein-coding	6.06435	9.44269	6.51563	344
macs2_W-HD_S36_peak_861	1	91701677	91702296	+	145	NA	Intergenic	Intergenic	-99475	NM_007855	13345	Mm.9474	NM_007855	ENSMUSG00000007805	Twist2	Dermo1|bHLHa39	twist basic helix-loop-helix transcription factor 2	protein-coding	10.396	18.4822	14.5809	409
macs2_W-HD_S36_peak_862	1	91811163	91811450	+	65	NA	intron (NM_007855, intron 1 of 1)	intron (NM_007855, intron 1 of 1)	9845	NM_007855	13345	Mm.9474	NM_007855	ENSMUSG00000007805	Twist2	Dermo1|bHLHa39	twist basic helix-loop-helix transcription factor 2	protein-coding	6.06435	9.44269	6.51563	94
macs2_W-HD_S36_peak_863	1	91833142	91833428	+	50	NA	intron (NM_007855, intron 1 of 1)	intron (NM_007855, intron 1 of 1)	31824	NM_007855	13345	Mm.9474	NM_007855	ENSMUSG00000007805	Twist2	Dermo1|bHLHa39	twist basic helix-loop-helix transcription factor 2	protein-coding	5.19801	7.78471	5.05871	168
macs2_W-HD_S36_peak_864	1	91849462	91849758	+	95	NA	Intergenic	RSINE1|SINE|B4	48149	NM_007855	13345	Mm.9474	NM_007855	ENSMUSG00000007805	Twist2	Dermo1|bHLHa39	twist basic helix-loop-helix transcription factor 2	protein-coding	7.79702	12.9251	9.58841	152
macs2_W-HD_S36_peak_865	1	91886886	91887172	+	50	NA	Intergenic	Intergenic	85568	NM_007855	13345	Mm.9474	NM_007855	ENSMUSG00000007805	Twist2	Dermo1|bHLHa39	twist basic helix-loop-helix transcription factor 2	protein-coding	5.19801	7.78471	5.05871	148
macs2_W-HD_S36_peak_866	1	91918751	91919042	+	89	NA	Intergenic	Intergenic	117435	NM_007855	13345	Mm.9474	NM_007855	ENSMUSG00000007805	Twist2	Dermo1|bHLHa39	twist basic helix-loop-helix transcription factor 2	protein-coding	7.56934	12.1453	8.95207	98
macs2_W-HD_S36_peak_867	1	91927587	91927873	+	50	NA	Intergenic	Intergenic	126269	NM_007855	13345	Mm.9474	NM_007855	ENSMUSG00000007805	Twist2	Dermo1|bHLHa39	twist basic helix-loop-helix transcription factor 2	protein-coding	5.19801	7.78471	5.05871	218
macs2_W-HD_S36_peak_868	1	91938323	91938609	+	50	NA	intron (NM_207225, intron 24 of 26)	intron (NM_207225, intron 24 of 26)	137005	NM_007855	13345	Mm.9474	NM_007855	ENSMUSG00000007805	Twist2	Dermo1|bHLHa39	twist basic helix-loop-helix transcription factor 2	protein-coding	5.19801	7.78471	5.05871	221
macs2_W-HD_S36_peak_869	1	91961297	91961583	+	50	NA	intron (NM_207225, intron 18 of 26)	intron (NM_207225, intron 18 of 26)	159979	NM_007855	13345	Mm.9474	NM_007855	ENSMUSG00000007805	Twist2	Dermo1|bHLHa39	twist basic helix-loop-helix transcription factor 2	protein-coding	5.19801	7.78471	5.05871	217
macs2_W-HD_S36_peak_870	1	91988484	91989042	+	170	NA	intron (NM_207225, intron 8 of 26)	intron (NM_207225, intron 8 of 26)	187302	NM_007855	13345	Mm.9474	NM_007855	ENSMUSG00000007805	Twist2	Dermo1|bHLHa39	twist basic helix-loop-helix transcription factor 2	protein-coding	12.0366	21.1741	17.0716	283
macs2_W-HD_S36_peak_645	1	75215794	75216112	+	163	NA	TTS (NM_011494)	TTS (NM_011494)	3341	NM_001313724	22145	Mm.1155	NM_009447	ENSMUSG00000026202	Tuba4a	M[a]4|Tuba4	tubulin, alpha 4A	protein-coding	11.2624	20.4082	16.353	168
macs2_W-HD_S36_peak_1033	1	117091579	117091869	+	46	NA	Intergenic	RLTR10|LTR|ERVK	1219408	NM_011650	22099	Mm.426637	NM_011650	ENSMUSG00000026374	Tsn	2610034C24Rik|AU040286|C3PO|TB-RBP	translin	protein-coding	5.04623	7.2687	4.68981	19
macs2_W-HD_S36_peak_1034	1	117842189	117842532	+	65	NA	Intergenic	MMERVK10C-int|LTR|ERVK	468772	NM_011650	22099	Mm.426637	NM_011650	ENSMUSG00000026374	Tsn	2610034C24Rik|AU040286|C3PO|TB-RBP	translin	protein-coding	6.06435	9.44269	6.51563	167
macs2_W-HD_S36_peak_1035	1	118129691	118129977	+	48	NA	Intergenic	MMSAT4|Satellite|Satellite	181298	NM_011650	22099	Mm.426637	NM_011650	ENSMUSG00000026374	Tsn	2610034C24Rik|AU040286|C3PO|TB-RBP	translin	protein-coding	5.08666	7.39886	4.81569	259
macs2_W-HD_S36_peak_1405	1	152365224	152365609	+	187	NA	Intergenic	(TG)n|Simple_repeat|Simple_repeat	21266	NM_025677	66637	Mm.379120	NM_025677	ENSMUSG00000014980	Tsen15	5730449L18Rik|AL023077|Sen15	tRNA splicing endonuclease subunit 15	protein-coding	11.5703	22.9455	18.7165	182
macs2_W-HD_S36_peak_1406	1	152380525	152380811	+	50	NA	intron (NM_025677, intron 3 of 4)	RLTR31M|LTR|ERVK	6014	NM_025677	66637	Mm.379120	NM_025677	ENSMUSG00000014980	Tsen15	5730449L18Rik|AL023077|Sen15	tRNA splicing endonuclease subunit 15	protein-coding	5.19801	7.78471	5.05871	169
macs2_W-HD_S36_peak_81	1	14858306	14858647	+	83	NA	Intergenic	Intergenic	60386	NM_177781	277328	Mm.186329	NM_177781	ENSMUSG00000032769	Trpa1	Anktm1|TRPA1b	transient receptor potential cation channel, subfamily A, member 1	protein-coding	7.52287	11.5139	8.34979	96
macs2_W-HD_S36_peak_82	1	14939969	14940503	+	80	NA	Intergenic	L1_Mus2|LINE|L1	-21374	NM_177781	277328	Mm.186329	NM_177781	ENSMUSG00000032769	Trpa1	Anktm1|TRPA1b	transient receptor potential cation channel, subfamily A, member 1	protein-coding	6.93068	11.1584	8.02015	265
macs2_W-HD_S36_peak_1778	1	182386757	182387043	+	50	NA	Intergenic	RMER19B|LTR|ERVK	-22267	NM_173378	209456	Mm.287450	NM_173378	ENSMUSG00000026510	Trp53bp2	53BP2|AI746547|ASPP2|PPP1R13A|Tp53bp2|X98550	transformation related protein 53 binding protein 2	protein-coding	5.19801	7.78471	5.05871	158
macs2_W-HD_S36_peak_1779	1	182431485	182431815	+	145	NA	exon (NM_173378, exon 3 of 18)	exon (NM_173378, exon 3 of 18)	22483	NM_173378	209456	Mm.287450	NM_173378	ENSMUSG00000026510	Trp53bp2	53BP2|AI746547|ASPP2|PPP1R13A|Tp53bp2|X98550	transformation related protein 53 binding protein 2	protein-coding	10.396	18.4822	14.5809	167
macs2_W-HD_S36_peak_1780	1	182446970	182447262	+	65	NA	intron (NM_173378, intron 12 of 17)	intron (NM_173378, intron 12 of 17)	37949	NM_173378	209456	Mm.287450	NM_173378	ENSMUSG00000026510	Trp53bp2	53BP2|AI746547|ASPP2|PPP1R13A|Tp53bp2|X98550	transformation related protein 53 binding protein 2	protein-coding	6.06435	9.44269	6.51563	145
macs2_W-HD_S36_peak_74	1	13505905	13506195	+	80	NA	Intergenic	Lx5|LINE|L1	83860	NM_028173	72265	Mm.28765	NM_028173	ENSMUSG00000025935	Tram1	1810049E02Rik|TRAMP	translocating chain-associating membrane protein 1	protein-coding	6.93068	11.1584	8.02015	149
macs2_W-HD_S36_peak_75	1	13576324	13576657	+	111	NA	intron (NM_028173, intron 5 of 10)	intron (NM_028173, intron 5 of 10)	13420	NM_028173	72265	Mm.28765	NM_028173	ENSMUSG00000025935	Tram1	1810049E02Rik|TRAMP	translocating chain-associating membrane protein 1	protein-coding	8.66336	14.7373	11.1913	162
macs2_W-HD_S36_peak_483	1	58930049	58930337	+	60	NA	intron (NM_172406, intron 3 of 15)	intron (NM_172406, intron 3 of 15)	43289	NM_172406	70827	Mm.222887	NM_172406	ENSMUSG00000026028	Trak2	2900022D04Rik|4733401O11Rik|AI480836|AW046271|Als2cr3|CALS-C|GRIF-1|GRIF1|OIP98|mKIAA0549	trafficking protein, kinesin binding 2	protein-coding	5.88727	8.83881	6.05217	74
macs2_W-HD_S36_peak_484	1	58971323	58971711	+	219	NA	intron (NM_172406, intron 1 of 15)	PB1D9|SINE|Alu	1965	NM_172406	70827	Mm.222887	NM_172406	ENSMUSG00000026028	Trak2	2900022D04Rik|4733401O11Rik|AI480836|AW046271|Als2cr3|CALS-C|GRIF-1|GRIF1|OIP98|mKIAA0549	trafficking protein, kinesin binding 2	protein-coding	13.8614	26.3704	21.9238	173
macs2_W-HD_S36_peak_1965	1	192058715	192059036	+	80	NA	intron (NM_011633, intron 5 of 9)	ID_B1|SINE|B4	33724	NM_011633	22033	Mm.380491	NM_011633		Traf5	-	TNF receptor-associated factor 5	protein-coding	6.93068	11.1584	8.02015	273
macs2_W-HD_S36_peak_1966	1	192092098	192092389	+	65	NA	intron (NM_011633, intron 1 of 9)	intron (NM_011633, intron 1 of 9)	356	NM_011633	22033	Mm.380491	NM_011633		Traf5	-	TNF receptor-associated factor 5	protein-coding	6.06435	9.44269	6.51563	92
macs2_W-HD_S36_peak_1967	1	192109436	192109728	+	111	NA	intron (NM_001346740, intron 9 of 11)	intron (NM_001346740, intron 9 of 11)	-16983	NM_011633	22033	Mm.380491	NM_011633		Traf5	-	TNF receptor-associated factor 5	protein-coding	8.66336	14.7373	11.1913	80
macs2_W-HD_S36_peak_1993	1	193211038	193211366	+	96	NA	Intergenic	RMER1A|Other|Other	-9656	NM_153137	215243	Mm.261259	NM_153137	ENSMUSG00000037318	Traf3ip3	6030423D04Rik|AI115021|T3jam	TRAF3 interacting protein 3	protein-coding	8.27515	13.0389	9.68092	134
macs2_W-HD_S36_peak_853	1	91492918	91493204	+	69	NA	Intergenic	Intergenic	-1607	NM_028718	74019	Mm.318430	NM_028718	ENSMUSG00000034292	Traf3ip1	3930402D05Rik|AU041749|MIP-T3	TRAF3 interacting protein 1	protein-coding	6.52099	9.8477	6.91037	91
macs2_W-HD_S36_peak_854	1	91497892	91498181	+	83	NA	intron (NM_028718, intron 2 of 14)	intron (NM_028718, intron 2 of 14)	3368	NM_028718	74019	Mm.318430	NM_028718	ENSMUSG00000034292	Traf3ip1	3930402D05Rik|AU041749|MIP-T3	TRAF3 interacting protein 1	protein-coding	7.33611	11.4474	8.30368	214
macs2_W-HD_S36_peak_855	1	91500671	91501380	+	145	NA	exon (NM_028718, exon 5 of 15)	exon (NM_028718, exon 5 of 15)	6357	NM_028718	74019	Mm.318430	NM_028718	ENSMUSG00000034292	Traf3ip1	3930402D05Rik|AU041749|MIP-T3	TRAF3 interacting protein 1	protein-coding	10.396	18.4822	14.5809	501
macs2_W-HD_S36_peak_856	1	91501988	91502276	+	65	NA	intron (NM_028718, intron 5 of 14)	MTC|LTR|ERVL-MaLR	7464	NM_028718	74019	Mm.318430	NM_028718	ENSMUSG00000034292	Traf3ip1	3930402D05Rik|AU041749|MIP-T3	TRAF3 interacting protein 1	protein-coding	6.06435	9.44269	6.51563	186
macs2_W-HD_S36_peak_857	1	91507677	91507974	+	80	NA	intron (NM_028718, intron 7 of 14)	intron (NM_028718, intron 7 of 14)	13157	NM_028718	74019	Mm.318430	NM_028718	ENSMUSG00000034292	Traf3ip1	3930402D05Rik|AU041749|MIP-T3	TRAF3 interacting protein 1	protein-coding	6.93068	11.1584	8.02015	56
macs2_W-HD_S36_peak_364	1	43931347	43931639	+	95	NA	Intergenic	B1_Mus2|SINE|Alu	-2501	NM_009418	22019	Mm.401675	NM_009418	ENSMUSG00000041763	Tpp2	TPP-2|TppII	tripeptidyl peptidase II	protein-coding	7.79702	12.9251	9.58841	30
macs2_W-HD_S36_peak_1475	1	156649023	156649311	+	80	NA	3' UTR (NM_009595, exon 12 of 12)	3' UTR (NM_009595, exon 12 of 12)	25172	NM_023141	30935	Mm.206737	NM_023141	ENSMUSG00000060519	Tor3a	Adir	torsin family 3, member A	protein-coding	6.93068	11.1584	8.02015	137
macs2_W-HD_S36_peak_623	1	73998783	73999080	+	80	NA	intron (NM_027884, intron 6 of 34)	intron (NM_027884, intron 6 of 34)	125516	NM_027884	21961	Mm.309975	NM_027884	ENSMUSG00000055322	Tns1	1110018I21Rik|1200014E20Rik|AI648117|E030018G17Rik|E030037J05Rik|Tns	tensin 1	protein-coding	6.93068	11.1584	8.02015	216
macs2_W-HD_S36_peak_624	1	74028171	74028471	+	65	NA	intron (NM_027884, intron 3 of 34)	RLTR20A4|LTR|ERVK	96126	NM_027884	21961	Mm.309975	NM_027884	ENSMUSG00000055322	Tns1	1110018I21Rik|1200014E20Rik|AI648117|E030018G17Rik|E030037J05Rik|Tns	tensin 1	protein-coding	6.03107	9.32214	6.51563	176
macs2_W-HD_S36_peak_625	1	74052319	74052605	+	60	NA	intron (NM_027884, intron 3 of 34)	ID_B1|SINE|B4	71985	NM_027884	21961	Mm.309975	NM_027884	ENSMUSG00000055322	Tns1	1110018I21Rik|1200014E20Rik|AI648117|E030018G17Rik|E030037J05Rik|Tns	tensin 1	protein-coding	6.14245	8.87728	6.09029	143
macs2_W-HD_S36_peak_626	1	74056414	74056783	+	111	NA	intron (NM_027884, intron 3 of 34)	intron (NM_027884, intron 3 of 34)	67849	NM_027884	21961	Mm.309975	NM_027884	ENSMUSG00000055322	Tns1	1110018I21Rik|1200014E20Rik|AI648117|E030018G17Rik|E030037J05Rik|Tns	tensin 1	protein-coding	8.66336	14.7373	11.1913	189
macs2_W-HD_S36_peak_627	1	74075327	74075634	+	136	NA	intron (NM_027884, intron 2 of 34)	ORR1B1|LTR|ERVL-MaLR	48967	NM_027884	21961	Mm.309975	NM_027884	ENSMUSG00000055322	Tns1	1110018I21Rik|1200014E20Rik|AI648117|E030018G17Rik|E030037J05Rik|Tns	tensin 1	protein-coding	10.0925	17.4383	13.6742	41
macs2_W-HD_S36_peak_1510	1	159438674	159438960	+	65	NA	Intergenic	Intergenic	-84952	NM_022312	21960	Mm.44701	NM_022312	ENSMUSG00000015829	Tnr	J1-tenascin|TN-R|janusin|restrictin	tenascin R	protein-coding	6.06435	9.44269	6.51563	34
macs2_W-HD_S36_peak_1511	1	159596648	159596934	+	60	NA	intron (NM_022312, intron 1 of 22)	intron (NM_022312, intron 1 of 22)	73022	NM_022312	21960	Mm.44701	NM_022312	ENSMUSG00000015829	Tnr	J1-tenascin|TN-R|janusin|restrictin	tenascin R	protein-coding	5.88727	8.83881	6.05217	226
macs2_W-HD_S36_peak_1512	1	159758887	159759201	+	95	NA	intron (NM_022312, intron 2 of 22)	Lx|LINE|L1	235275	NM_022312	21960	Mm.44701	NM_022312	ENSMUSG00000015829	Tnr	J1-tenascin|TN-R|janusin|restrictin	tenascin R	protein-coding	7.75424	12.7694	9.55504	124
macs2_W-HD_S36_peak_1296	1	135865836	135866122	+	65	NA	Intergenic	Intergenic	25118	NM_001130176	21956	Mm.247470	NM_011619	ENSMUSG00000026414	Tnnt2	Tnt|cTnT	troponin T2, cardiac	protein-coding	6.06435	9.44269	6.51563	22
macs2_W-HD_S36_peak_1293	1	135793467	135793783	+	58	NA	Intergenic	Intergenic	-5796	NM_021467	21952	Mm.44379	NM_021467	ENSMUSG00000026418	Tnni1	2700018B22Rik|AI747285|ssTnI	troponin I, skeletal, slow 1	protein-coding	6.01829	8.59187	5.82948	188
macs2_W-HD_S36_peak_1294	1	135797271	135797557	+	74	NA	Intergenic	Intergenic	-2007	NM_021467	21952	Mm.44379	NM_021467	ENSMUSG00000026418	Tnni1	2700018B22Rik|AI747285|ssTnI	troponin I, skeletal, slow 1	protein-coding	6.7283	10.4666	7.48133	179
macs2_W-HD_S36_peak_1295	1	135803739	135804028	+	80	NA	intron (NM_001112702, intron 3 of 8)	intron (NM_001112702, intron 3 of 8)	4372	NM_001112702	21952	Mm.44379	NM_021467	ENSMUSG00000026418	Tnni1	2700018B22Rik|AI747285|ssTnI	troponin I, skeletal, slow 1	protein-coding	6.93068	11.1584	8.02015	40
macs2_W-HD_S36_peak_1518	1	160155954	160156240	+	50	NA	Intergenic	Intergenic	-2522	NM_177839	329278	Mm.90140	NM_177839	ENSMUSG00000026725	Tnn	Tnw|tenascin-W	tenascin N	protein-coding	5.19801	7.78471	5.05871	45
macs2_W-HD_S36_peak_1528	1	161463787	161464152	+	111	NA	Intergenic	Intergenic	-30688	NM_183391	240873	Mm.276823	NM_183391	ENSMUSG00000066755	Tnfsf18	Gitrl|Tnlg2a	tumor necrosis factor (ligand) superfamily, member 18	protein-coding	8.66336	14.7373	11.1913	99
macs2_W-HD_S36_peak_974	1	105762446	105762816	+	95	NA	Intergenic	MMERVK10D3_I-int|LTR|ERVK	-18092	NM_009399	21934	Mm.6251	NM_009399	ENSMUSG00000026321	Tnfrsf11a	Ly109|ODFR|OFE|Rank|TRANCE-R|mRANK	tumor necrosis factor receptor superfamily, member 11a, NFKB activator	protein-coding	7.79702	12.9251	9.58841	200
macs2_W-HD_S36_peak_975	1	105782410	105782696	+	46	NA	intron (NM_009399, intron 1 of 9)	intron (NM_009399, intron 1 of 9)	1830	NM_009399	21934	Mm.6251	NM_009399	ENSMUSG00000026321	Tnfrsf11a	Ly109|ODFR|OFE|Rank|TRANCE-R|mRANK	tumor necrosis factor receptor superfamily, member 11a, NFKB activator	protein-coding	5.26601	7.20431	4.63969	153
macs2_W-HD_S36_peak_976	1	105789293	105789619	+	89	NA	intron (NM_009399, intron 1 of 9)	B4A|SINE|B4	8733	NM_009399	21934	Mm.6251	NM_009399	ENSMUSG00000026321	Tnfrsf11a	Ly109|ODFR|OFE|Rank|TRANCE-R|mRANK	tumor necrosis factor receptor superfamily, member 11a, NFKB activator	protein-coding	7.56934	12.1453	8.95207	78
macs2_W-HD_S36_peak_977	1	105803506	105803823	+	65	NA	intron (NM_009399, intron 1 of 9)	intron (NM_009399, intron 1 of 9)	22941	NM_009399	21934	Mm.6251	NM_009399	ENSMUSG00000026321	Tnfrsf11a	Ly109|ODFR|OFE|Rank|TRANCE-R|mRANK	tumor necrosis factor receptor superfamily, member 11a, NFKB activator	protein-coding	6.06435	9.44269	6.51563	107
macs2_W-HD_S36_peak_978	1	105826820	105827109	+	80	NA	intron (NM_009399, intron 8 of 9)	intron (NM_009399, intron 8 of 9)	46241	NM_009399	21934	Mm.6251	NM_009399	ENSMUSG00000026321	Tnfrsf11a	Ly109|ODFR|OFE|Rank|TRANCE-R|mRANK	tumor necrosis factor receptor superfamily, member 11a, NFKB activator	protein-coding	6.93068	11.1584	8.02015	148
macs2_W-HD_S36_peak_1754	1	180956110	180956396	+	50	NA	intron (NM_144794, intron 7 of 22)	intron (NM_144794, intron 7 of 22)	13735	NM_144794	208795	Mm.185518	NM_144794	ENSMUSG00000026519	Tmem63a	BC014795|Tmem64a	transmembrane protein 63a	protein-coding	5.19801	7.78471	5.05871	70
macs2_W-HD_S36_peak_1950	1	191332863	191333157	+	120	NA	intron (NM_025864, intron 2 of 7)	B1_Mur4|SINE|Alu	7045	NM_025864	66950	Mm.236300	NM_025864	ENSMUSG00000026627	Tmem206	2310028N02Rik|AI118576	transmembrane protein 206	protein-coding	9.25142	15.6351	12.0474	191
macs2_W-HD_S36_peak_1951	1	191335894	191336228	+	102	NA	intron (NM_025864, intron 2 of 7)	intron (NM_025864, intron 2 of 7)	10096	NM_025864	66950	Mm.236300	NM_025864	ENSMUSG00000026627	Tmem206	2310028N02Rik|AI118576	transmembrane protein 206	protein-coding	8.34406	13.6614	10.2944	81
macs2_W-HD_S36_peak_1952	1	191339806	191340144	+	132	NA	intron (NM_025864, intron 3 of 7)	intron (NM_025864, intron 3 of 7)	14010	NM_025864	66950	Mm.236300	NM_025864	ENSMUSG00000026627	Tmem206	2310028N02Rik|AI118576	transmembrane protein 206	protein-coding	10.1285	17.0251	13.2785	97
macs2_W-HD_S36_peak_1953	1	191345285	191345595	+	60	NA	intron (NM_025864, intron 5 of 7)	intron (NM_025864, intron 5 of 7)	19475	NM_025864	66950	Mm.236300	NM_025864	ENSMUSG00000026627	Tmem206	2310028N02Rik|AI118576	transmembrane protein 206	protein-coding	5.88727	8.83881	6.05217	200
macs2_W-HD_S36_peak_328	1	40866863	40867166	+	83	NA	Intergenic	Intergenic	61413	NM_001081198	381339	Mm.334678	NM_001081198	ENSMUSG00000079588	Tmem182	2310079P10Rik|AI414494	transmembrane protein 182	protein-coding	7.52287	11.5139	8.34979	52
macs2_W-HD_S36_peak_329	1	40920768	40921054	+	50	NA	Intergenic	Lx2B2|LINE|L1	115310	NM_001081198	381339	Mm.334678	NM_001081198	ENSMUSG00000079588	Tmem182	2310079P10Rik|AI414494	transmembrane protein 182	protein-coding	5.19801	7.78471	5.05871	202
macs2_W-HD_S36_peak_330	1	40985031	40985375	+	170	NA	Intergenic	Intergenic	179602	NM_001081198	381339	Mm.334678	NM_001081198	ENSMUSG00000079588	Tmem182	2310079P10Rik|AI414494	transmembrane protein 182	protein-coding	12.0366	21.1741	17.0716	133
macs2_W-HD_S36_peak_1076	1	119896723	119897013	+	65	NA	Intergenic	Intergenic	16300	NM_175106	66343	Mm.49942	NM_175106	ENSMUSG00000036975	Tmem177	2300008B03Rik	transmembrane protein 177	protein-coding	6.06435	9.44269	6.51563	140
macs2_W-HD_S36_peak_1077	1	119902798	119903094	+	95	NA	Intergenic	Intergenic	10222	NM_175106	66343	Mm.49942	NM_175106	ENSMUSG00000036975	Tmem177	2300008B03Rik	transmembrane protein 177	protein-coding	7.79702	12.9251	9.58841	105
macs2_W-HD_S36_peak_600	1	72287518	72287804	+	50	NA	intron (NM_175564, intron 1 of 2)	intron (NM_175564, intron 1 of 2)	3288	NM_175564	271711	Mm.80318	NM_175564	ENSMUSG00000026188	Tmem169	A830020B06Rik	transmembrane protein 169	protein-coding	5.19801	7.78471	5.05871	128
macs2_W-HD_S36_peak_1156	1	127460749	127461162	+	132	NA	intron (NM_145128, intron 14 of 17)	intron (NM_145128, intron 14 of 17)	217066	NM_028135	72160	Mm.281287	NM_028135	ENSMUSG00000026347	Tmem163	2610024A01Rik|SV31	transmembrane protein 163	protein-coding	9.93453	16.9492	13.2112	202
macs2_W-HD_S36_peak_1157	1	127465375	127465677	+	128	NA	intron (NM_145128, intron 14 of 17)	intron (NM_145128, intron 14 of 17)	212495	NM_028135	72160	Mm.281287	NM_028135	ENSMUSG00000026347	Tmem163	2610024A01Rik|SV31	transmembrane protein 163	protein-coding	9.52969	16.5909	12.8575	183
macs2_W-HD_S36_peak_1158	1	127471632	127471918	+	36	NA	intron (NM_145128, intron 16 of 17)	intron (NM_145128, intron 16 of 17)	206246	NM_028135	72160	Mm.281287	NM_028135	ENSMUSG00000026347	Tmem163	2610024A01Rik|SV31	transmembrane protein 163	protein-coding	4.52752	5.99188	3.61055	185
macs2_W-HD_S36_peak_1159	1	127482453	127482739	+	49	NA	exon (NM_145128, exon 18 of 18)	exon (NM_145128, exon 18 of 18)	195425	NM_028135	72160	Mm.281287	NM_028135	ENSMUSG00000026347	Tmem163	2610024A01Rik|SV31	transmembrane protein 163	protein-coding	5.12774	7.53624	4.94548	24
macs2_W-HD_S36_peak_1160	1	127504365	127504653	+	74	NA	intron (NM_028135, intron 5 of 7)	(TG)n|Simple_repeat|Simple_repeat	173512	NM_028135	72160	Mm.281287	NM_028135	ENSMUSG00000026347	Tmem163	2610024A01Rik|SV31	transmembrane protein 163	protein-coding	6.7283	10.4666	7.48133	257
macs2_W-HD_S36_peak_1161	1	127514768	127515169	+	65	NA	intron (NM_028135, intron 5 of 7)	B4A|SINE|B4	163053	NM_028135	72160	Mm.281287	NM_028135	ENSMUSG00000026347	Tmem163	2610024A01Rik|SV31	transmembrane protein 163	protein-coding	6.06435	9.44269	6.51563	230
macs2_W-HD_S36_peak_1162	1	127592882	127593168	+	45	NA	intron (NM_028135, intron 2 of 7)	RLTR10-int|LTR|ERVK	84996	NM_028135	72160	Mm.281287	NM_028135	ENSMUSG00000026347	Tmem163	2610024A01Rik|SV31	transmembrane protein 163	protein-coding	5.00644	7.14508	4.59876	136
macs2_W-HD_S36_peak_1163	1	127650159	127650445	+	50	NA	intron (NM_028135, intron 2 of 7)	MTC-int|LTR|ERVL-MaLR	27719	NM_028135	72160	Mm.281287	NM_028135	ENSMUSG00000026347	Tmem163	2610024A01Rik|SV31	transmembrane protein 163	protein-coding	5.19801	7.78471	5.05871	144
macs2_W-HD_S36_peak_1164	1	127662030	127662553	+	91	NA	intron (NM_028135, intron 2 of 7)	B4A|SINE|B4	15730	NM_028135	72160	Mm.281287	NM_028135	ENSMUSG00000026347	Tmem163	2610024A01Rik|SV31	transmembrane protein 163	protein-coding	7.62999	12.3421	9.14504	257
macs2_W-HD_S36_peak_1165	1	127671218	127671504	+	46	NA	intron (NM_028135, intron 1 of 7)	intron (NM_028135, intron 1 of 7)	6660	NM_028135	72160	Mm.281287	NM_028135	ENSMUSG00000026347	Tmem163	2610024A01Rik|SV31	transmembrane protein 163	protein-coding	5.26601	7.20431	4.63969	32
macs2_W-HD_S36_peak_1166	1	127674454	127674740	+	48	NA	intron (NM_028135, intron 1 of 7)	intron (NM_028135, intron 1 of 7)	3424	NM_028135	72160	Mm.281287	NM_028135	ENSMUSG00000026347	Tmem163	2610024A01Rik|SV31	transmembrane protein 163	protein-coding	5.08666	7.39886	4.81569	130
macs2_W-HD_S36_peak_1167	1	127685859	127686153	+	80	NA	Intergenic	Intergenic	-7985	NM_028135	72160	Mm.281287	NM_028135	ENSMUSG00000026347	Tmem163	2610024A01Rik|SV31	transmembrane protein 163	protein-coding	6.93068	11.1584	8.02015	111
macs2_W-HD_S36_peak_262	1	36920809	36921117	+	65	NA	intron (NM_018872, intron 1 of 40)	intron (NM_018872, intron 1 of 40)	18564	NM_018872	56030	Mm.186943	NM_018872	ENSMUSG00000026116	Tmem131	2610524E03Rik|CC28|D1Bwg0491e|Neg|RW1|YR-23|mKIAA0257	transmembrane protein 131	protein-coding	6.06435	9.44269	6.51563	86
macs2_W-HD_S36_peak_263	1	36932282	36932568	+	65	NA	intron (NM_018872, intron 1 of 40)	L1MB2|LINE|L1	7102	NM_018872	56030	Mm.186943	NM_018872	ENSMUSG00000026116	Tmem131	2610524E03Rik|CC28|D1Bwg0491e|Neg|RW1|YR-23|mKIAA0257	transmembrane protein 131	protein-coding	6.06435	9.44269	6.51563	17
macs2_W-HD_S36_peak_264	1	37021600	37021886	+	50	NA	Intergenic	Intergenic	-82216	NM_018872	56030	Mm.186943	NM_018872	ENSMUSG00000026116	Tmem131	2610524E03Rik|CC28|D1Bwg0491e|Neg|RW1|YR-23|mKIAA0257	transmembrane protein 131	protein-coding	5.19801	7.78471	5.05871	205
macs2_W-HD_S36_peak_265	1	37026785	37027071	+	50	NA	Intergenic	Intergenic	-87401	NM_018872	56030	Mm.186943	NM_018872	ENSMUSG00000026116	Tmem131	2610524E03Rik|CC28|D1Bwg0491e|Neg|RW1|YR-23|mKIAA0257	transmembrane protein 131	protein-coding	5.16949	7.68167	5.05871	229
macs2_W-HD_S36_peak_266	1	37054228	37054529	+	65	NA	Intergenic	Intergenic	-114851	NM_018872	56030	Mm.186943	NM_018872	ENSMUSG00000026116	Tmem131	2610524E03Rik|CC28|D1Bwg0491e|Neg|RW1|YR-23|mKIAA0257	transmembrane protein 131	protein-coding	6.06435	9.44269	6.51563	222
macs2_W-HD_S36_peak_267	1	37061225	37061519	+	76	NA	Intergenic	Intergenic	-121845	NM_018872	56030	Mm.186943	NM_018872	ENSMUSG00000026116	Tmem131	2610524E03Rik|CC28|D1Bwg0491e|Neg|RW1|YR-23|mKIAA0257	transmembrane protein 131	protein-coding	6.78221	10.6412	7.64693	148
macs2_W-HD_S36_peak_384	1	49453173	49453504	+	80	NA	Intergenic	RLTR9A3B|LTR|ERVK	-1474185	NM_019790	56363	Mm.245154	NM_019790	ENSMUSG00000026109	Tmeff2	4832418D20Rik|7630402F16Rik|TR-2	transmembrane protein with EGF-like and two follistatin-like domains 2	protein-coding	6.93068	11.1584	8.02015	171
macs2_W-HD_S36_peak_385	1	49894547	49894833	+	46	NA	Intergenic	Lx3B|LINE|L1	-1032833	NM_019790	56363	Mm.245154	NM_019790	ENSMUSG00000026109	Tmeff2	4832418D20Rik|7630402F16Rik|TR-2	transmembrane protein with EGF-like and two follistatin-like domains 2	protein-coding	5.26601	7.20431	4.63969	168
macs2_W-HD_S36_peak_386	1	49918921	49919215	+	95	NA	Intergenic	L1_Rod|LINE|L1	-1008455	NM_019790	56363	Mm.245154	NM_019790	ENSMUSG00000026109	Tmeff2	4832418D20Rik|7630402F16Rik|TR-2	transmembrane protein with EGF-like and two follistatin-like domains 2	protein-coding	7.79702	12.9251	9.58841	200
macs2_W-HD_S36_peak_387	1	50005012	50005298	+	50	NA	Intergenic	RLTR9D|LTR|ERVK	-922368	NM_019790	56363	Mm.245154	NM_019790	ENSMUSG00000026109	Tmeff2	4832418D20Rik|7630402F16Rik|TR-2	transmembrane protein with EGF-like and two follistatin-like domains 2	protein-coding	5.19801	7.78471	5.05871	48
macs2_W-HD_S36_peak_388	1	50554286	50554594	+	80	NA	Intergenic	RMER17B|LTR|ERVK	-373083	NM_019790	56363	Mm.245154	NM_019790	ENSMUSG00000026109	Tmeff2	4832418D20Rik|7630402F16Rik|TR-2	transmembrane protein with EGF-like and two follistatin-like domains 2	protein-coding	6.93068	11.1584	8.02015	153
macs2_W-HD_S36_peak_389	1	50872642	50872967	+	95	NA	Intergenic	Lx3B|LINE|L1	-54719	NM_019790	56363	Mm.245154	NM_019790	ENSMUSG00000026109	Tmeff2	4832418D20Rik|7630402F16Rik|TR-2	transmembrane protein with EGF-like and two follistatin-like domains 2	protein-coding	7.79702	12.9251	9.58841	169
macs2_W-HD_S36_peak_390	1	50925598	50925884	+	48	NA	Intergenic	Intergenic	-1782	NM_019790	56363	Mm.245154	NM_019790	ENSMUSG00000026109	Tmeff2	4832418D20Rik|7630402F16Rik|TR-2	transmembrane protein with EGF-like and two follistatin-like domains 2	protein-coding	5.08666	7.39886	4.81569	176
macs2_W-HD_S36_peak_391	1	50999633	50999926	+	65	NA	intron (NM_019790, intron 4 of 9)	intron (NM_019790, intron 4 of 9)	72256	NM_019790	56363	Mm.245154	NM_019790	ENSMUSG00000026109	Tmeff2	4832418D20Rik|7630402F16Rik|TR-2	transmembrane protein with EGF-like and two follistatin-like domains 2	protein-coding	6.06435	9.44269	6.51563	258
macs2_W-HD_S36_peak_1213	1	132370048	132370578	+	103	NA	intron (NM_001311107, intron 2 of 4)	intron (NM_001311107, intron 2 of 4)	-2365	NM_001311108	68875	Mm.273785	NM_178874	ENSMUSG00000042066	Tmcc2	1110063G11Rik	transmembrane and coiled-coil domains 2	protein-coding	8.44105	13.7466	10.3714	273
macs2_W-HD_S36_peak_629	1	74295318	74295621	+	70	NA	intron (NM_027154, intron 1 of 11)	intron (NM_027154, intron 1 of 11)	8867	NM_027154	69660	Mm.261182	NM_027154	ENSMUSG00000006301	Tmbim1	2310061B02Rik|AA960455|AU024746|C78899|RECS1|Tmbib1|mKIAA4161	transmembrane BAX inhibitor motif containing 1	protein-coding	6.79109	10.0018	7.05795	28
macs2_W-HD_S36_peak_630	1	74303065	74303360	+	95	NA	intron (NM_027154, intron 1 of 11)	intron (NM_027154, intron 1 of 11)	1124	NM_027154	69660	Mm.261182	NM_027154	ENSMUSG00000006301	Tmbim1	2310061B02Rik|AA960455|AU024746|C78899|RECS1|Tmbib1|mKIAA4161	transmembrane BAX inhibitor motif containing 1	protein-coding	7.79702	12.9251	9.58841	56
macs2_W-HD_S36_peak_699	1	82777260	82777546	+	50	NA	Intergenic	Intergenic	-8947	NM_025453	66261	Mm.46325	NM_025453	ENSMUSG00000026149	Tm4sf20	1810018L02Rik	transmembrane 4 L six family member 20	protein-coding	5.19801	7.78471	5.05871	80
macs2_W-HD_S36_peak_1793	1	182874277	182874565	+	70	NA	intron (NM_144796, intron 4 of 7)	intron (NM_144796, intron 4 of 7)	-80367	NM_016928	53791	Mm.116894	NM_016928	ENSMUSG00000079164	Tlr5	-	toll-like receptor 5	protein-coding	6.77058	10.0302	7.06645	110
macs2_W-HD_S36_peak_1794	1	182878500	182878847	+	80	NA	intron (NM_144796, intron 4 of 7)	ORR1D2|LTR|ERVL-MaLR	-76115	NM_016928	53791	Mm.116894	NM_016928	ENSMUSG00000079164	Tlr5	-	toll-like receptor 5	protein-coding	6.93068	11.1584	8.02015	167
macs2_W-HD_S36_peak_1795	1	182957580	182957880	+	62	NA	intron (NM_016928, intron 1 of 3)	intron (NM_016928, intron 1 of 3)	2942	NM_016928	53791	Mm.116894	NM_016928	ENSMUSG00000079164	Tlr5	-	toll-like receptor 5	protein-coding	6.23291	9.09424	6.29995	73
macs2_W-HD_S36_peak_1181	1	128956345	128956631	+	50	NA	Intergenic	Intergenic	-316816	NM_172485	210417	Mm.380518	NM_172485	ENSMUSG00000042581	Thsd7b	1700074E13Rik|B930082A18|D130067I03Rik	thrombospondin, type I, domain containing 7B	protein-coding	5.19801	7.78471	5.05871	65
macs2_W-HD_S36_peak_1182	1	128982160	128982457	+	65	NA	Intergenic	MTEa|LTR|ERVL-MaLR	-290996	NM_172485	210417	Mm.380518	NM_172485	ENSMUSG00000042581	Thsd7b	1700074E13Rik|B930082A18|D130067I03Rik	thrombospondin, type I, domain containing 7B	protein-coding	6.06435	9.44269	6.51563	192
macs2_W-HD_S36_peak_1183	1	129265002	129265316	+	80	NA	Intergenic	Intergenic	-8145	NM_172485	210417	Mm.380518	NM_172485	ENSMUSG00000042581	Thsd7b	1700074E13Rik|B930082A18|D130067I03Rik	thrombospondin, type I, domain containing 7B	protein-coding	6.93068	11.1584	8.02015	34
macs2_W-HD_S36_peak_1184	1	129307757	129308075	+	63	NA	intron (NM_172485, intron 1 of 27)	intron (NM_172485, intron 1 of 27)	34612	NM_172485	210417	Mm.380518	NM_172485	ENSMUSG00000042581	Thsd7b	1700074E13Rik|B930082A18|D130067I03Rik	thrombospondin, type I, domain containing 7B	protein-coding	5.98236	9.15195	6.35401	158
macs2_W-HD_S36_peak_1185	1	129431159	129431445	+	37	NA	intron (NM_172485, intron 2 of 27)	B3A|SINE|B2	157998	NM_172485	210417	Mm.380518	NM_172485	ENSMUSG00000042581	Thsd7b	1700074E13Rik|B930082A18|D130067I03Rik	thrombospondin, type I, domain containing 7B	protein-coding	4.82346	6.31002	3.78119	32
macs2_W-HD_S36_peak_915	1	93726037	93726336	+	128	NA	intron (NM_025920, intron 2 of 5)	RSINE1|SINE|B4	5740	NM_001310761	67026	Mm.272356	NM_025920	ENSMUSG00000026279	Thap4	2010320B01Rik	THAP domain containing 4	protein-coding	9.52969	16.5909	12.8575	183
macs2_W-HD_S36_peak_916	1	93745617	93745908	+	65	NA	intron (NM_025920, intron 2 of 5)	intron (NM_025920, intron 2 of 5)	9076	NM_025920	67026	Mm.272356	NM_025920	ENSMUSG00000026279	Thap4	2010320B01Rik	THAP domain containing 4	protein-coding	6.06435	9.44269	6.51563	150
macs2_W-HD_S36_peak_353	1	43048808	43049097	+	71	NA	3' UTR (NM_001013025, exon 13 of 13)	3' UTR (NM_001013025, exon 13 of 13)	49670	NM_001013025	73122	Mm.246069	NM_001013025	ENSMUSG00000070939	Tgfbrap1	3110018K12Rik|AU024090|AU042859|AW742551|Trap1	transforming growth factor, beta receptor associated protein 1	protein-coding	6.62302	10.1427	7.1772	197
macs2_W-HD_S36_peak_1040	1	118598511	118598797	+	50	NA	intron (NM_001293300, intron 38 of 40)	intron (NM_001293300, intron 38 of 40)	-29291	NM_023755	81879	Mm.24621	NM_023755	ENSMUSG00000026380	Tfcp2l1	1810030F05Rik|4932442M07Rik|AA575098|Cp2l1|Crtr-1|D930018N21Rik|LBP-9|Tcfcp2l1	transcription factor CP2-like 1	protein-coding	5.19801	7.78471	5.05871	147
macs2_W-HD_S36_peak_1041	1	118655223	118655509	+	50	NA	intron (NM_023755, intron 5 of 14)	B4A|SINE|B4	27421	NM_023755	81879	Mm.24621	NM_023755	ENSMUSG00000026380	Tfcp2l1	1810030F05Rik|4932442M07Rik|AA575098|Cp2l1|Crtr-1|D930018N21Rik|LBP-9|Tcfcp2l1	transcription factor CP2-like 1	protein-coding	5.19801	7.78471	5.05871	179
macs2_W-HD_S36_peak_1042	1	118662930	118663216	+	46	NA	intron (NM_023755, intron 8 of 14)	intron (NM_023755, intron 8 of 14)	35128	NM_023755	81879	Mm.24621	NM_023755	ENSMUSG00000026380	Tfcp2l1	1810030F05Rik|4932442M07Rik|AA575098|Cp2l1|Crtr-1|D930018N21Rik|LBP-9|Tcfcp2l1	transcription factor CP2-like 1	protein-coding	5.04623	7.2687	4.68981	269
macs2_W-HD_S36_peak_1043	1	118663442	118663731	+	58	NA	intron (NM_023755, intron 8 of 14)	(TG)n|Simple_repeat|Simple_repeat	35641	NM_023755	81879	Mm.24621	NM_023755	ENSMUSG00000026380	Tfcp2l1	1810030F05Rik|4932442M07Rik|AA575098|Cp2l1|Crtr-1|D930018N21Rik|LBP-9|Tcfcp2l1	transcription factor CP2-like 1	protein-coding	6.02932	8.63315	5.86648	22
macs2_W-HD_S36_peak_1044	1	118699160	118699689	+	125	NA	Intergenic	Intergenic	71479	NM_023755	81879	Mm.24621	NM_023755	ENSMUSG00000026380	Tfcp2l1	1810030F05Rik|4932442M07Rik|AA575098|Cp2l1|Crtr-1|D930018N21Rik|LBP-9|Tcfcp2l1	transcription factor CP2-like 1	protein-coding	9.77973	16.1986	12.5835	259
macs2_W-HD_S36_peak_1045	1	118705123	118705421	+	95	NA	Intergenic	ID4|SINE|ID	77327	NM_023755	81879	Mm.24621	NM_023755	ENSMUSG00000026380	Tfcp2l1	1810030F05Rik|4932442M07Rik|AA575098|Cp2l1|Crtr-1|D930018N21Rik|LBP-9|Tcfcp2l1	transcription factor CP2-like 1	protein-coding	7.79702	12.9251	9.58841	145
macs2_W-HD_S36_peak_1046	1	118727192	118727478	+	50	NA	Intergenic	Intergenic	99390	NM_023755	81879	Mm.24621	NM_023755	ENSMUSG00000026380	Tfcp2l1	1810030F05Rik|4932442M07Rik|AA575098|Cp2l1|Crtr-1|D930018N21Rik|LBP-9|Tcfcp2l1	transcription factor CP2-like 1	protein-coding	5.45379	7.64197	5.04563	218
macs2_W-HD_S36_peak_111	1	18723811	18724164	+	103	NA	Intergenic	B1_Mus2|SINE|Alu	-379035	NM_153154	226896	Mm.244858	NM_153154	ENSMUSG00000042596	Tfap2d	Tcfap2d	transcription factor AP-2, delta	protein-coding	8.44105	13.7466	10.3714	235
macs2_W-HD_S36_peak_112	1	18801235	18801575	+	111	NA	Intergenic	RLTR20B1|LTR|ERVK	-301617	NM_153154	226896	Mm.244858	NM_153154	ENSMUSG00000042596	Tfap2d	Tcfap2d	transcription factor AP-2, delta	protein-coding	8.66336	14.7373	11.1913	136
macs2_W-HD_S36_peak_113	1	18994000	18994286	+	50	NA	Intergenic	Intergenic	-108879	NM_153154	226896	Mm.244858	NM_153154	ENSMUSG00000042596	Tfap2d	Tcfap2d	transcription factor AP-2, delta	protein-coding	5.19801	7.78471	5.05871	147
macs2_W-HD_S36_peak_114	1	19036893	19037257	+	80	NA	Intergenic	Lx2A|LINE|L1	-65947	NM_153154	226896	Mm.244858	NM_153154	ENSMUSG00000042596	Tfap2d	Tcfap2d	transcription factor AP-2, delta	protein-coding	6.93068	11.1584	8.02015	226
macs2_W-HD_S36_peak_115	1	19049790	19050076	+	50	NA	Intergenic	L1VL1|LINE|L1	-53089	NM_153154	226896	Mm.244858	NM_153154	ENSMUSG00000042596	Tfap2d	Tcfap2d	transcription factor AP-2, delta	protein-coding	5.19801	7.78471	5.05871	177
macs2_W-HD_S36_peak_116	1	19166060	19166346	+	46	NA	3' UTR (NM_153154, exon 8 of 8)	3' UTR (NM_153154, exon 8 of 8)	-42711	NM_009334	21419	Mm.137021	NM_009334	ENSMUSG00000025927	Tfap2b	AI606113|AP-2(beta)|E130018K07Rik|Tcfap2b	transcription factor AP-2 beta	protein-coding	5.26601	7.20431	4.63969	98
macs2_W-HD_S36_peak_1480	1	157028259	157028572	+	95	NA	Intergenic	Intergenic	80235	NM_028540	73435	Mm.116705	NM_028540	ENSMUSG00000026592	Tex35	1700057K13Rik	testis expressed 35	protein-coding	7.79702	12.9251	9.58841	158
macs2_W-HD_S36_peak_1481	1	157095367	157095677	+	111	NA	Intergenic	MLT1F1|LTR|ERVL-MaLR	13128	NM_028540	73435	Mm.116705	NM_028540	ENSMUSG00000026592	Tex35	1700057K13Rik	testis expressed 35	protein-coding	8.66336	14.7373	11.1913	120
macs2_W-HD_S36_peak_1482	1	157177105	157177391	+	50	NA	intron (NM_177644, intron 7 of 17)	Lx8|LINE|L1	-68568	NM_001305062	73435	Mm.116705	NM_028540	ENSMUSG00000026592	Tex35	1700057K13Rik	testis expressed 35	protein-coding	5.19801	7.78471	5.05871	87
macs2_W-HD_S36_peak_92	1	15606999	15607351	+	37	NA	intron (NM_001098528, intron 1 of 1)	intron (NM_001098528, intron 1 of 1)	-198471	NM_009352	21749	Mm.4306	NM_009352	ENSMUSG00000025925	Terf1	Pin2|Trbf1|Trf1	telomeric repeat binding factor 1	protein-coding	4.82346	6.31002	3.78119	178
macs2_W-HD_S36_peak_1556	1	165176350	165176671	+	257	NA	3' UTR (NM_145512, exon 8 of 8)	3' UTR (NM_145512, exon 8 of 8)	-15737	NM_032005	83993	Mm.190649	NM_032005	ENSMUSG00000026572	Tbx19	AU019250|D1Ertd754e|Tpit	T-box 19	protein-coding	15.594	30.4799	25.7869	161
macs2_W-HD_S36_peak_1668	1	172492417	172492704	+	82	NA	intron (NM_033608, intron 9 of 20)	intron (NM_033608, intron 9 of 20)	-7686	NM_178598	21346	Mm.271711	NM_178598	ENSMUSG00000026547	Tagln2	2700094C18Rik|SM22beta|Sm22B|Sm22a	transgelin 2	protein-coding	7.4702	11.3704	8.22908	179
macs2_W-HD_S36_peak_1801	1	183387579	183387865	+	46	NA	Intergenic	B1_Mus1|SINE|Alu	-1163	NM_001277957	21339	Mm.383556	NM_021466	ENSMUSG00000072258	Taf1a	TAFI48|mTAFI48	TATA-box binding protein associated factor, RNA polymerase I, A	protein-coding	5.04623	7.2687	4.68981	179
macs2_W-HD_S36_peak_1802	1	183390772	183391172	+	65	NA	exon (NM_021466, exon 2 of 11)	exon (NM_021466, exon 2 of 11)	1987	NM_001277959	21339	Mm.383556	NM_021466	ENSMUSG00000072258	Taf1a	TAFI48|mTAFI48	TATA-box binding protein associated factor, RNA polymerase I, A	protein-coding	6.06435	9.44269	6.51563	198
macs2_W-HD_S36_peak_1803	1	183391706	183391992	+	46	NA	intron (NM_001277958, intron 2 of 10)	intron (NM_001277958, intron 2 of 10)	2864	NM_001277959	21339	Mm.383556	NM_021466	ENSMUSG00000072258	Taf1a	TAFI48|mTAFI48	TATA-box binding protein associated factor, RNA polymerase I, A	protein-coding	5.26601	7.20431	4.63969	58
macs2_W-HD_S36_peak_1574	1	166388689	166388994	+	105	NA	intron (NM_030245, intron 5 of 7)	intron (NM_030245, intron 5 of 7)	9674	NM_030245	27878	Mm.100665	NM_030245	ENSMUSG00000026563	Tada1	2900026B15Rik|D1Ertd251e|Staf42|Tada1l	transcriptional adaptor 1	protein-coding	8.70819	13.9016	10.5065	248
macs2_W-HD_S36_peak_1259	1	134635889	134636175	+	50	NA	Intergenic	Intergenic	-10649	NM_009307	20980	Mm.5102	NM_009307	ENSMUSG00000026452	Syt2	IP4BP|R74640|mKIAA4194	synaptotagmin II	protein-coding	5.19801	7.78471	5.05871	97
macs2_W-HD_S36_peak_1260	1	134657901	134658191	+	74	NA	intron (NM_009307, intron 1 of 9)	intron (NM_009307, intron 1 of 9)	11365	NM_009307	20980	Mm.5102	NM_009307	ENSMUSG00000026452	Syt2	IP4BP|R74640|mKIAA4194	synaptotagmin II	protein-coding	6.7283	10.4666	7.48133	153
macs2_W-HD_S36_peak_1261	1	134677446	134677784	+	95	NA	intron (NM_009307, intron 2 of 9)	intron (NM_009307, intron 2 of 9)	30934	NM_009307	20980	Mm.5102	NM_009307	ENSMUSG00000026452	Syt2	IP4BP|R74640|mKIAA4194	synaptotagmin II	protein-coding	7.79702	12.9251	9.58841	166
macs2_W-HD_S36_peak_1262	1	134710978	134711284	+	148	NA	intron (NM_009307, intron 2 of 9)	MIR3|SINE|MIR	64450	NM_009307	20980	Mm.5102	NM_009307	ENSMUSG00000026452	Syt2	IP4BP|R74640|mKIAA4194	synaptotagmin II	protein-coding	10.7624	18.7458	14.8332	131
macs2_W-HD_S36_peak_1988	1	192978243	192978529	+	50	NA	intron (NM_001301370, intron 4 of 8)	intron (NM_001301370, intron 4 of 8)	57389	NM_001301370	329324	Mm.76710	NM_181546	ENSMUSG00000016200	Syt14	B230320I09Rik|sytXIV	synaptotagmin XIV	protein-coding	5.19801	7.78471	5.05871	81
macs2_W-HD_S36_peak_1989	1	193022701	193023012	+	65	NA	intron (NM_001301370, intron 2 of 8)	intron (NM_001301370, intron 2 of 8)	12919	NM_001301370	329324	Mm.76710	NM_181546	ENSMUSG00000016200	Syt14	B230320I09Rik|sytXIV	synaptotagmin XIV	protein-coding	6.06435	9.44269	6.51563	160
macs2_W-HD_S36_peak_1790	1	182787528	182787816	+	65	NA	intron (NM_144796, intron 1 of 7)	B3|SINE|B2	22766	NM_144796	96935	Mm.331052	NM_144796	ENSMUSG00000038576	Susd4	AI848994|E430021N18Rik|N28096	sushi domain containing 4	protein-coding	6.06435	9.44269	6.51563	100
macs2_W-HD_S36_peak_1791	1	182797819	182798105	+	46	NA	intron (NM_144796, intron 1 of 7)	intron (NM_144796, intron 1 of 7)	33056	NM_144796	96935	Mm.331052	NM_144796	ENSMUSG00000038576	Susd4	AI848994|E430021N18Rik|N28096	sushi domain containing 4	protein-coding	5.04623	7.2687	4.68981	85
macs2_W-HD_S36_peak_1792	1	182813932	182814218	+	50	NA	intron (NM_144796, intron 1 of 7)	intron (NM_144796, intron 1 of 7)	49169	NM_144796	96935	Mm.331052	NM_144796	ENSMUSG00000038576	Susd4	AI848994|E430021N18Rik|N28096	sushi domain containing 4	protein-coding	5.19801	7.78471	5.05871	125
macs2_W-HD_S36_peak_53	1	12723096	12723384	+	65	NA	intron (NM_172294, intron 1 of 21)	intron (NM_172294, intron 1 of 21)	4695	NM_172294	240725	Mm.45563	NM_172294	ENSMUSG00000016918	Sulf1	AI467640|AW121680|mKIAA1077	sulfatase 1	protein-coding	6.06435	9.44269	6.51563	16
macs2_W-HD_S36_peak_54	1	12727333	12727620	+	58	NA	intron (NM_172294, intron 1 of 21)	RMER13A1|LTR|ERVK	8931	NM_172294	240725	Mm.45563	NM_172294	ENSMUSG00000016918	Sulf1	AI467640|AW121680|mKIAA1077	sulfatase 1	protein-coding	6.01829	8.59187	5.82948	125
macs2_W-HD_S36_peak_55	1	12827789	12828081	+	111	NA	intron (NM_172294, intron 12 of 21)	RSINE1|SINE|B4	109390	NM_172294	240725	Mm.45563	NM_172294	ENSMUSG00000016918	Sulf1	AI467640|AW121680|mKIAA1077	sulfatase 1	protein-coding	8.66336	14.7373	11.1913	107
macs2_W-HD_S36_peak_56	1	12843847	12844173	+	95	NA	intron (NM_172294, intron 18 of 21)	intron (NM_172294, intron 18 of 21)	125465	NM_172294	240725	Mm.45563	NM_172294	ENSMUSG00000016918	Sulf1	AI467640|AW121680|mKIAA1077	sulfatase 1	protein-coding	7.79702	12.9251	9.58841	164
macs2_W-HD_S36_peak_1531	1	161895423	161895718	+	80	NA	Intergenic	Intergenic	-18909	NM_172645	226551	Mm.170002	NM_172645	ENSMUSG00000040297	Suco	4732491B11|AI848100|AU016931|Opt	SUN domain containing ossification factor	protein-coding	6.93068	11.1584	8.02015	77
macs2_W-HD_S36_peak_1457	1	155163481	155163767	+	50	NA	intron (NM_021433, intron 1 of 7)	intron (NM_021433, intron 1 of 7)	4921	NM_021433	58244	Mm.66264	NM_021433	ENSMUSG00000026470	Stx6	2310039E05Rik|2410005I16Rik|AA437559|AI415714|AI845861	syntaxin 6	protein-coding	5.19801	7.78471	5.05871	118
macs2_W-HD_S36_peak_1458	1	155169810	155170128	+	125	NA	intron (NM_021433, intron 1 of 7)	intron (NM_021433, intron 1 of 7)	11266	NM_021433	58244	Mm.66264	NM_021433	ENSMUSG00000026470	Stx6	2310039E05Rik|2410005I16Rik|AA437559|AI415714|AI845861	syntaxin 6	protein-coding	9.40086	16.1309	12.5327	194
macs2_W-HD_S36_peak_1459	1	155181540	155181884	+	95	NA	intron (NM_021433, intron 3 of 7)	Lx9|LINE|L1	23009	NM_021433	58244	Mm.66264	NM_021433	ENSMUSG00000026470	Stx6	2310039E05Rik|2410005I16Rik|AA437559|AI415714|AI845861	syntaxin 6	protein-coding	7.79702	12.9251	9.58841	181
macs2_W-HD_S36_peak_1460	1	155216835	155217123	+	91	NA	Intergenic	Intergenic	58276	NM_021433	58244	Mm.66264	NM_021433	ENSMUSG00000026470	Stx6	2310039E05Rik|2410005I16Rik|AA437559|AI415714|AI845861	syntaxin 6	protein-coding	7.62999	12.3421	9.14504	25
macs2_W-HD_S36_peak_1461	1	155222212	155222499	+	70	NA	Intergenic	Intergenic	63652	NM_021433	58244	Mm.66264	NM_021433	ENSMUSG00000026470	Stx6	2310039E05Rik|2410005I16Rik|AA437559|AI415714|AI845861	syntaxin 6	protein-coding	6.77058	10.0302	7.06645	119
macs2_W-HD_S36_peak_1462	1	155258402	155258784	+	70	NA	Intergenic	Intergenic	99890	NM_021433	58244	Mm.66264	NM_021433	ENSMUSG00000026470	Stx6	2310039E05Rik|2410005I16Rik|AA437559|AI415714|AI845861	syntaxin 6	protein-coding	6.77058	10.0302	7.06645	135
macs2_W-HD_S36_peak_1744	1	180432083	180432520	+	111	NA	TTS (NM_001081227)	TTS (NM_001081227)	51203	NM_001081227	381310	Mm.44791	NM_001081227	ENSMUSG00000053963	Stum	6330403A02Rik|ENSMUSG00000056615|Gm10001|R75555	mechanosensory transduction mediator	protein-coding	8.66336	14.7373	11.1913	203
macs2_W-HD_S36_peak_1745	1	180462462	180462749	+	65	NA	intron (NM_001081227, intron 1 of 3)	intron (NM_001081227, intron 1 of 3)	20899	NM_001081227	381310	Mm.44791	NM_001081227	ENSMUSG00000053963	Stum	6330403A02Rik|ENSMUSG00000056615|Gm10001|R75555	mechanosensory transduction mediator	protein-coding	6.06435	9.44269	6.51563	157
macs2_W-HD_S36_peak_1746	1	180467934	180468631	+	95	NA	intron (NM_001081227, intron 1 of 3)	intron (NM_001081227, intron 1 of 3)	15222	NM_001081227	381310	Mm.44791	NM_001081227	ENSMUSG00000053963	Stum	6330403A02Rik|ENSMUSG00000056615|Gm10001|R75555	mechanosensory transduction mediator	protein-coding	7.79702	12.9251	9.58841	502
macs2_W-HD_S36_peak_426	1	53761666	53761973	+	80	NA	intron (NM_133810, intron 6 of 7)	intron (NM_133810, intron 6 of 7)	23396	NM_133810	98267	Mm.25559	NM_133810	ENSMUSG00000026094	Stk17b	3110009A03Rik|AI120141|Drak2	serine/threonine kinase 17b (apoptosis-inducing)	protein-coding	6.93068	11.1584	8.02015	152
macs2_W-HD_S36_peak_1085	1	120201030	120201316	+	69	NA	Intergenic	Intergenic	64107	NM_133186	68428	Mm.181033	NM_133186	ENSMUSG00000026389	Steap3	1010001D01Rik|Tsap6|pHyde	STEAP family member 3	protein-coding	6.52099	9.8477	6.91037	218
macs2_W-HD_S36_peak_1086	1	120207333	120207705	+	243	NA	Intergenic	Intergenic	57761	NM_133186	68428	Mm.181033	NM_133186	ENSMUSG00000026389	Steap3	1010001D01Rik|Tsap6|pHyde	STEAP family member 3	protein-coding	15.1387	28.9075	24.3075	250
macs2_W-HD_S36_peak_1087	1	120210064	120210352	+	65	NA	Intergenic	MLTR14|LTR|ERV1	55072	NM_133186	68428	Mm.181033	NM_133186	ENSMUSG00000026389	Steap3	1010001D01Rik|Tsap6|pHyde	STEAP family member 3	protein-coding	6.03107	9.32214	6.51563	143
macs2_W-HD_S36_peak_1088	1	120233636	120234075	+	80	NA	intron (NM_001085409, intron 5 of 5)	intron (NM_001085409, intron 5 of 5)	31425	NM_133186	68428	Mm.181033	NM_133186	ENSMUSG00000026389	Steap3	1010001D01Rik|Tsap6|pHyde	STEAP family member 3	protein-coding	6.93068	11.1584	8.02015	222
macs2_W-HD_S36_peak_96	1	16314194	16314484	+	95	NA	intron (NM_001111272, intron 11 of 12)	L1Md_F|LINE|L1	204776	NM_001347044	29819	Mm.216257	NM_025303	ENSMUSG00000025920	Stau2	-	staufen (RNA binding protein) homolog 2 (Drosophila)	protein-coding	7.79702	12.9251	9.58841	141
macs2_W-HD_S36_peak_97	1	16361686	16361972	+	50	NA	intron (NM_001347045, intron 10 of 10)	intron (NM_001347045, intron 10 of 10)	157286	NM_001347044	29819	Mm.216257	NM_025303	ENSMUSG00000025920	Stau2	-	staufen (RNA binding protein) homolog 2 (Drosophila)	protein-coding	5.19801	7.78471	5.05871	150
macs2_W-HD_S36_peak_405	1	51956544	51956831	+	80	NA	Intergenic	B1_Mm|SINE|Alu	-30461	NM_001308266	20849	Mm.1550	NM_011487	ENSMUSG00000062939	Stat4	-	signal transducer and activator of transcription 4	protein-coding	6.93068	11.1584	8.02015	123
macs2_W-HD_S36_peak_406	1	51978667	51978953	+	50	NA	Intergenic	URR1B|DNA|hAT-Charlie	-8338	NM_001308266	20849	Mm.1550	NM_011487	ENSMUSG00000062939	Stat4	-	signal transducer and activator of transcription 4	protein-coding	5.19801	7.78471	5.05871	36
macs2_W-HD_S36_peak_407	1	51982714	51983000	+	37	NA	Intergenic	Intergenic	-4291	NM_001308266	20849	Mm.1550	NM_011487	ENSMUSG00000062939	Stat4	-	signal transducer and activator of transcription 4	protein-coding	4.82346	6.31002	3.78119	183
macs2_W-HD_S36_peak_408	1	52115375	52115664	+	89	NA	Intergenic	Intergenic	-3919	NM_009283	20846	Mm.277406	NM_009283	ENSMUSG00000026104	Stat1	2010005J02Rik|AA408197	signal transducer and activator of transcription 1	protein-coding	7.56934	12.1453	8.95207	113
macs2_W-HD_S36_peak_409	1	52175734	52176026	+	80	NA	intron (NM_001081081, intron 14 of 17)	intron (NM_001081081, intron 14 of 17)	56258	NM_001205313	20846	Mm.277406	NM_009283	ENSMUSG00000026104	Stat1	2010005J02Rik|AA408197	signal transducer and activator of transcription 1	protein-coding	6.93068	11.1584	8.02015	253
macs2_W-HD_S36_peak_927	1	95493476	95493762	+	65	NA	Intergenic	Intergenic	173975	NM_009183	20452	Mm.306228	NM_009183	ENSMUSG00000040710	St8sia4	PST|PST-1|SIAT8-D|ST8SiaIV|Siat8d	ST8 alpha-N-acetyl-neuraminide alpha-2,8-sialyltransferase 4	protein-coding	6.06435	9.44269	6.51563	195
macs2_W-HD_S36_peak_20	1	6593388	6593790	+	95	NA	intron (NM_001244693, intron 2 of 22)	MLT1E3|LTR|ERVL-MaLR	106358	NM_001244692	240690	Mm.234612	NM_173868	ENSMUSG00000033740	St18	AV348974|Myt3|NZF-3|Nzf3|mKIAA0535	suppression of tumorigenicity 18	protein-coding	7.79702	12.9251	9.58841	202
macs2_W-HD_S36_peak_21	1	6668057	6668344	+	65	NA	intron (NM_001244693, intron 2 of 22)	intron (NM_001244693, intron 2 of 22)	-61851	NM_173868	240690	Mm.234612	NM_173868	ENSMUSG00000033740	St18	AV348974|Myt3|NZF-3|Nzf3|mKIAA0535	suppression of tumorigenicity 18	protein-coding	6.06435	9.44269	6.51563	200
macs2_W-HD_S36_peak_22	1	6854532	6854821	+	80	NA	intron (NM_001244692, intron 21 of 23)	intron (NM_001244692, intron 21 of 23)	124625	NR_045189	240690	Mm.234612	NM_173868	ENSMUSG00000033740	St18	AV348974|Myt3|NZF-3|Nzf3|mKIAA0535	suppression of tumorigenicity 18	protein-coding	6.93068	11.1584	8.02015	202
macs2_W-HD_S36_peak_1775	1	182103937	182104323	+	65	NA	Intergenic	ID_B1|SINE|B4	-20607	NM_012058	27058	Mm.273196	NM_012058	ENSMUSG00000026511	Srp9	9kDa	signal recognition particle 9	protein-coding	6.06435	9.44269	6.51563	197
macs2_W-HD_S36_peak_770	1	88356842	88357128	+	50	NA	intron (NM_134252, intron 18 of 26)	intron (NM_134252, intron 18 of 26)	-50025	NM_029269	75396	Mm.173058	NM_029269	ENSMUSG00000026295	Spp2	0610038O04Rik|pp-24|spp24	secreted phosphoprotein 2	protein-coding	5.19801	7.78471	5.05871	139
macs2_W-HD_S36_peak_771	1	88433485	88433771	+	58	NA	Intergenic	Intergenic	26618	NM_029269	75396	Mm.173058	NM_029269	ENSMUSG00000026295	Spp2	0610038O04Rik|pp-24|spp24	secreted phosphoprotein 2	protein-coding	5.79515	8.55623	5.81359	81
macs2_W-HD_S36_peak_705	1	83395605	83396019	+	162	NA	intron (NM_172430, intron 1 of 10)	intron (NM_172430, intron 1 of 10)	12388	NM_172430	77629	Mm.154303	NM_172430	ENSMUSG00000026163	Sphkap	4930544G21Rik|A930009L15Rik|AI852220|SKIP|mKIAA1678	SPHK1 interactor, AKAP domain containing	protein-coding	11.6109	20.2349	16.2606	249
macs2_W-HD_S36_peak_706	1	83585310	83585602	+	120	NA	Intergenic	Intergenic	-177256	NM_172430	77629	Mm.154303	NM_172430	ENSMUSG00000026163	Sphkap	4930544G21Rik|A930009L15Rik|AI852220|SKIP|mKIAA1678	SPHK1 interactor, AKAP domain containing	protein-coding	9.25142	15.6351	12.0474	128
macs2_W-HD_S36_peak_707	1	83608631	83608988	+	79	NA	Intergenic	Lx|LINE|L1	-200609	NM_172430	77629	Mm.154303	NM_172430	ENSMUSG00000026163	Sphkap	4930544G21Rik|A930009L15Rik|AI852220|SKIP|mKIAA1678	SPHK1 interactor, AKAP domain containing	protein-coding	7.25682	10.9337	7.93224	145
macs2_W-HD_S36_peak_649	1	75404436	75404786	+	89	NA	TTS (NM_001085371)	TTS (NM_001085371)	4526	NM_001173477	11790	Mm.275397	NM_007463	ENSMUSG00000026207	Speg	AW125581|Apeg1|BPEG|D1Bwg1450e|SPEGalpha|SPEGbeta|mKIAA1297	SPEG complex locus	protein-coding	7.56934	12.1453	8.95207	165
macs2_W-HD_S36_peak_468	1	57611549	57611835	+	65	NA	Intergenic	ORR1D1|LTR|ERVL-MaLR	-163169	NM_144882	67198	Mm.159989	NM_144882	ENSMUSG00000038305	Spats2l	2810022L02Rik|A230104H11Rik|AA987173|AI480531|AI842453|AW413586	spermatogenesis associated, serine-rich 2-like	protein-coding	6.06435	9.44269	6.51563	43
macs2_W-HD_S36_peak_727	1	85999833	86000243	+	89	NA	Intergenic	Intergenic	-21904	NM_027300	70060	Mm.196313	NM_027029	ENSMUSG00000026226	Spata3	1700011N12Rik|1700029H01Rik|4930424D10Rik|Mtsarg1|Tsarg1	spermatogenesis associated 3	protein-coding	7.79113	12.1459	8.95207	232
macs2_W-HD_S36_peak_728	1	86024295	86024601	+	65	NA	exon (NM_001122732, exon 2 of 4)	exon (NM_001122732, exon 2 of 4)	2506	NM_027029	70060	Mm.196313	NM_027029	ENSMUSG00000026226	Spata3	1700011N12Rik|1700029H01Rik|4930424D10Rik|Mtsarg1|Tsarg1	spermatogenesis associated 3	protein-coding	6.06435	9.44269	6.51563	153
macs2_W-HD_S36_peak_1864	1	187201042	187201426	+	111	NA	intron (NM_028848, intron 1 of 9)	ID_B1|SINE|B4	14212	NM_029067	74717	Mm.250430	NM_028848	ENSMUSG00000026611	Spata17	1700065F16Rik|4930504I07Rik|4930513F16Rik|MSRG-11	spermatogenesis associated 17	protein-coding	8.66336	14.7373	11.1913	142
macs2_W-HD_S36_peak_577	1	69890814	69891177	+	145	NA	intron (NM_001271533, intron 8 of 10)	Lx2|LINE|L1	-60620	NM_025728	66722	Mm.440554	NM_025728	ENSMUSG00000053153	Spag16	4921511D23Rik|4930524F24Rik|4930585K05Rik|AV261009|Pf20|Wdr29	sperm associated antigen 16	protein-coding	10.396	18.4822	14.5809	181
macs2_W-HD_S36_peak_578	1	69975808	69976097	+	65	NA	intron (NM_025728, intron 1 of 7)	intron (NM_025728, intron 1 of 7)	24337	NM_025728	66722	Mm.440554	NM_025728	ENSMUSG00000053153	Spag16	4921511D23Rik|4930524F24Rik|4930585K05Rik|AV261009|Pf20|Wdr29	sperm associated antigen 16	protein-coding	6.06435	9.44269	6.51563	151
macs2_W-HD_S36_peak_8	1	4588352	4588638	+	50	NA	Intergenic	ORR1A2|LTR|ERVL-MaLR	-91141	NM_001289464	20671	Mm.279103	NM_011441	ENSMUSG00000025902	Sox17	-	SRY (sex determining region Y)-box 17	protein-coding	5.19801	7.78471	5.05871	143
macs2_W-HD_S36_peak_9	1	4590544	4590830	+	65	NA	Intergenic	L1Md_F3|LINE|L1	-93333	NM_001289464	20671	Mm.279103	NM_011441	ENSMUSG00000025902	Sox17	-	SRY (sex determining region Y)-box 17	protein-coding	6.06435	9.44269	6.51563	218
macs2_W-HD_S36_peak_1237	1	133410449	133410736	+	46	NA	intron (NM_011439, intron 1 of 13)	intron (NM_011439, intron 1 of 13)	13620	NM_011439	20668	Mm.8575	NM_011439	ENSMUSG00000070643	Sox13	AA407916|AW259412|AW540933|Sox-13	SRY (sex determining region Y)-box 13	protein-coding	5.26601	7.20431	4.63969	15
macs2_W-HD_S36_peak_1238	1	133451017	133451305	+	65	NA	Intergenic	Intergenic	-26949	NM_011439	20668	Mm.8575	NM_011439	ENSMUSG00000070643	Sox13	AA407916|AW259412|AW540933|Sox-13	SRY (sex determining region Y)-box 13	protein-coding	6.06435	9.44269	6.51563	144
macs2_W-HD_S36_peak_1474	1	156454649	156454935	+	50	NA	intron (NM_009230, intron 3 of 15)	RSINE1|SINE|B4	19536	NM_009230	20652	Mm.28099	NM_009230	ENSMUSG00000026600	Soat1	8430426K15Rik|ACAT-1|AW550831|Acact|ald|hid	sterol O-acyltransferase 1	protein-coding	5.19801	7.78471	5.05871	87
macs2_W-HD_S36_peak_28	1	8288243	8288529	+	65	NA	Intergenic	RLTR26_Mus|LTR|ERVK	1011491	NM_027671	71096	Mm.336395	NM_027671	ENSMUSG00000025909	Sntg1	4933426D16Rik|G1SYN|SYN4	syntrophin, gamma 1	protein-coding	6.06435	9.44269	6.51563	118
macs2_W-HD_S36_peak_29	1	8432825	8433114	+	65	NA	intron (NM_027671, intron 19 of 20)	intron (NM_027671, intron 19 of 20)	866908	NM_027671	71096	Mm.336395	NM_027671	ENSMUSG00000025909	Sntg1	4933426D16Rik|G1SYN|SYN4	syntrophin, gamma 1	protein-coding	6.06435	9.44269	6.51563	149
macs2_W-HD_S36_peak_30	1	8874538	8874824	+	50	NA	intron (NM_001290392, intron 3 of 17)	L1Md_F2|LINE|L1	425196	NM_027671	71096	Mm.336395	NM_027671	ENSMUSG00000025909	Sntg1	4933426D16Rik|G1SYN|SYN4	syntrophin, gamma 1	protein-coding	5.19801	7.78471	5.05871	83
macs2_W-HD_S36_peak_31	1	9371895	9372191	+	95	NA	Intergenic	RMER17D2|LTR|ERVK	-72166	NM_001290393	71096	Mm.336395	NM_027671	ENSMUSG00000025909	Sntg1	4933426D16Rik|G1SYN|SYN4	syntrophin, gamma 1	protein-coding	7.79702	12.9251	9.58841	150
macs2_W-HD_S36_peak_1239	1	133552430	133552717	+	65	NA	Intergenic	MTC-int|LTR|ERVL-MaLR	57707	NM_009227	20643	Mm.249110	NM_009227	ENSMUSG00000090553	Snrpe	AL022645|C76690|SME	small nuclear ribonucleoprotein E	protein-coding	6.06435	9.44269	6.51563	28
macs2_W-HD_S36_peak_1240	1	133584701	133584995	+	48	NA	Intergenic	Intergenic	25432	NM_009227	20643	Mm.249110	NM_009227	ENSMUSG00000090553	Snrpe	AL022645|C76690|SME	small nuclear ribonucleoprotein E	protein-coding	5.42639	7.44902	4.86118	134
macs2_W-HD_S36_peak_494	1	59729773	59730059	+	50	NA	Intergenic	Intergenic	25108	NR_028521	100217421		NR_028521		Snord11	MBII-95	small nucleolar RNA, C/D box 11	snoRNA	5.19801	7.78471	5.05871	206
macs2_W-HD_S36_peak_902	1	93228191	93228477	+	70	NA	intron (NM_001310428, intron 31 of 31)	B1_Mur4|SINE|Alu	-7563	NM_172463	208777	Mm.271897	NM_172463	ENSMUSG00000047793	Sned1	6720455I24Rik|AI197264|AI642697|D430044C15Rik|SST3|Snep	sushi, nidogen and EGF-like domains 1	protein-coding	6.57161	9.99192	7.04968	210
macs2_W-HD_S36_peak_1722	1	179105369	179105725	+	80	NA	intron (NM_027188, intron 5 of 11)	intron (NM_027188, intron 5 of 11)	412456	NM_027188	69726	Mm.222338	NM_027188	ENSMUSG00000055067	Smyd3	2410008A19Rik|Zmynd1	SET and MYND domain containing 3	protein-coding	6.93068	11.1584	8.02015	76
macs2_W-HD_S36_peak_1723	1	179138868	179139157	+	80	NA	intron (NM_027188, intron 5 of 11)	MTC|LTR|ERVL-MaLR	378991	NM_027188	69726	Mm.222338	NM_027188	ENSMUSG00000055067	Smyd3	2410008A19Rik|Zmynd1	SET and MYND domain containing 3	protein-coding	6.93068	11.1584	8.02015	72
macs2_W-HD_S36_peak_1724	1	179276346	179276788	+	65	NA	intron (NM_027188, intron 5 of 11)	intron (NM_027188, intron 5 of 11)	241436	NM_027188	69726	Mm.222338	NM_027188	ENSMUSG00000055067	Smyd3	2410008A19Rik|Zmynd1	SET and MYND domain containing 3	protein-coding	6.06435	9.44269	6.51563	268
macs2_W-HD_S36_peak_1725	1	179296322	179296720	+	65	NA	intron (NM_027188, intron 5 of 11)	intron (NM_027188, intron 5 of 11)	221482	NM_027188	69726	Mm.222338	NM_027188	ENSMUSG00000055067	Smyd3	2410008A19Rik|Zmynd1	SET and MYND domain containing 3	protein-coding	6.06435	9.44269	6.51563	197
macs2_W-HD_S36_peak_1726	1	179306912	179307289	+	58	NA	intron (NM_027188, intron 5 of 11)	RMER10A|LTR|ERVL	210903	NM_027188	69726	Mm.222338	NM_027188	ENSMUSG00000055067	Smyd3	2410008A19Rik|Zmynd1	SET and MYND domain containing 3	protein-coding	6.01829	8.59187	5.82948	154
macs2_W-HD_S36_peak_1727	1	179321734	179322020	+	50	NA	intron (NM_027188, intron 5 of 11)	intron (NM_027188, intron 5 of 11)	196126	NM_027188	69726	Mm.222338	NM_027188	ENSMUSG00000055067	Smyd3	2410008A19Rik|Zmynd1	SET and MYND domain containing 3	protein-coding	5.19801	7.78471	5.05871	97
macs2_W-HD_S36_peak_1728	1	179348290	179348646	+	111	NA	intron (NM_027188, intron 5 of 11)	(CA)n|Simple_repeat|Simple_repeat	169535	NM_027188	69726	Mm.222338	NM_027188	ENSMUSG00000055067	Smyd3	2410008A19Rik|Zmynd1	SET and MYND domain containing 3	protein-coding	9.02744	14.6014	11.1763	203
macs2_W-HD_S36_peak_1729	1	179367075	179367362	+	65	NA	intron (NM_027188, intron 5 of 11)	intron (NM_027188, intron 5 of 11)	150785	NM_027188	69726	Mm.222338	NM_027188	ENSMUSG00000055067	Smyd3	2410008A19Rik|Zmynd1	SET and MYND domain containing 3	protein-coding	6.06435	9.44269	6.51563	223
macs2_W-HD_S36_peak_1730	1	179374403	179374691	+	65	NA	intron (NM_027188, intron 5 of 11)	MTE2a|LTR|ERVL-MaLR	143456	NM_027188	69726	Mm.222338	NM_027188	ENSMUSG00000055067	Smyd3	2410008A19Rik|Zmynd1	SET and MYND domain containing 3	protein-coding	6.06435	9.44269	6.51563	45
macs2_W-HD_S36_peak_1731	1	179423886	179424336	+	65	NA	intron (NM_027188, intron 1 of 11)	intron (NM_027188, intron 1 of 11)	93892	NM_027188	69726	Mm.222338	NM_027188	ENSMUSG00000055067	Smyd3	2410008A19Rik|Zmynd1	SET and MYND domain containing 3	protein-coding	6.06435	9.44269	6.51563	195
macs2_W-HD_S36_peak_1732	1	179514524	179514810	+	50	NA	intron (NM_027188, intron 1 of 11)	B1_Mus2|SINE|Alu	3336	NM_027188	69726	Mm.222338	NM_027188	ENSMUSG00000055067	Smyd3	2410008A19Rik|Zmynd1	SET and MYND domain containing 3	protein-coding	5.19801	7.78471	5.05871	110
macs2_W-HD_S36_peak_1913	1	189862557	189863013	+	111	NA	intron (NM_008976, intron 16 of 18)	intron (NM_008976, intron 16 of 18)	59503	NM_026796	226830	Mm.156895	NM_026796	ENSMUSG00000026603	Smyd2	1110020E07Rik|4930402C15|KMT3C|Zmynd14	SET and MYND domain containing 2	protein-coding	8.61582	14.5642	11.156	222
macs2_W-HD_S36_peak_1914	1	189889943	189890316	+	96	NA	intron (NM_026796, intron 6 of 11)	intron (NM_026796, intron 6 of 11)	32159	NM_026796	226830	Mm.156895	NM_026796	ENSMUSG00000026603	Smyd2	1110020E07Rik|4930402C15|KMT3C|Zmynd14	SET and MYND domain containing 2	protein-coding	8.27515	13.0389	9.68092	115
macs2_W-HD_S36_peak_1915	1	190019338	190019730	+	145	NA	Intergenic	Intergenic	-97246	NM_026796	226830	Mm.156895	NM_026796	ENSMUSG00000026603	Smyd2	1110020E07Rik|4930402C15|KMT3C|Zmynd14	SET and MYND domain containing 2	protein-coding	10.396	18.4822	14.5809	198
macs2_W-HD_S36_peak_1419	1	152911378	152911706	+	159	NA	Intergenic	B1_Mus1|SINE|Alu	-8896	NM_001005507	226517	Mm.270775	NM_001005507	ENSMUSG00000042772	Smg7	9430023P16Rik|mKIAA0250	Smg-7 homolog, nonsense mediated mRNA decay factor (C. elegans)	protein-coding	11.1101	19.8635	15.9004	163
macs2_W-HD_S36_peak_938	1	98448416	98448702	+	65	NA	intron (NM_001164233, intron 6 of 12)	L1Md_F2|LINE|L1	27435	NM_001164233	70866	Mm.389164	NM_027584	ENSMUSG00000026336	Slco6d1	4921511I05Rik	solute carrier organic anion transporter family, member 6d1	protein-coding	6.06435	9.44269	6.51563	206
macs2_W-HD_S36_peak_939	1	98591031	98591326	+	95	NA	Intergenic	IAP1-MM_I-int|LTR|ERVK	170054	NM_001164233	70866	Mm.389164	NM_027584	ENSMUSG00000026336	Slco6d1	4921511I05Rik	solute carrier organic anion transporter family, member 6d1	protein-coding	7.79702	12.9251	9.58841	161
macs2_W-HD_S36_peak_940	1	98681415	98681701	+	50	NA	Intergenic	Intergenic	260434	NM_001164233	70866	Mm.389164	NM_027584	ENSMUSG00000026336	Slco6d1	4921511I05Rik	solute carrier organic anion transporter family, member 6d1	protein-coding	5.19801	7.78471	5.05871	93
macs2_W-HD_S36_peak_941	1	99070172	99070606	+	125	NA	Intergenic	Intergenic	649265	NM_001164233	70866	Mm.389164	NM_027584	ENSMUSG00000026336	Slco6d1	4921511I05Rik	solute carrier organic anion transporter family, member 6d1	protein-coding	9.77973	16.1986	12.5835	219
macs2_W-HD_S36_peak_930	1	96981119	96981405	+	50	NA	intron (NR_120500, intron 4 of 14)	Lx7|LINE|L1	16298	NR_120500	67854	Mm.263706	NM_026413	ENSMUSG00000045463	Slco6b1	1700022M03Rik	solute carrier organic anion transporter family, member 6b1	ncRNA	5.19801	7.78471	5.05871	130
macs2_W-HD_S36_peak_931	1	97045577	97045866	+	80	NA	Intergenic	Lx7|LINE|L1	-48161	NR_120500	67854	Mm.263706	NM_026413	ENSMUSG00000045463	Slco6b1	1700022M03Rik	solute carrier organic anion transporter family, member 6b1	ncRNA	6.93068	11.1584	8.02015	85
macs2_W-HD_S36_peak_57	1	12977437	12977725	+	65	NA	intron (NM_172841, intron 1 of 8)	intron (NM_172841, intron 1 of 8)	13554	NM_172841	240726	Mm.24481	NM_172841	ENSMUSG00000025938	Slco5a1	4732454B15|A630033C23Rik|AA407151	solute carrier organic anion transporter family, member 5A1	protein-coding	6.06435	9.44269	6.51563	12
macs2_W-HD_S36_peak_58	1	12999392	12999678	+	34	NA	Intergenic	Intergenic	-8400	NM_172841	240726	Mm.24481	NM_172841	ENSMUSG00000025938	Slco5a1	4732454B15|A630033C23Rik|AA407151	solute carrier organic anion transporter family, member 5A1	protein-coding	4.51372	5.87415	3.49728	137
macs2_W-HD_S36_peak_59	1	13009055	13009388	+	50	NA	Intergenic	Lx8|LINE|L1	-18086	NM_172841	240726	Mm.24481	NM_172841	ENSMUSG00000025938	Slco5a1	4732454B15|A630033C23Rik|AA407151	solute carrier organic anion transporter family, member 5A1	protein-coding	5.19801	7.78471	5.05871	240
macs2_W-HD_S36_peak_60	1	13031609	13031895	+	50	NA	Intergenic	RLTR20C2_MM|LTR|ERVK	-40617	NM_172841	240726	Mm.24481	NM_172841	ENSMUSG00000025938	Slco5a1	4732454B15|A630033C23Rik|AA407151	solute carrier organic anion transporter family, member 5A1	protein-coding	5.19801	7.78471	5.05871	77
macs2_W-HD_S36_peak_61	1	13050465	13050900	+	95	NA	Intergenic	Intergenic	-59547	NM_172841	240726	Mm.24481	NM_172841	ENSMUSG00000025938	Slco5a1	4732454B15|A630033C23Rik|AA407151	solute carrier organic anion transporter family, member 5A1	protein-coding	7.79702	12.9251	9.58841	213
macs2_W-HD_S36_peak_322	1	40601271	40601740	+	80	NA	intron (NM_177084, intron 3 of 11)	intron (NM_177084, intron 3 of 11)	21278	NM_177084	110895	Mm.108602	NM_177084	ENSMUSG00000026065	Slc9a4	AW990558|D730009J23Rik|NHE4	solute carrier family 9 (sodium/hydrogen exchanger), member 4	protein-coding	6.93068	11.1584	8.02015	231
macs2_W-HD_S36_peak_323	1	40606431	40606827	+	226	NA	intron (NM_177084, intron 4 of 11)	(CA)n|Simple_repeat|Simple_repeat	26402	NM_177084	110895	Mm.108602	NM_177084	ENSMUSG00000026065	Slc9a4	AW990558|D730009J23Rik|NHE4	solute carrier family 9 (sodium/hydrogen exchanger), member 4	protein-coding	13.0795	27.1566	22.6656	131
macs2_W-HD_S36_peak_324	1	40651768	40652056	+	65	NA	Intergenic	Intergenic	-29800	NM_001033289	226999	Mm.256414	NM_001033289	ENSMUSG00000026062	Slc9a2	2210416H12Rik|4932415O19Rik|AV333884|NHE2	solute carrier family 9 (sodium/hydrogen exchanger), member 2	protein-coding	6.06435	9.44269	6.51563	39
macs2_W-HD_S36_peak_651	1	75782998	75783284	+	50	NA	Intergenic	Intergenic	236875	NM_009208	20536	Mm.5053	NM_009208	ENSMUSG00000006576	Slc4a3	A930038D23Rik|Ae3	solute carrier family 4 (anion exchanger), member 3	protein-coding	5.19801	7.78471	5.05871	182
macs2_W-HD_S36_peak_652	1	75786527	75786813	+	50	NA	Intergenic	Intergenic	240404	NM_009208	20536	Mm.5053	NM_009208	ENSMUSG00000006576	Slc4a3	A930038D23Rik|Ae3	solute carrier family 4 (anion exchanger), member 3	protein-coding	5.19801	7.78471	5.05871	137
macs2_W-HD_S36_peak_653	1	75925222	75925508	+	50	NA	Intergenic	L2a|LINE|L2	379099	NM_009208	20536	Mm.5053	NM_009208	ENSMUSG00000006576	Slc4a3	A930038D23Rik|Ae3	solute carrier family 4 (anion exchanger), member 3	protein-coding	5.19801	7.78471	5.05871	259
macs2_W-HD_S36_peak_1208	1	131952773	131953059	+	46	NA	Intergenic	B1_Mus2|SINE|Alu	-9999	NM_001177628	212980	Mm.200307	NM_145977	ENSMUSG00000026435	Slc45a3	2210413P12Rik|AU023994|AU043764|IPCA-6|PRST|Pcanap6	solute carrier family 45, member 3	protein-coding	5.04623	7.2687	4.68981	143
macs2_W-HD_S36_peak_1204	1	131814576	131814863	+	65	NA	intron (NM_178079, intron 12 of 12)	MTB|LTR|ERVL-MaLR	-13293	NM_173865	98396	Mm.389181	NM_173865	ENSMUSG00000013275	Slc41a1	AI573938|B230315F01Rik	solute carrier family 41, member 1	protein-coding	6.06435	9.44269	6.51563	175
macs2_W-HD_S36_peak_1205	1	131837755	131838041	+	50	NA	intron (NM_173865, intron 2 of 10)	intron (NM_173865, intron 2 of 10)	9886	NM_173865	98396	Mm.389181	NM_173865	ENSMUSG00000013275	Slc41a1	AI573938|B230315F01Rik	solute carrier family 41, member 1	protein-coding	5.19801	7.78471	5.05871	206
macs2_W-HD_S36_peak_374	1	46892093	46892381	+	65	NA	Intergenic	Intergenic	-38728	NM_172653	227059	Mm.233889	NM_172653	ENSMUSG00000025986	Slc39a10	2900042E17Rik|5430433I10|mKIAA1265	solute carrier family 39 (zinc transporter), member 10	protein-coding	6.06435	9.44269	6.51563	138
macs2_W-HD_S36_peak_375	1	47137025	47137311	+	50	NA	Intergenic	Intergenic	-283659	NM_172653	227059	Mm.233889	NM_172653	ENSMUSG00000025986	Slc39a10	2900042E17Rik|5430433I10|mKIAA1265	solute carrier family 39 (zinc transporter), member 10	protein-coding	5.19801	7.78471	5.05871	135
macs2_W-HD_S36_peak_1126	1	125531582	125531935	+	80	NA	Intergenic	Intergenic	-29258	NM_028787	74150	Mm.28654	NM_028787	ENSMUSG00000026342	Slc35f5	1300003P13Rik|AI646727	solute carrier family 35, member F5	protein-coding	6.93068	11.1584	8.02015	223
macs2_W-HD_S36_peak_1127	1	125561624	125561910	+	58	NA	intron (NM_028787, intron 1 of 15)	ID_B1|SINE|B4	751	NM_028787	74150	Mm.28654	NM_028787	ENSMUSG00000026342	Slc35f5	1300003P13Rik|AI646727	solute carrier family 35, member F5	protein-coding	6.01829	8.59187	5.82948	150
macs2_W-HD_S36_peak_1128	1	125602478	125602802	+	69	NA	Intergenic	(CA)n|Simple_repeat|Simple_repeat	41624	NM_028787	74150	Mm.28654	NM_028787	ENSMUSG00000026342	Slc35f5	1300003P13Rik|AI646727	solute carrier family 35, member F5	protein-coding	6.63226	9.85821	6.9174	262
macs2_W-HD_S36_peak_1200	1	131723234	131723520	+	49	NA	Intergenic	Intergenic	-20645	NM_177243	320718	Mm.482704	NM_177243	ENSMUSG00000042268	Slc26a9	E030002L01Rik	solute carrier family 26, member 9	protein-coding	5.12774	7.53624	4.94548	145
macs2_W-HD_S36_peak_1201	1	131758734	131759160	+	103	NA	intron (NM_177243, intron 11 of 20)	intron (NM_177243, intron 11 of 20)	14925	NM_177243	320718	Mm.482704	NM_177243	ENSMUSG00000042268	Slc26a9	E030002L01Rik	solute carrier family 26, member 9	protein-coding	8.57025	13.7357	10.3633	229
macs2_W-HD_S36_peak_642	1	75127867	75128153	+	46	NA	intron (NM_194333, intron 10 of 11)	B1_Mus2|SINE|Alu	5880	NM_194333	22626	Mm.68157	NM_194333	ENSMUSG00000026205	Slc23a3	SVCT3|Yspl1	solute carrier family 23 (nucleobase transporters), member 3	protein-coding	5.26601	7.20431	4.63969	93
macs2_W-HD_S36_peak_1666	1	172430827	172431113	+	50	NA	Intergenic	MYSERV6-int|LTR|ERVK	-44390	NM_029612	98365	Mm.150050	NM_029612	ENSMUSG00000026548	Slamf9	2310026I04Rik|AI462096|CD2F-10|CD84-H1|Cd2f10|SF2001	SLAM family member 9	protein-coding	5.19801	7.78471	5.05871	138
macs2_W-HD_S36_peak_1658	1	171963528	171963817	+	58	NA	Intergenic	Intergenic	46135	NM_030710	30925	Mm.486404	NM_030710	ENSMUSG00000015314	Slamf6	KAL1|KAL1b|Ly108|NTB-A|NTBA|SF2000	SLAM family member 6	protein-coding	6.01829	8.59187	5.82948	137
macs2_W-HD_S36_peak_1279	1	135362825	135363229	+	59	NA	intron (NM_053106, intron 1 of 2)	B2_Mm1t|SINE|B2	12036	NM_175259	77552	Mm.41407	NM_175259	ENSMUSG00000041889	Shisa4	9330132O05Rik|Tmem58|mShisa4	shisa family member 4	protein-coding	5.84084	8.69407	5.92361	206
macs2_W-HD_S36_peak_1280	1	135369284	135369681	+	83	NA	Intergenic	Intergenic	5581	NM_175259	77552	Mm.41407	NM_175259	ENSMUSG00000041889	Shisa4	9330132O05Rik|Tmem58|mShisa4	shisa family member 4	protein-coding	7.52287	11.5139	8.34979	171
macs2_W-HD_S36_peak_1281	1	135373155	135373506	+	104	NA	intron (NM_175259, intron 2 of 4)	intron (NM_175259, intron 2 of 4)	1733	NM_175259	77552	Mm.41407	NM_175259	ENSMUSG00000041889	Shisa4	9330132O05Rik|Tmem58|mShisa4	shisa family member 4	protein-coding	8.41038	13.8696	10.4781	153
macs2_W-HD_S36_peak_1282	1	135380732	135381020	+	80	NA	Intergenic	Intergenic	-5813	NM_175259	77552	Mm.41407	NM_175259	ENSMUSG00000041889	Shisa4	9330132O05Rik|Tmem58|mShisa4	shisa family member 4	protein-coding	6.93068	11.1584	8.02015	89
macs2_W-HD_S36_peak_1427	1	153428435	153428723	+	58	NA	exon (NM_001033162, exon 2 of 10)	exon (NM_001033162, exon 2 of 10)	3370	NM_001033162	71836	Mm.49460	NM_001033162	ENSMUSG00000042708	Shcbp1l	1700012A16Rik	Shc SH2-domain binding protein 1-like	protein-coding	5.79515	8.55623	5.81359	115
macs2_W-HD_S36_peak_1428	1	153430717	153431003	+	46	NA	intron (NM_001033162, intron 2 of 9)	(TG)n|Simple_repeat|Simple_repeat	5651	NM_001033162	71836	Mm.49460	NM_001033162	ENSMUSG00000042708	Shcbp1l	1700012A16Rik	Shc SH2-domain binding protein 1-like	protein-coding	5.26601	7.20431	4.63969	182
macs2_W-HD_S36_peak_1429	1	153431225	153431533	+	145	NA	intron (NM_001033162, intron 2 of 9)	MLT1D|LTR|ERVL-MaLR	6170	NM_001033162	71836	Mm.49460	NM_001033162	ENSMUSG00000042708	Shcbp1l	1700012A16Rik	Shc SH2-domain binding protein 1-like	protein-coding	10.396	18.4822	14.5809	95
macs2_W-HD_S36_peak_791	1	89085346	89085632	+	46	NA	intron (NM_133816, intron 1 of 5)	ID_B1|SINE|B4	15027	NM_133816	98402	Mm.170983	NM_133816	ENSMUSG00000036206	Sh3bp4	AI594717|AW227605|BOG25	SH3-domain binding protein 4	protein-coding	5.26601	7.20431	4.63969	80
macs2_W-HD_S36_peak_792	1	89095408	89095781	+	80	NA	intron (NM_133816, intron 1 of 5)	intron (NM_133816, intron 1 of 5)	25132	NM_133816	98402	Mm.170983	NM_133816	ENSMUSG00000036206	Sh3bp4	AI594717|AW227605|BOG25	SH3-domain binding protein 4	protein-coding	6.93068	11.1584	8.02015	186
macs2_W-HD_S36_peak_793	1	89109835	89110134	+	95	NA	intron (NM_133816, intron 2 of 5)	intron (NM_133816, intron 2 of 5)	39522	NM_133816	98402	Mm.170983	NM_133816	ENSMUSG00000036206	Sh3bp4	AI594717|AW227605|BOG25	SH3-domain binding protein 4	protein-coding	7.79702	12.9251	9.58841	25
macs2_W-HD_S36_peak_794	1	89194487	89194773	+	50	NA	Intergenic	Intergenic	124168	NM_133816	98402	Mm.170983	NM_133816	ENSMUSG00000036206	Sh3bp4	AI594717|AW227605|BOG25	SH3-domain binding protein 4	protein-coding	5.19801	7.78471	5.05871	30
macs2_W-HD_S36_peak_1632	1	170231010	170231298	+	70	NA	Intergenic	Intergenic	-1717	NM_001033499	545378	Mm.379942	NM_001033499	ENSMUSG00000073494	Sh2d1b2	EAT-2B|Eat2b|Ert|Sh2d1c	SH2 domain containing 1B2	protein-coding	6.57161	9.99192	7.04968	264
macs2_W-HD_S36_peak_469	1	57985241	57985529	+	70	NA	promoter-TSS (NM_001177867)	promoter-TSS (NM_001177867)	45	NM_001177867	68549	Mm.32800	NM_199007	ENSMUSG00000026039	Sgol2a	1110007N04Rik|4932411A20Rik|5730576N04Rik|AU018846|AV008062|D1Ertd8e|Sgol2|Tripin	shugoshin-like 2a (S. pombe)	protein-coding	6.79109	10.0018	7.05795	148
macs2_W-HD_S36_peak_32	1	9846791	9847078	+	89	NA	intron (NM_133220, intron 2 of 17)	B1_Mus2|SINE|Alu	-1347	NM_001037759	170755	Mm.336410	NM_133220	ENSMUSG00000025915	Sgk3	2510015P22Rik|A330005P07Rik|Cisk|fy|fz	serum/glucocorticoid regulated kinase 3	protein-coding	7.56934	12.1453	8.95207	165
macs2_W-HD_S36_peak_1557	1	165210457	165210743	+	50	NA	Intergenic	IAPEY3-int|LTR|ERVK	-16167	NM_145512	108735	Mm.288369	NM_145512	ENSMUSG00000040848	Sft2d2	2010005O13Rik|AI506168|AW561909|cI-45	SFT2 domain containing 2	protein-coding	5.19801	7.78471	5.05871	119
macs2_W-HD_S36_peak_442	1	55033803	55034120	+	80	NA	Intergenic	ORR1B1|LTR|ERVL-MaLR	-6483	NM_031179	81898	Mm.279736	NM_031179	ENSMUSG00000025982	Sf3b1	155kDa|2810001M05Rik|AA409119|Prp10|SAP155|SF3b155|TA-8|Targ4	splicing factor 3b, subunit 1	protein-coding	6.93068	11.1584	8.02015	158
macs2_W-HD_S36_peak_671	1	79926374	79926698	+	95	NA	Intergenic	Intergenic	-67871	NM_009255	20720	Mm.3093	NM_009255	ENSMUSG00000026249	Serpine2	B230326M24Rik|PAI-1|PI-7|PI7|PN-1|Spi4	serine (or cysteine) peptidase inhibitor, clade E, member 2	protein-coding	7.79702	12.9251	9.58841	119
macs2_W-HD_S36_peak_1524	1	160989107	160989393	+	50	NA	intron (NM_080844, intron 2 of 7)	intron (NM_080844, intron 2 of 7)	10644	NM_080844	11905	Mm.260770	NM_080844	ENSMUSG00000026715	Serpinc1	AI114908|ATIII|At-3|At3	serine (or cysteine) peptidase inhibitor, clade C (antithrombin), member 1	protein-coding	5.19801	7.78471	5.05871	39
macs2_W-HD_S36_peak_990	1	107484900	107485325	+	128	NA	Intergenic	(TG)n|Simple_repeat|Simple_repeat	-26311	NM_001174170	18788	Mm.271870	NM_011111	ENSMUSG00000062345	Serpinb2	PAI-2|Planh2|ovalbumin	serine (or cysteine) peptidase inhibitor, clade B, member 2	protein-coding	9.52969	16.5909	12.8575	207
macs2_W-HD_S36_peak_991	1	107504006	107504292	+	50	NA	Intergenic	Lx8|LINE|L1	-7274	NM_001174170	18788	Mm.271870	NM_011111	ENSMUSG00000062345	Serpinb2	PAI-2|Planh2|ovalbumin	serine (or cysteine) peptidase inhibitor, clade B, member 2	protein-coding	5.19801	7.78471	5.05871	89
macs2_W-HD_S36_peak_992	1	107529405	107529691	+	50	NA	intron (NM_001160307, intron 1 of 6)	intron (NM_001160307, intron 1 of 6)	545	NM_198028	241197	Mm.123919	NM_198028	ENSMUSG00000092572	Serpinb10	9830131G07|BB233602|Serpinb10-ps	serine (or cysteine) peptidase inhibitor, clade B (ovalbumin), member 10	protein-coding	5.19801	7.78471	5.05871	149
macs2_W-HD_S36_peak_255	1	36573503	36573844	+	96	NA	intron (NM_001126046, intron 12 of 14)	intron (NM_001126046, intron 12 of 14)	-15292	NM_001126047	20353	Mm.29558	NM_001126047	ENSMUSG00000026121	Sema4c	AI426163|M-Sema F|Semacl1|Semaf|Semai|sema I	sema domain, immunoglobulin domain (Ig), transmembrane domain (TM) and short cytoplasmic domain, (semaphorin) 4C	protein-coding	8.27515	13.0389	9.68092	145
macs2_W-HD_S36_peak_1544	1	164060771	164061057	+	37	NA	Intergenic	B1_Mus1|SINE|Alu	-1162	NM_011346	20343	Mm.1461	NM_011346	ENSMUSG00000026581	Sell	AI528707|CD62L|L-selectin|LECAM-1|Lnhr|Ly-22|Ly-m22|Lyam-1|Lyam1	selectin, lymphocyte	protein-coding	4.82346	6.31002	3.78119	262
macs2_W-HD_S36_peak_1489	1	157490622	157490908	+	50	NA	Intergenic	B4A|SINE|B4	-16031	NR_027641	89867	Mm.87114	NM_033354	ENSMUSG00000026589	Sec16b	Lztr2|Rgpr|Rgpr-p117	SEC16 homolog B (S. cerevisiae)	protein-coding	5.19801	7.78471	5.05871	140
macs2_W-HD_S36_peak_1490	1	157501033	157501449	+	80	NA	Intergenic	IAPEY3C_LTR|LTR|ERVK	-5555	NR_027641	89867	Mm.87114	NM_033354	ENSMUSG00000026589	Sec16b	Lztr2|Rgpr|Rgpr-p117	SEC16 homolog B (S. cerevisiae)	protein-coding	6.8643	11.1251	8.02015	152
macs2_W-HD_S36_peak_1491	1	157543485	157543784	+	95	NA	intron (NR_027641, intron 11 of 26)	intron (NR_027641, intron 11 of 26)	17464	NM_001159986	89867	Mm.87114	NM_033354	ENSMUSG00000026589	Sec16b	Lztr2|Rgpr|Rgpr-p117	SEC16 homolog B (S. cerevisiae)	protein-coding	7.79702	12.9251	9.58841	143
macs2_W-HD_S36_peak_1492	1	157551105	157551391	+	50	NA	intron (NR_027641, intron 14 of 26)	URR1B|DNA|hAT-Charlie	25078	NM_001159986	89867	Mm.87114	NM_033354	ENSMUSG00000026589	Sec16b	Lztr2|Rgpr|Rgpr-p117	SEC16 homolog B (S. cerevisiae)	protein-coding	5.19801	7.78471	5.05871	207
macs2_W-HD_S36_peak_1493	1	157646663	157646955	+	101	NA	Intergenic	Intergenic	120639	NM_001159986	89867	Mm.87114	NM_033354	ENSMUSG00000026589	Sec16b	Lztr2|Rgpr|Rgpr-p117	SEC16 homolog B (S. cerevisiae)	protein-coding	7.84491	13.4753	10.1117	88
macs2_W-HD_S36_peak_1494	1	157746152	157746638	+	111	NA	Intergenic	Intergenic	220225	NM_001159986	89867	Mm.87114	NM_033354	ENSMUSG00000026589	Sec16b	Lztr2|Rgpr|Rgpr-p117	SEC16 homolog B (S. cerevisiae)	protein-coding	8.66336	14.7373	11.1913	242
macs2_W-HD_S36_peak_1495	1	157748338	157748633	+	111	NA	Intergenic	Intergenic	222315	NM_001159986	89867	Mm.87114	NM_033354	ENSMUSG00000026589	Sec16b	Lztr2|Rgpr|Rgpr-p117	SEC16 homolog B (S. cerevisiae)	protein-coding	8.66336	14.7373	11.1913	151
macs2_W-HD_S36_peak_392	1	51115201	51115490	+	65	NA	intron (NM_019790, intron 5 of 9)	intron (NM_019790, intron 5 of 9)	-173781	NM_138741	20324	Mm.398690	NM_138741	ENSMUSG00000045954	Sdpr	-	serum deprivation response	protein-coding	6.06435	9.44269	6.51563	140
macs2_W-HD_S36_peak_393	1	51241669	51241955	+	50	NA	intron (NR_045151, intron 4 of 4)	intron (NR_045151, intron 4 of 4)	-47314	NM_138741	20324	Mm.398690	NM_138741	ENSMUSG00000045954	Sdpr	-	serum deprivation response	protein-coding	5.19801	7.78471	5.05871	43
macs2_W-HD_S36_peak_1080	1	120020405	120020713	+	200	NA	intron (NM_001311077, intron 1 of 12)	MTD|LTR|ERVL-MaLR	13579	NM_001012322	319229	Mm.189223	NM_001012322	ENSMUSG00000026387	Sctr	6530402O03Rik	secretin receptor	protein-coding	12.995	24.3544	20.023	157
macs2_W-HD_S36_peak_1081	1	120030875	120031162	+	83	NA	intron (NM_001012322, intron 3 of 13)	intron (NM_001012322, intron 3 of 13)	24038	NM_001012322	319229	Mm.189223	NM_001012322	ENSMUSG00000026387	Sctr	6530402O03Rik	secretin receptor	protein-coding	7.52287	11.5139	8.34979	109
macs2_W-HD_S36_peak_1082	1	120035897	120036254	+	186	NA	intron (NM_001311077, intron 3 of 12)	intron (NM_001311077, intron 3 of 12)	29095	NM_001012322	319229	Mm.189223	NM_001012322	ENSMUSG00000026387	Sctr	6530402O03Rik	secretin receptor	protein-coding	12.7889	22.8874	18.6604	96
macs2_W-HD_S36_peak_847	1	91274897	91275250	+	128	NA	intron (NM_026454, intron 4 of 9)	intron (NM_026454, intron 4 of 9)	-23265	NM_016717	50880	Mm.25724	NM_016717	ENSMUSG00000026307	Scly	9830169H08|A930015N15Rik|SCL|Scly1|Scly2	selenocysteine lyase	protein-coding	9.52969	16.5909	12.8575	142
macs2_W-HD_S36_peak_848	1	91291037	91291328	+	65	NA	Intergenic	Intergenic	-7156	NM_016717	50880	Mm.25724	NM_016717	ENSMUSG00000026307	Scly	9830169H08|A930015N15Rik|SCL|Scly1|Scly2	selenocysteine lyase	protein-coding	6.06435	9.44269	6.51563	198
macs2_W-HD_S36_peak_849	1	91302105	91302437	+	80	NA	intron (NM_016717, intron 2 of 11)	intron (NM_016717, intron 2 of 11)	3933	NM_016717	50880	Mm.25724	NM_016717	ENSMUSG00000026307	Scly	9830169H08|A930015N15Rik|SCL|Scly1|Scly2	selenocysteine lyase	protein-coding	6.93068	11.1584	8.02015	100
macs2_W-HD_S36_peak_666	1	79132622	79132911	+	70	NA	Intergenic	Intergenic	307324	NM_001310680	20254	Mm.5038	NM_009129	ENSMUSG00000050711	Scg2	Chgc|SgII	secretogranin II	protein-coding	6.77058	10.0302	7.06645	101
macs2_W-HD_S36_peak_667	1	79389580	79389866	+	50	NA	Intergenic	MTC|LTR|ERVL-MaLR	50367	NM_001310680	20254	Mm.5038	NM_009129	ENSMUSG00000050711	Scg2	Chgc|SgII	secretogranin II	protein-coding	5.19801	7.78471	5.05871	175
macs2_W-HD_S36_peak_1733	1	179631118	179631419	+	74	NA	Intergenic	Intergenic	-36963	NM_178653	109232	Mm.136458	NM_178653	ENSMUSG00000038936	Sccpdh	AW214504|C330023F11Rik	saccharopine dehydrogenase (putative)	protein-coding	6.7283	10.4666	7.48133	80
macs2_W-HD_S36_peak_93	1	15872827	15873113	+	46	NA	intron (NM_001033288, intron 2 of 4)	Lx|LINE|L1	19752	NM_001033288	226866	Mm.131665	NM_001033288	ENSMUSG00000032719	Sbspon	Gm106|Rpesp	somatomedin B and thrombospondin, type 1 domain containing	protein-coding	5.04623	7.2687	4.68981	235
macs2_W-HD_S36_peak_462	1	56892648	56892934	+	58	NA	intron (NM_139146, intron 5 of 10)	intron (NM_139146, intron 5 of 10)	78543	NM_139146	212712	Mm.145599	NM_139146	ENSMUSG00000038331	Satb2	mKIAA1034	special AT-rich sequence binding protein 2	protein-coding	6.01829	8.59187	5.82948	156
macs2_W-HD_S36_peak_1596	1	167533495	167533996	+	65	NA	Intergenic	Intergenic	-64617	NM_009107	20183	Mm.3475	NM_009107	ENSMUSG00000015843	Rxrg	Nr2b3	retinoid X receptor gamma	protein-coding	6.06435	9.44269	6.51563	366
macs2_W-HD_S36_peak_1597	1	167555362	167555723	+	95	NA	Intergenic	MTE2b|LTR|ERVL-MaLR	-42820	NM_009107	20183	Mm.3475	NM_009107	ENSMUSG00000015843	Rxrg	Nr2b3	retinoid X receptor gamma	protein-coding	7.79702	12.9251	9.58841	183
macs2_W-HD_S36_peak_1598	1	167613889	167614212	+	122	NA	intron (NM_009107, intron 2 of 9)	intron (NM_009107, intron 2 of 9)	-4215	NM_001159731	20183	Mm.3475	NM_009107	ENSMUSG00000015843	Rxrg	Nr2b3	retinoid X receptor gamma	protein-coding	9.32554	15.8764	12.2831	171
macs2_W-HD_S36_peak_1599	1	167627557	167627843	+	50	NA	intron (NM_001159731, intron 3 of 8)	intron (NM_001159731, intron 3 of 8)	9435	NM_001159731	20183	Mm.3475	NM_009107	ENSMUSG00000015843	Rxrg	Nr2b3	retinoid X receptor gamma	protein-coding	5.19801	7.78471	5.05871	41
macs2_W-HD_S36_peak_1927	1	190620754	190621044	+	65	NA	Intergenic	L1M2|LINE|L1	290871	NM_178775	320119	Mm.220912	NM_178775	ENSMUSG00000089872	Rps6kc1	AA682037|B130003F20Rik|C80612|Rpk118	ribosomal protein S6 kinase polypeptide 1	protein-coding	6.06435	9.44269	6.51563	31
macs2_W-HD_S36_peak_1928	1	190708111	190708513	+	91	NA	Intergenic	MIRb|SINE|MIR	203458	NM_178775	320119	Mm.220912	NM_178775	ENSMUSG00000089872	Rps6kc1	AA682037|B130003F20Rik|C80612|Rpk118	ribosomal protein S6 kinase polypeptide 1	protein-coding	7.62999	12.3421	9.14504	206
macs2_W-HD_S36_peak_1929	1	190772845	190773131	+	46	NA	3' UTR (NM_178775, exon 15 of 15)	3' UTR (NM_178775, exon 15 of 15)	138782	NM_178775	320119	Mm.220912	NM_178775	ENSMUSG00000089872	Rps6kc1	AA682037|B130003F20Rik|C80612|Rpk118	ribosomal protein S6 kinase polypeptide 1	protein-coding	5.26601	7.20431	4.63969	164
macs2_W-HD_S36_peak_1930	1	190776148	190776436	+	74	NA	intron (NM_178775, intron 14 of 14)	intron (NM_178775, intron 14 of 14)	135478	NM_178775	320119	Mm.220912	NM_178775	ENSMUSG00000089872	Rps6kc1	AA682037|B130003F20Rik|C80612|Rpk118	ribosomal protein S6 kinase polypeptide 1	protein-coding	6.7283	10.4666	7.48133	82
macs2_W-HD_S36_peak_1931	1	190784859	190785206	+	83	NA	intron (NM_178775, intron 12 of 14)	intron (NM_178775, intron 12 of 14)	126738	NM_178775	320119	Mm.220912	NM_178775	ENSMUSG00000089872	Rps6kc1	AA682037|B130003F20Rik|C80612|Rpk118	ribosomal protein S6 kinase polypeptide 1	protein-coding	7.52287	11.5139	8.34979	173
macs2_W-HD_S36_peak_1932	1	190790146	190790581	+	340	NA	intron (NM_178775, intron 12 of 14)	intron (NM_178775, intron 12 of 14)	121407	NM_178775	320119	Mm.220912	NM_178775	ENSMUSG00000089872	Rps6kc1	AA682037|B130003F20Rik|C80612|Rpk118	ribosomal protein S6 kinase polypeptide 1	protein-coding	19.5595	39.2866	34.0714	202
macs2_W-HD_S36_peak_1933	1	190818828	190819124	+	111	NA	intron (NM_178775, intron 8 of 14)	intron (NM_178775, intron 8 of 14)	92794	NM_178775	320119	Mm.220912	NM_178775	ENSMUSG00000089872	Rps6kc1	AA682037|B130003F20Rik|C80612|Rpk118	ribosomal protein S6 kinase polypeptide 1	protein-coding	8.66336	14.7373	11.1913	123
macs2_W-HD_S36_peak_1934	1	190831093	190831379	+	50	NA	intron (NM_178775, intron 8 of 14)	L3|LINE|CR1	80534	NM_178775	320119	Mm.220912	NM_178775	ENSMUSG00000089872	Rps6kc1	AA682037|B130003F20Rik|C80612|Rpk118	ribosomal protein S6 kinase polypeptide 1	protein-coding	5.19801	7.78471	5.05871	229
macs2_W-HD_S36_peak_1935	1	190890518	190890968	+	145	NA	intron (NM_178775, intron 3 of 14)	B4A|SINE|B4	21027	NM_178775	320119	Mm.220912	NM_178775	ENSMUSG00000089872	Rps6kc1	AA682037|B130003F20Rik|C80612|Rpk118	ribosomal protein S6 kinase polypeptide 1	protein-coding	10.396	18.4822	14.5809	227
macs2_W-HD_S36_peak_1936	1	190896231	190896520	+	70	NA	intron (NM_178775, intron 3 of 14)	intron (NM_178775, intron 3 of 14)	15395	NM_178775	320119	Mm.220912	NM_178775	ENSMUSG00000089872	Rps6kc1	AA682037|B130003F20Rik|C80612|Rpk118	ribosomal protein S6 kinase polypeptide 1	protein-coding	6.77058	10.0302	7.06645	127
macs2_W-HD_S36_peak_305	1	39315736	39316022	+	50	NA	intron (NM_008719, intron 7 of 20)	L1MB2|LINE|L1	-51972	NM_053257	114641	Mm.379302	NM_053257	ENSMUSG00000073702	Rpl31	Dts	ribosomal protein L31	protein-coding	5.19801	7.78471	5.05871	69
macs2_W-HD_S36_peak_306	1	39335305	39335595	+	70	NA	intron (NM_008719, intron 14 of 20)	intron (NM_008719, intron 14 of 20)	-32401	NM_053257	114641	Mm.379302	NM_053257	ENSMUSG00000073702	Rpl31	Dts	ribosomal protein L31	protein-coding	6.77058	10.0302	7.06645	99
macs2_W-HD_S36_peak_307	1	39377012	39377303	+	65	NA	intron (NM_018775, intron 15 of 19)	intron (NM_018775, intron 15 of 19)	9306	NM_001252218	114641	Mm.379302	NM_053257	ENSMUSG00000073702	Rpl31	Dts	ribosomal protein L31	protein-coding	6.06435	9.44269	6.51563	84
macs2_W-HD_S36_peak_559	1	66674852	66675138	+	46	NA	exon (NM_175510, exon 56 of 65)	exon (NM_175510, exon 56 of 65)	-25836	NM_025683	66646	Mm.240912	NM_025683	ENSMUSG00000026005	Rpe	2810429B02Rik|5730518J08Rik	ribulose-5-phosphate-3-epimerase	protein-coding	5.26601	7.20431	4.63969	92
macs2_W-HD_S36_peak_5	1	4063572	4063859	+	65	NA	Intergenic	Lx2|LINE|L1	296599	NM_011283	19888	Mm.294263	NM_011283	ENSMUSG00000025900	Rp1	Dcdc3|Orp1|Rp1h|mG145	retinitis pigmentosa 1 (human)	protein-coding	6.06435	9.44269	6.51563	144
macs2_W-HD_S36_peak_6	1	4065396	4065682	+	65	NA	Intergenic	Lx2|LINE|L1	294775	NM_011283	19888	Mm.294263	NM_011283	ENSMUSG00000025900	Rp1	Dcdc3|Orp1|Rp1h|mG145	retinitis pigmentosa 1 (human)	protein-coding	6.06435	9.44269	6.51563	34
macs2_W-HD_S36_peak_7	1	4293886	4294176	+	65	NA	intron (NM_001195662, intron 3 of 3)	intron (NM_001195662, intron 3 of 3)	66283	NM_011283	19888	Mm.294263	NM_011283	ENSMUSG00000025900	Rp1	Dcdc3|Orp1|Rp1h|mG145	retinitis pigmentosa 1 (human)	protein-coding	6.06435	9.44269	6.51563	11
macs2_W-HD_S36_peak_892	1	92911613	92911902	+	80	NA	promoter-TSS (NR_138578)	promoter-TSS (NR_138578)	932	NM_181405	108657	Mm.200971	NM_181405	ENSMUSG00000026269	Rnpepl1	1110014H17Rik|AI894167	arginyl aminopeptidase (aminopeptidase B)-like 1	protein-coding	6.93068	11.1584	8.02015	255
macs2_W-HD_S36_peak_969	1	105214489	105214867	+	65	NA	Intergenic	Lx8|LINE|L1	142032	NM_001160368	320311	Mm.389162	NM_178779	ENSMUSG00000047496	Rnf152	A930029B02Rik	ring finger protein 152	protein-coding	6.06435	9.44269	6.51563	186
macs2_W-HD_S36_peak_970	1	105345290	105345576	+	50	NA	intron (NM_001160368, intron 1 of 1)	intron (NM_001160368, intron 1 of 1)	11277	NM_001160368	320311	Mm.389162	NM_178779	ENSMUSG00000047496	Rnf152	A930029B02Rik	ring finger protein 152	protein-coding	5.19801	7.78471	5.05871	110
macs2_W-HD_S36_peak_971	1	105348520	105348812	+	83	NA	intron (NM_001160368, intron 1 of 1)	intron (NM_001160368, intron 1 of 1)	8044	NM_001160368	320311	Mm.389162	NM_178779	ENSMUSG00000047496	Rnf152	A930029B02Rik	ring finger protein 152	protein-coding	7.52287	11.5139	8.34979	73
macs2_W-HD_S36_peak_972	1	105420538	105420824	+	46	NA	Intergenic	RLTR51B_Mm|LTR|ERVK?	-63971	NM_178779	320311	Mm.389162	NM_178779	ENSMUSG00000047496	Rnf152	A930029B02Rik	ring finger protein 152	protein-coding	5.04623	7.2687	4.68981	207
macs2_W-HD_S36_peak_973	1	105464980	105465266	+	65	NA	Intergenic	Intergenic	-108413	NM_178779	320311	Mm.389162	NM_178779	ENSMUSG00000047496	Rnf152	A930029B02Rik	ring finger protein 152	protein-coding	6.06435	9.44269	6.51563	115
macs2_W-HD_S36_peak_308	1	39582853	39583139	+	50	NA	Intergenic	MTEb-int|LTR|ERVL-MaLR	-5649	NM_001033135	67702	Mm.28614	NM_001033135	ENSMUSG00000048234	Rnf149	1600023E10Rik|AV037261|C76763|Gm15832|Greul4|OTTMUSG00000026591	ring finger protein 149	protein-coding	5.19801	7.78471	5.05871	144
macs2_W-HD_S36_peak_1439	1	153778301	153778599	+	163	NA	TTS (NM_001243223)	TTS (NM_001243223)	29024	NM_011882	24014	Mm.259254	NM_011882	ENSMUSG00000066800	Rnasel	E230029I04Rik	ribonuclease L (2', 5'-oligoisoadenylate synthetase-dependent)	protein-coding	11.2624	20.4082	16.353	149
macs2_W-HD_S36_peak_1440	1	153782042	153782518	+	116	NA	intron (NM_001243223, intron 19 of 20)	intron (NM_001243223, intron 19 of 20)	32854	NM_011882	24014	Mm.259254	NM_011882	ENSMUSG00000066800	Rnasel	E230029I04Rik	ribonuclease L (2', 5'-oligoisoadenylate synthetase-dependent)	protein-coding	9.10666	15.1873	11.6284	219
macs2_W-HD_S36_peak_133	1	22215360	22215750	+	65	NA	Intergenic	Intergenic	217288	NM_001012623	116837	Mm.60061	NM_053270	ENSMUSG00000041670	Rims1	C030033M19Rik|RIM1|RIM1a|RIM1alpha|Rab3ip1|Rim|Serg1|mKIAA0340	regulating synaptic membrane exocytosis 1	protein-coding	6.06435	9.44269	6.51563	188
macs2_W-HD_S36_peak_134	1	22257130	22257416	+	65	NA	Intergenic	B3|SINE|B2	175570	NM_001012623	116837	Mm.60061	NM_053270	ENSMUSG00000041670	Rims1	C030033M19Rik|RIM1|RIM1a|RIM1alpha|Rab3ip1|Rim|Serg1|mKIAA0340	regulating synaptic membrane exocytosis 1	protein-coding	6.06435	9.44269	6.51563	105
macs2_W-HD_S36_peak_135	1	22267782	22268068	+	50	NA	Intergenic	Intergenic	164918	NM_001012623	116837	Mm.60061	NM_053270	ENSMUSG00000041670	Rims1	C030033M19Rik|RIM1|RIM1a|RIM1alpha|Rab3ip1|Rim|Serg1|mKIAA0340	regulating synaptic membrane exocytosis 1	protein-coding	5.19801	7.78471	5.05871	80
macs2_W-HD_S36_peak_136	1	22363977	22364272	+	145	NA	intron (NM_001012623, intron 9 of 14)	ERVB4_1C-LTR_Mm|LTR|ERVK	68719	NM_001012623	116837	Mm.60061	NM_053270	ENSMUSG00000041670	Rims1	C030033M19Rik|RIM1|RIM1a|RIM1alpha|Rab3ip1|Rim|Serg1|mKIAA0340	regulating synaptic membrane exocytosis 1	protein-coding	10.396	18.4822	14.5809	226
macs2_W-HD_S36_peak_687	1	82370903	82371260	+	80	NA	intron (NM_029777, intron 5 of 6)	(TG)n|Simple_repeat|Simple_repeat	32032	NM_001122685	76867	Mm.226994	NM_029777	ENSMUSG00000026142	Rhbdd1	4930418P06Rik|RRP4|mRHBDD1	rhomboid domain containing 1	protein-coding	6.93068	11.1584	8.02015	181
macs2_W-HD_S36_peak_688	1	82393680	82394095	+	65	NA	intron (NM_029777, intron 6 of 6)	intron (NM_029777, intron 6 of 6)	54838	NM_001122685	76867	Mm.226994	NM_029777	ENSMUSG00000026142	Rhbdd1	4930418P06Rik|RRP4|mRHBDD1	rhomboid domain containing 1	protein-coding	6.06435	9.44269	6.51563	207
macs2_W-HD_S36_peak_689	1	82431731	82432017	+	50	NA	intron (NM_029777, intron 6 of 6)	MLT1A|LTR|ERVL-MaLR	92825	NM_001122685	76867	Mm.226994	NM_029777	ENSMUSG00000026142	Rhbdd1	4930418P06Rik|RRP4|mRHBDD1	rhomboid domain containing 1	protein-coding	5.19801	7.78471	5.05871	200
macs2_W-HD_S36_peak_690	1	82433572	82433872	+	58	NA	intron (NM_029777, intron 6 of 6)	intron (NM_029777, intron 6 of 6)	94673	NM_001122685	76867	Mm.226994	NM_029777	ENSMUSG00000026142	Rhbdd1	4930418P06Rik|RRP4|mRHBDD1	rhomboid domain containing 1	protein-coding	6.01829	8.59187	5.82948	20
macs2_W-HD_S36_peak_1434	1	153617185	153617471	+	65	NA	Intergenic	Intergenic	-35709	NM_026380	67792	Mm.379143	NM_026380	ENSMUSG00000042671	Rgs8	6530413N01Rik	regulator of G-protein signaling 8	protein-coding	6.06435	9.44269	6.51563	113
macs2_W-HD_S36_peak_1435	1	153619414	153619702	+	65	NA	Intergenic	Intergenic	-33479	NM_026380	67792	Mm.379143	NM_026380	ENSMUSG00000042671	Rgs8	6530413N01Rik	regulator of G-protein signaling 8	protein-coding	6.06435	9.44269	6.51563	110
macs2_W-HD_S36_peak_1436	1	153647677	153647963	+	50	NA	Intergenic	Intergenic	-5217	NM_026380	67792	Mm.379143	NM_026380	ENSMUSG00000042671	Rgs8	6530413N01Rik	regulator of G-protein signaling 8	protein-coding	5.19801	7.78471	5.05871	49
macs2_W-HD_S36_peak_1437	1	153688048	153688422	+	65	NA	intron (NM_001347115, intron 4 of 5)	B3|SINE|B2	22562	NM_001347115	67792	Mm.379143	NM_026380	ENSMUSG00000042671	Rgs8	6530413N01Rik	regulator of G-protein signaling 8	protein-coding	6.06435	9.44269	6.51563	185
macs2_W-HD_S36_peak_1682	1	175438457	175438833	+	96	NA	intron (NM_001347195, intron 2 of 17)	RSINE1|SINE|B4	53900	NM_011880	24012	Mm.7956	NM_011880	ENSMUSG00000026527	Rgs7	-	regulator of G protein signaling 7	protein-coding	8.27515	13.0389	9.68092	123
macs2_W-HD_S36_peak_1683	1	175442442	175442728	+	50	NA	intron (NM_001347195, intron 2 of 17)	L1MC1|LINE|L1	49960	NM_011880	24012	Mm.7956	NM_011880	ENSMUSG00000026527	Rgs7	-	regulator of G protein signaling 7	protein-coding	5.19801	7.78471	5.05871	62
macs2_W-HD_S36_peak_1684	1	175497367	175497738	+	111	NA	Intergenic	Intergenic	-5007	NM_001347195	24012	Mm.7956	NM_011880	ENSMUSG00000026527	Rgs7	-	regulator of G protein signaling 7	protein-coding	8.66336	14.7373	11.1913	153
macs2_W-HD_S36_peak_1623	1	169653386	169653822	+	283	NA	Intergenic	Intergenic	-1897	NM_009063	19737	Mm.20954	NM_009063	ENSMUSG00000026678	Rgs5	1110070A02Rik	regulator of G-protein signaling 5	protein-coding	16.2792	33.2106	28.3648	221
macs2_W-HD_S36_peak_1624	1	169657379	169657686	+	73	NA	intron (NM_001313705, intron 1 of 3)	intron (NM_001313705, intron 1 of 3)	2031	NM_001313705	19737	Mm.20954	NM_009063	ENSMUSG00000026678	Rgs5	1110070A02Rik	regulator of G-protein signaling 5	protein-coding	6.67525	10.3007	7.33132	43
macs2_W-HD_S36_peak_1625	1	169729524	169729852	+	89	NA	Intergenic	Intergenic	17954	NM_009062	19736	Mm.41642	NM_009062	ENSMUSG00000038530	Rgs4	AA004315|AA597169|ESTM48|ESTM50	regulator of G-protein signaling 4	protein-coding	7.56934	12.1453	8.95207	59
macs2_W-HD_S36_peak_1626	1	169747583	169747983	+	65	NA	promoter-TSS (NM_009062)	promoter-TSS (NM_009062)	-141	NM_009062	19736	Mm.41642	NM_009062	ENSMUSG00000038530	Rgs4	AA004315|AA597169|ESTM48|ESTM50	regulator of G-protein signaling 4	protein-coding	6.06435	9.44269	6.51563	202
macs2_W-HD_S36_peak_1627	1	169774538	169774889	+	95	NA	Intergenic	MIR|SINE|MIR	-27071	NM_009062	19736	Mm.41642	NM_009062	ENSMUSG00000038530	Rgs4	AA004315|AA597169|ESTM48|ESTM50	regulator of G-protein signaling 4	protein-coding	7.79702	12.9251	9.58841	116
macs2_W-HD_S36_peak_1628	1	169818012	169818299	+	65	NA	Intergenic	Intergenic	-70513	NM_009062	19736	Mm.41642	NM_009062	ENSMUSG00000038530	Rgs4	AA004315|AA597169|ESTM48|ESTM50	regulator of G-protein signaling 4	protein-coding	6.06435	9.44269	6.51563	97
macs2_W-HD_S36_peak_1368	1	144609114	144609420	+	95	NA	Intergenic	Lx2B2|LINE|L1	-41600	NM_001290269	624910	Mm.389199	NM_001290269	ENSMUSG00000098509	Rgs21	EG624910	regulator of G-protein signalling 21	protein-coding	7.79702	12.9251	9.58841	177
macs2_W-HD_S36_peak_1366	1	144044918	144045204	+	50	NA	Intergenic	Intergenic	-40912	NM_009061	19735	Mm.28262	NM_009061	ENSMUSG00000026360	Rgs2	GOS8	regulator of G-protein signaling 2	protein-coding	5.19801	7.78471	5.05871	37
macs2_W-HD_S36_peak_1367	1	144053056	144053351	+	104	NA	Intergenic	Intergenic	-49054	NM_009061	19735	Mm.28262	NM_009061	ENSMUSG00000026360	Rgs2	GOS8	regulator of G-protein signaling 2	protein-coding	8.04893	13.8087	10.432	231
macs2_W-HD_S36_peak_1369	1	144953995	144954281	+	65	NA	Intergenic	Intergenic	-178717	NM_022881	64214	Mm.253927	NM_022881	ENSMUSG00000026357	Rgs18	-	regulator of G-protein signaling 18	protein-coding	6.06435	9.44269	6.51563	190
macs2_W-HD_S36_peak_1410	1	152520900	152521186	+	50	NA	intron (NM_001346119, intron 17 of 17)	intron (NM_001346119, intron 17 of 17)	104174	NM_016846	19731	Mm.245270	NM_016846	ENSMUSG00000026482	Rgl1	Rgl|mKIAA0959	ral guanine nucleotide dissociation stimulator,-like 1	protein-coding	5.19801	7.78471	5.05871	171
macs2_W-HD_S36_peak_1411	1	152552860	152553146	+	50	NA	intron (NM_001346119, intron 6 of 17)	intron (NM_001346119, intron 6 of 17)	72214	NM_016846	19731	Mm.245270	NM_016846	ENSMUSG00000026482	Rgl1	Rgl|mKIAA0959	ral guanine nucleotide dissociation stimulator,-like 1	protein-coding	5.19801	7.78471	5.05871	172
macs2_W-HD_S36_peak_1412	1	152575916	152576208	+	80	NA	intron (NM_001346119, intron 3 of 17)	intron (NM_001346119, intron 3 of 17)	49155	NM_016846	19731	Mm.245270	NM_016846	ENSMUSG00000026482	Rgl1	Rgl|mKIAA0959	ral guanine nucleotide dissociation stimulator,-like 1	protein-coding	6.93068	11.1584	8.02015	23
macs2_W-HD_S36_peak_1413	1	152677596	152677892	+	65	NA	intron (NM_001346117, intron 1 of 18)	intron (NM_001346117, intron 1 of 18)	-52527	NM_016846	19731	Mm.245270	NM_016846	ENSMUSG00000026482	Rgl1	Rgl|mKIAA0959	ral guanine nucleotide dissociation stimulator,-like 1	protein-coding	6.06435	9.44269	6.51563	107
macs2_W-HD_S36_peak_1417	1	152764961	152765247	+	50	NA	intron (NM_001346117, intron 1 of 18)	intron (NM_001346117, intron 1 of 18)	1201	NM_001346117	19731	Mm.245270	NM_016846	ENSMUSG00000026482	Rgl1	Rgl|mKIAA0959	ral guanine nucleotide dissociation stimulator,-like 1	protein-coding	5.19801	7.78471	5.05871	226
macs2_W-HD_S36_peak_310	1	39697597	39698023	+	257	NA	intron (NM_001145660, intron 4 of 14)	intron (NM_001145660, intron 4 of 14)	23179	NM_001145660	619289	Mm.334107	NM_001145660	ENSMUSG00000057173	Rfx8	4933400N17Rik	regulatory factor X 8	protein-coding	15.594	30.4799	25.7869	217
macs2_W-HD_S36_peak_1505	1	159126451	159126747	+	128	NA	Intergenic	(TTTC)n|Simple_repeat|Simple_repeat	-105727	NM_011931	26374	Mm.328135	NM_011931	ENSMUSG00000040782	Rfwd2	AI316802|C80879|Cop1	ring finger and WD repeat domain 2	protein-coding	9.52969	16.5909	12.8575	45
macs2_W-HD_S36_peak_1506	1	159127198	159127486	+	65	NA	Intergenic	RMER1B|Other|Other	-104984	NM_011931	26374	Mm.328135	NM_011931	ENSMUSG00000040782	Rfwd2	AI316802|C80879|Cop1	ring finger and WD repeat domain 2	protein-coding	6.06435	9.44269	6.51563	62
macs2_W-HD_S36_peak_1507	1	159190370	159190656	+	65	NA	Intergenic	B2_Mm1t|SINE|B2	-41813	NM_011931	26374	Mm.328135	NM_011931	ENSMUSG00000040782	Rfwd2	AI316802|C80879|Cop1	ring finger and WD repeat domain 2	protein-coding	6.06435	9.44269	6.51563	24
macs2_W-HD_S36_peak_283	1	38083449	38083735	+	50	NA	intron (NM_019570, intron 8 of 22)	intron (NM_019570, intron 8 of 22)	46070	NM_019570	56210	Mm.389103	NM_019570	ENSMUSG00000026082	Rev1	1110027I23Rik|AU022044|Rev1l	REV1, DNA directed polymerase	protein-coding	5.19801	7.78471	5.05871	46
macs2_W-HD_S36_peak_284	1	38120855	38121254	+	62	NA	intron (NM_019570, intron 1 of 22)	(A)n|Simple_repeat|Simple_repeat	8608	NM_019570	56210	Mm.389103	NM_019570	ENSMUSG00000026082	Rev1	1110027I23Rik|AU022044|Rev1l	REV1, DNA directed polymerase	protein-coding	6.23291	9.09424	6.29995	137
macs2_W-HD_S36_peak_285	1	38241911	38242202	+	95	NA	intron (NM_001290814, intron 10 of 21)	intron (NM_001290814, intron 10 of 21)	-112394	NM_019570	56210	Mm.389103	NM_019570	ENSMUSG00000026082	Rev1	1110027I23Rik|AU022044|Rev1l	REV1, DNA directed polymerase	protein-coding	7.79702	12.9251	9.58841	168
macs2_W-HD_S36_peak_286	1	38257429	38257715	+	50	NA	intron (NM_001290814, intron 9 of 21)	intron (NM_001290814, intron 9 of 21)	-127910	NM_019570	56210	Mm.389103	NM_019570	ENSMUSG00000026082	Rev1	1110027I23Rik|AU022044|Rev1l	REV1, DNA directed polymerase	protein-coding	5.19801	7.78471	5.05871	110
macs2_W-HD_S36_peak_287	1	38316700	38316986	+	50	NA	intron (NM_001290814, intron 8 of 21)	intron (NM_001290814, intron 8 of 21)	-187181	NM_019570	56210	Mm.389103	NM_019570	ENSMUSG00000026082	Rev1	1110027I23Rik|AU022044|Rev1l	REV1, DNA directed polymerase	protein-coding	5.19801	7.78471	5.05871	193
macs2_W-HD_S36_peak_1236	1	133342596	133342917	+	120	NA	Intergenic	RLTR10C|LTR|ERVK	-7810	NM_031193	19702	Mm.220955	NM_031193		Ren2	Ren|Ren-2|Ren-B|Rn-2|Rnr	renin 2 tandem duplication of Ren1	protein-coding	9.25142	15.6351	12.0474	250
macs2_W-HD_S36_peak_94	1	16146328	16146676	+	65	NA	Intergenic	Lx2B|LINE|L1	40620	NM_133832	98711	Mm.274376	NM_133832	ENSMUSG00000025921	Rdh10	3110069K09Rik|4921506A21Rik|AI875664|AW549993|D1Ertd762e|m366Asp	retinol dehydrogenase 10 (all-trans)	protein-coding	6.06435	9.44269	6.51563	105
macs2_W-HD_S36_peak_95	1	16289450	16289736	+	58	NA	intron (NM_001111272, intron 11 of 12)	L1_Mus4|LINE|L1	183711	NM_133832	98711	Mm.274376	NM_133832	ENSMUSG00000025921	Rdh10	3110069K09Rik|4921506A21Rik|AI875664|AW549993|D1Ertd762e|m366Asp	retinol dehydrogenase 10 (all-trans)	protein-coding	6.01829	8.59187	5.82948	195
macs2_W-HD_S36_peak_1563	1	165676091	165676377	+	58	NA	intron (NM_178593, intron 1 of 6)	intron (NM_178593, intron 1 of 6)	31860	NM_178593	226594	Mm.265552	NM_178593	ENSMUSG00000040723	Rcsd1	A430105K13Rik|BC025872|CapZIP	RCSD domain containing 1	protein-coding	6.01829	8.59187	5.82948	111
macs2_W-HD_S36_peak_1564	1	165692780	165693070	+	89	NA	intron (NM_178593, intron 1 of 6)	intron (NM_178593, intron 1 of 6)	15169	NM_178593	226594	Mm.265552	NM_178593	ENSMUSG00000040723	Rcsd1	A430105K13Rik|BC025872|CapZIP	RCSD domain containing 1	protein-coding	7.56934	12.1453	8.95207	119
macs2_W-HD_S36_peak_1565	1	165709615	165710029	+	95	NA	Intergenic	Intergenic	-1728	NM_001038846	226594	Mm.265552	NM_178593	ENSMUSG00000040723	Rcsd1	A430105K13Rik|BC025872|CapZIP	RCSD domain containing 1	protein-coding	7.79702	12.9251	9.58841	203
macs2_W-HD_S36_peak_1216	1	132489212	132489498	+	50	NA	intron (NM_172517, intron 3 of 13)	PB1D10|SINE|Alu	11988	NM_172517	213464	Mm.132868	NM_172517	ENSMUSG00000026439	Rbbp5	4933411J24Rik|C330016J05	retinoblastoma binding protein 5	protein-coding	5.19801	7.78471	5.05871	116
macs2_W-HD_S36_peak_17	1	6080890	6081176	+	50	NA	Intergenic	ORR1A4|LTR|ERVL-MaLR	-133629	NM_009826	12421	Mm.293811	NM_009826	ENSMUSG00000025907	Rb1cc1	2900055E04Rik|5930404L04Rik|Cc1|FIP200|LaXp180	RB1-inducible coiled-coil 1	protein-coding	5.19801	7.78471	5.05871	120
macs2_W-HD_S36_peak_18	1	6143147	6143438	+	65	NA	Intergenic	Intergenic	-71370	NM_009826	12421	Mm.293811	NM_009826	ENSMUSG00000025907	Rb1cc1	2900055E04Rik|5930404L04Rik|Cc1|FIP200|LaXp180	RB1-inducible coiled-coil 1	protein-coding	6.06435	9.44269	6.51563	191
macs2_W-HD_S36_peak_19	1	6165704	6165991	+	59	NA	Intergenic	MuRRS-int|LTR|ERV1	-48815	NM_009826	12421	Mm.293811	NM_009826	ENSMUSG00000025907	Rb1cc1	2900055E04Rik|5930404L04Rik|Cc1|FIP200|LaXp180	RB1-inducible coiled-coil 1	protein-coding	5.84084	8.69407	5.92361	67
macs2_W-HD_S36_peak_1195	1	131177397	131177683	+	50	NA	3' UTR (NM_018750, exon 6 of 6)	3' UTR (NM_018750, exon 6 of 6)	22645	NM_001311094	54354	Mm.248291	NM_018750	ENSMUSG00000026430	Rassf5	1300019G20Rik|Maxp1|Nore1|Nore1A|Nore1B|Rapl	Ras association (RalGDS/AF-6) domain family member 5	protein-coding	5.19801	7.78471	5.05871	70
macs2_W-HD_S36_peak_1478	1	156946058	156946344	+	74	NA	Intergenic	B1_Mm|SINE|Alu	-6575	NM_001159968	78255	Mm.28376	NM_023884	ENSMUSG00000026594	Ralgps2	1810020P17Rik|2210408F11Rik|4921528G01Rik|9130014M22Rik|AU043409|AW046161	Ral GEF with PH domain and SH3 binding motif 2	protein-coding	6.7283	10.4666	7.48133	105
macs2_W-HD_S36_peak_1479	1	156985488	156985774	+	50	NA	Intergenic	B1_Mur4|SINE|Alu	-46005	NM_001159968	78255	Mm.28376	NM_023884	ENSMUSG00000026594	Ralgps2	1810020P17Rik|2210408F11Rik|4921528G01Rik|9130014M22Rik|AU043409|AW046161	Ral GEF with PH domain and SH3 binding motif 2	protein-coding	5.19801	7.78471	5.05871	144
macs2_W-HD_S36_peak_1070	1	119480516	119480807	+	74	NA	intron (NM_022327, intron 2 of 4)	B4|SINE|B4	24121	NM_022327	64143	Mm.27832	NM_022327	ENSMUSG00000004451	Ralb	5730472O18Rik	v-ral simian leukemia viral oncogene B	protein-coding	6.7283	10.4666	7.48133	42
macs2_W-HD_S36_peak_1255	1	134495361	134495650	+	80	NA	intron (NM_145510, intron 1 of 1)	intron (NM_145510, intron 1 of 1)	845	NM_145510	98710	Mm.198119	NM_145510	ENSMUSG00000042229	Rabif	AI842864|AW549708|E130318E12Rik|MSS4|RASGFR3	RAB interacting factor	protein-coding	6.93068	11.1584	8.02015	246
macs2_W-HD_S36_peak_1256	1	134495960	134496335	+	65	NA	intron (NM_145510, intron 1 of 1)	intron (NM_145510, intron 1 of 1)	1487	NM_145510	98710	Mm.198119	NM_145510	ENSMUSG00000042229	Rabif	AI842864|AW549708|E130318E12Rik|MSS4|RASGFR3	RAB interacting factor	protein-coding	6.06435	9.44269	6.51563	145
macs2_W-HD_S36_peak_1257	1	134513570	134513856	+	50	NA	Intergenic	Intergenic	19053	NM_145510	98710	Mm.198119	NM_145510	ENSMUSG00000042229	Rabif	AI842864|AW549708|E130318E12Rik|MSS4|RASGFR3	RAB interacting factor	protein-coding	5.19801	7.78471	5.05871	101
macs2_W-HD_S36_peak_1522	1	160349231	160349517	+	50	NA	intron (NM_013862, intron 18 of 20)	intron (NM_013862, intron 18 of 20)	2197	NM_001038621	29809	Mm.25833	NM_013862	ENSMUSG00000026721	Rabgap1l	5830411O09Rik|8430421H08Rik|9630005B12Rik|AW049894|HHL|Hh1|mKIAA0471	RAB GTPase activating protein 1-like	protein-coding	5.19801	7.78471	5.05871	39
macs2_W-HD_S36_peak_1197	1	131698050	131698336	+	46	NA	intron (NM_001311096, intron 3 of 4)	intron (NM_001311096, intron 3 of 4)	9498	NM_145509	226421	Mm.44508	NM_145509	ENSMUSG00000052688	Rab7b	5430435G22Rik	RAB7B, member RAS oncogene family	protein-coding	5.26601	7.20431	4.63969	158
macs2_W-HD_S36_peak_1198	1	131701583	131701869	+	50	NA	intron (NM_001311096, intron 4 of 4)	intron (NM_001311096, intron 4 of 4)	13031	NM_145509	226421	Mm.44508	NM_145509	ENSMUSG00000052688	Rab7b	5430435G22Rik	RAB7B, member RAS oncogene family	protein-coding	5.19801	7.78471	5.05871	232
macs2_W-HD_S36_peak_1199	1	131712240	131712528	+	80	NA	3' UTR (NM_145509, exon 6 of 6)	3' UTR (NM_145509, exon 6 of 6)	23689	NM_145509	226421	Mm.44508	NM_145509	ENSMUSG00000052688	Rab7b	5430435G22Rik	RAB7B, member RAS oncogene family	protein-coding	6.93068	11.1584	8.02015	143
macs2_W-HD_S36_peak_1835	1	185115034	185115320	+	50	NA	Intergenic	RLTR28|LTR|ERVL	-88991	NM_001163754	98732	Mm.275841	NM_172649	ENSMUSG00000039318	Rab3gap2	1110059F07Rik|2010002H18Rik|5830469C09|AI851069|AW743433|RAB3-GAP150|mKIAA0839	RAB3 GTPase activating protein subunit 2	protein-coding	5.19801	7.78471	5.05871	128
macs2_W-HD_S36_peak_1836	1	185140256	185140546	+	63	NA	Intergenic	Intergenic	-63767	NM_001163754	98732	Mm.275841	NM_172649	ENSMUSG00000039318	Rab3gap2	1110059F07Rik|2010002H18Rik|5830469C09|AI851069|AW743433|RAB3-GAP150|mKIAA0839	RAB3 GTPase activating protein subunit 2	protein-coding	5.98236	9.15195	6.35401	109
macs2_W-HD_S36_peak_1169	1	127880507	127880793	+	26	NA	intron (NM_178690, intron 3 of 23)	IAPEz-int|LTR|ERVK	11877	NM_178690	226407	Mm.489713	NM_178690	ENSMUSG00000036104	Rab3gap1	1700003B17Rik|4732493F09Rik|AL117896|Rab3gap|p130	RAB3 GTPase activating protein subunit 1	protein-coding	3.89557	4.91859	2.60056	192
macs2_W-HD_S36_peak_1206	1	131864750	131865048	+	65	NA	Intergenic	B1_Mus2|SINE|Alu	-2378	NM_144875	226422	Mm.34027	NM_144875	ENSMUSG00000026433	Rab29	Rab7l1	RAB29, member RAS oncogene family	protein-coding	6.06435	9.44269	6.51563	177
macs2_W-HD_S36_peak_1207	1	131870884	131871173	+	65	NA	intron (NM_144875, intron 4 of 5)	intron (NM_144875, intron 4 of 5)	3751	NM_144875	226422	Mm.34027	NM_144875	ENSMUSG00000026433	Rab29	Rab7l1	RAB29, member RAS oncogene family	protein-coding	6.06435	9.44269	6.51563	173
macs2_W-HD_S36_peak_841	1	90961690	90962051	+	99	NA	intron (NM_008998, intron 2 of 5)	intron (NM_008998, intron 2 of 5)	5797	NM_001159725	19329	Mm.279780	NM_008998	ENSMUSG00000026304	Rab17	AW413472	RAB17, member RAS oncogene family	protein-coding	8.21451	13.2737	9.91191	103
macs2_W-HD_S36_peak_1752	1	180909178	180909467	+	63	NA	Intergenic	Intergenic	5048	NM_133705	69051	Mm.274180	NM_133705	ENSMUSG00000026520	Pycr2	1810018M05Rik|P5cr2	pyrroline-5-carboxylate reductase family, member 2	protein-coding	5.98236	9.15195	6.35401	139
macs2_W-HD_S36_peak_1276	1	135120280	135120586	+	65	NA	exon (NM_007955, exon 16 of 38)	exon (NM_007955, exon 16 of 38)	12142	NM_007955	13924	Mm.4450	NM_007955		Ptprv	Esp|OST|OST-PTP|mOST-PTP	protein tyrosine phosphatase, receptor type, V	protein-coding	6.06435	9.44269	6.51563	85
macs2_W-HD_S36_peak_1908	1	189724004	189724292	+	73	NA	Intergenic	Intergenic	-4120	NM_008976	19250	Mm.4498	NM_008976	ENSMUSG00000026604	Ptpn14	C130080N23Rik|OTTMUSG00000022087|PTP36	protein tyrosine phosphatase, non-receptor type 14	protein-coding	6.67525	10.3007	7.33132	269
macs2_W-HD_S36_peak_1909	1	189731781	189732149	+	65	NA	intron (NM_008976, intron 1 of 18)	intron (NM_008976, intron 1 of 18)	3697	NM_008976	19250	Mm.4498	NM_008976	ENSMUSG00000026604	Ptpn14	C130080N23Rik|OTTMUSG00000022087|PTP36	protein tyrosine phosphatase, non-receptor type 14	protein-coding	6.06435	9.44269	6.51563	245
macs2_W-HD_S36_peak_1910	1	189761859	189762146	+	59	NA	intron (NM_008976, intron 1 of 18)	intron (NM_008976, intron 1 of 18)	33734	NM_008976	19250	Mm.4498	NM_008976	ENSMUSG00000026604	Ptpn14	C130080N23Rik|OTTMUSG00000022087|PTP36	protein tyrosine phosphatase, non-receptor type 14	protein-coding	5.84084	8.69407	5.92361	92
macs2_W-HD_S36_peak_1911	1	189810662	189811067	+	111	NA	intron (NM_008976, intron 3 of 18)	B2_Mm2|SINE|B2	82596	NM_008976	19250	Mm.4498	NM_008976	ENSMUSG00000026604	Ptpn14	C130080N23Rik|OTTMUSG00000022087|PTP36	protein tyrosine phosphatase, non-receptor type 14	protein-coding	8.66336	14.7373	11.1913	204
macs2_W-HD_S36_peak_1912	1	189812709	189813067	+	37	NA	intron (NM_008976, intron 3 of 18)	intron (NM_008976, intron 3 of 18)	84620	NM_008976	19250	Mm.4498	NM_008976	ENSMUSG00000026604	Ptpn14	C130080N23Rik|OTTMUSG00000022087|PTP36	protein tyrosine phosphatase, non-receptor type 14	protein-coding	4.82346	6.31002	3.78119	185
macs2_W-HD_S36_peak_737	1	86492435	86492834	+	95	NA	Intergenic	Intergenic	-34102	NM_008972	19231	Mm.19187	NM_008972	ENSMUSG00000026238	Ptma	Thym	prothymosin alpha	protein-coding	7.79702	12.9251	9.58841	199
macs2_W-HD_S36_peak_738	1	86545961	86546247	+	50	NA	intron (NM_008801, intron 3 of 4)	B1_Mur3|SINE|Alu	19368	NM_008972	19231	Mm.19187	NM_008972	ENSMUSG00000026238	Ptma	Thym	prothymosin alpha	protein-coding	5.19801	7.78471	5.05871	137
macs2_W-HD_S36_peak_551	1	65499002	65499297	+	83	NA	Intergenic	(GAGAA)n|Simple_repeat|Simple_repeat	187892	NM_139270	213527	Mm.294225	NM_139270	ENSMUSG00000025946	Pth2r	Pthr2	parathyroid hormone 2 receptor	protein-coding	7.52287	11.5139	8.34979	210
macs2_W-HD_S36_peak_1385	1	150227269	150227555	+	46	NA	Intergenic	ORR1D1|LTR|ERVL-MaLR	-62464	NR_110420	102639566	Mm.417208	NR_110420	ENSMUSG00000097754	Ptgs2os2	Gm26687|Linc-cox2|Lincrna-cox2	prostaglandin-endoperoxide synthase 2, opposite strand 2	ncRNA	5.26601	7.20431	4.63969	22
macs2_W-HD_S36_peak_1384	1	150130131	150130418	+	65	NA	Intergenic	Intergenic	30243	NM_011198	19225	Mm.292547	NM_011198	ENSMUSG00000032487	Ptgs2	COX2|Cox-2|PES-2|PGHS-2|PHS II|PHS-2|Pghs2|TIS10|gripghs	prostaglandin-endoperoxide synthase 2	protein-coding	6.06435	9.44269	6.51563	99
macs2_W-HD_S36_peak_1740	1	180244241	180244528	+	65	NA	intron (NM_001128605, intron 2 of 10)	intron (NM_001128605, intron 2 of 10)	1566	NM_011183	19165	Mm.330850	NM_011183	ENSMUSG00000010609	Psen2	ALG-3|Ad4h|Alg3|PS-2|PS2|Psnl2|STM2	presenilin 2	protein-coding	6.06435	9.44269	6.51563	184
macs2_W-HD_S36_peak_1741	1	180283977	180284345	+	65	NA	Intergenic	Intergenic	-27861	NM_001128605	19165	Mm.330850	NM_011183	ENSMUSG00000010609	Psen2	ALG-3|Ad4h|Alg3|PS-2|PS2|Psnl2|STM2	presenilin 2	protein-coding	6.03107	9.32214	6.51563	182
macs2_W-HD_S36_peak_218	1	34557041	34557327	+	50	NA	intron (NM_009356, intron 3 of 4)	intron (NM_009356, intron 3 of 4)	3759	NM_009356	21756	Mm.14418	NM_009356	ENSMUSG00000037529	Prss40	Tesp2	protease, serine 40	protein-coding	5.16949	7.68167	5.05871	139
macs2_W-HD_S36_peak_216	1	34498182	34498563	+	74	NA	promoter-TSS (NM_009355)	promoter-TSS (NM_009355)	-58	NM_009355	21755	Mm.10725	NM_009355	ENSMUSG00000026125	Prss39	Tesp1	protease, serine 39	protein-coding	6.7283	10.4666	7.48133	203
macs2_W-HD_S36_peak_217	1	34500755	34501117	+	83	NA	intron (NM_009355, intron 3 of 4)	intron (NM_009355, intron 3 of 4)	2506	NM_009355	21755	Mm.10725	NM_009355	ENSMUSG00000026125	Prss39	Tesp1	protease, serine 39	protein-coding	7.52287	11.5139	8.34979	150
macs2_W-HD_S36_peak_1537	1	162745382	162745695	+	65	NA	Intergenic	Intergenic	-4982	NM_001081290	226562	Mm.245446	NM_001081290	ENSMUSG00000040225	Prrc2c	1810043M20Rik|9630039I18Rik|A630006J20|Bat2d|Bat2d1|Bat2l2|E130112L15Rik|Prrc3|mKIAA1096	proline-rich coiled-coil 2C	protein-coding	6.06435	9.44269	6.51563	164
macs2_W-HD_S36_peak_1538	1	162747542	162747841	+	80	NA	Intergenic	B1_Mus1|SINE|Alu	-7135	NM_001081290	226562	Mm.245446	NM_001081290	ENSMUSG00000040225	Prrc2c	1810043M20Rik|9630039I18Rik|A630006J20|Bat2d|Bat2d1|Bat2l2|E130112L15Rik|Prrc3|mKIAA1096	proline-rich coiled-coil 2C	protein-coding	6.93068	11.1584	8.02015	149
macs2_W-HD_S36_peak_1916	1	190083476	190083762	+	50	NA	Intergenic	Intergenic	87061	NM_008937	19130	Mm.132579	NM_008937	ENSMUSG00000010175	Prox1	A230003G05Rik	prospero homeobox 1	protein-coding	5.16949	7.68167	5.05871	135
macs2_W-HD_S36_peak_1917	1	190183405	190183833	+	65	NA	Intergenic	B4|SINE|B4	-12939	NM_008937	19130	Mm.132579	NM_008937	ENSMUSG00000010175	Prox1	A230003G05Rik	prospero homeobox 1	protein-coding	6.06435	9.44269	6.51563	180
macs2_W-HD_S36_peak_1918	1	190206976	190207323	+	128	NA	Intergenic	Intergenic	-36469	NM_008937	19130	Mm.132579	NM_008937	ENSMUSG00000010175	Prox1	A230003G05Rik	prospero homeobox 1	protein-coding	9.52969	16.5909	12.8575	156
macs2_W-HD_S36_peak_1919	1	190209981	190210267	+	50	NA	Intergenic	Intergenic	-39444	NM_008937	19130	Mm.132579	NM_008937	ENSMUSG00000010175	Prox1	A230003G05Rik	prospero homeobox 1	protein-coding	5.19801	7.78471	5.05871	96
macs2_W-HD_S36_peak_1920	1	190264006	190264321	+	80	NA	Intergenic	Intergenic	-93483	NM_008937	19130	Mm.132579	NM_008937	ENSMUSG00000010175	Prox1	A230003G05Rik	prospero homeobox 1	protein-coding	6.93068	11.1584	8.02015	150
macs2_W-HD_S36_peak_1921	1	190292680	190292967	+	83	NA	Intergenic	(TCTG)n|Simple_repeat|Simple_repeat	-122143	NM_008937	19130	Mm.132579	NM_008937	ENSMUSG00000010175	Prox1	A230003G05Rik	prospero homeobox 1	protein-coding	7.52287	11.5139	8.34979	234
macs2_W-HD_S36_peak_1922	1	190346009	190346295	+	46	NA	Intergenic	Intergenic	-175472	NM_008937	19130	Mm.132579	NM_008937	ENSMUSG00000010175	Prox1	A230003G05Rik	prospero homeobox 1	protein-coding	5.26601	7.20431	4.63969	223
macs2_W-HD_S36_peak_1923	1	190446682	190447083	+	79	NA	Intergenic	Intergenic	-276202	NM_008937	19130	Mm.132579	NM_008937	ENSMUSG00000010175	Prox1	A230003G05Rik	prospero homeobox 1	protein-coding	7.25682	10.9337	7.93224	157
macs2_W-HD_S36_peak_1924	1	190497097	190497383	+	37	NA	Intergenic	Intergenic	-326560	NM_008937	19130	Mm.132579	NM_008937	ENSMUSG00000010175	Prox1	A230003G05Rik	prospero homeobox 1	protein-coding	4.67468	6.24718	3.72448	63
macs2_W-HD_S36_peak_1925	1	190524107	190524583	+	111	NA	Intergenic	Intergenic	-353665	NM_008937	19130	Mm.132579	NM_008937	ENSMUSG00000010175	Prox1	A230003G05Rik	prospero homeobox 1	protein-coding	8.66336	14.7373	11.1913	237
macs2_W-HD_S36_peak_1926	1	190534567	190535185	+	80	NA	Intergenic	Intergenic	-364196	NM_008937	19130	Mm.132579	NM_008937	ENSMUSG00000010175	Prox1	A230003G05Rik	prospero homeobox 1	protein-coding	6.93068	11.1584	8.02015	391
macs2_W-HD_S36_peak_839	1	90947852	90948147	+	80	NA	intron (NM_053015, intron 15 of 15)	intron (NM_053015, intron 15 of 15)	-5109	NM_001101647	623503	Mm.471593	NM_001101647	ENSMUSG00000090550	Prlh	EG623503	prolactin releasing hormone	protein-coding	6.93068	11.1584	8.02015	182
macs2_W-HD_S36_peak_840	1	90956128	90956486	+	140	NA	Intergenic	RLTR20C2_MM|LTR|ERVK	3199	NM_001101647	623503	Mm.471593	NM_001101647	ENSMUSG00000090550	Prlh	EG623503	prolactin releasing hormone	protein-coding	10.532	17.8279	14.0422	137
macs2_W-HD_S36_peak_199	1	33234844	33235130	+	46	NA	Intergenic	Lx8b|LINE|L1	434807	NM_008922	19076	Mm.27705	NM_008922	ENSMUSG00000026134	Prim2	AI323589	DNA primase, p58 subunit	protein-coding	5.26601	7.20431	4.63969	167
macs2_W-HD_S36_peak_200	1	33505953	33506240	+	80	NA	intron (NM_008922, intron 10 of 13)	C-rich|Low_complexity|Low_complexity	163698	NM_008922	19076	Mm.27705	NM_008922	ENSMUSG00000026134	Prim2	AI323589	DNA primase, p58 subunit	protein-coding	6.93068	11.1584	8.02015	160
macs2_W-HD_S36_peak_201	1	33649535	33649821	+	50	NA	intron (NM_008922, intron 5 of 13)	intron (NM_008922, intron 5 of 13)	20116	NM_008922	19076	Mm.27705	NM_008922	ENSMUSG00000026134	Prim2	AI323589	DNA primase, p58 subunit	protein-coding	5.19801	7.78471	5.05871	122
macs2_W-HD_S36_peak_1387	1	150450853	150451139	+	50	NA	intron (NM_001110146, intron 10 of 11)	intron (NM_001110146, intron 10 of 11)	15169	NM_001110146	96875	Mm.174256	NM_021400	ENSMUSG00000006014	Prg4	CACP|DOL54|JCAP|MSF|SZP|lubricin	proteoglycan 4 (megakaryocyte stimulating factor, articular superficial zone protein)	protein-coding	5.19801	7.78471	5.05871	99
macs2_W-HD_S36_peak_1388	1	150473561	150473925	+	155	NA	Intergenic	Intergenic	-7578	NM_021400	96875	Mm.174256	NM_021400	ENSMUSG00000006014	Prg4	CACP|DOL54|JCAP|MSF|SZP|lubricin	proteoglycan 4 (megakaryocyte stimulating factor, articular superficial zone protein)	protein-coding	11.2843	19.487	15.5312	152
macs2_W-HD_S36_peak_1389	1	150640196	150640509	+	95	NA	intron (NM_001024720, intron 68 of 106)	intron (NM_001024720, intron 68 of 106)	-174187	NM_021400	96875	Mm.174256	NM_021400	ENSMUSG00000006014	Prg4	CACP|DOL54|JCAP|MSF|SZP|lubricin	proteoglycan 4 (megakaryocyte stimulating factor, articular superficial zone protein)	protein-coding	7.79702	12.9251	9.58841	96
macs2_W-HD_S36_peak_1390	1	150682945	150683235	+	70	NA	intron (NM_001024720, intron 46 of 106)	(TTC)n|Simple_repeat|Simple_repeat	-216925	NM_021400	96875	Mm.174256	NM_021400	ENSMUSG00000006014	Prg4	CACP|DOL54|JCAP|MSF|SZP|lubricin	proteoglycan 4 (megakaryocyte stimulating factor, articular superficial zone protein)	protein-coding	6.77058	10.0302	7.06645	69
macs2_W-HD_S36_peak_40	1	10988673	10988959	+	50	NA	Intergenic	IAPLTR2a|LTR|ERVK	-4649	NM_029525	109294	Mm.123247	NM_029525	ENSMUSG00000048960	Prex2	6230420N16Rik|AI316880|AI553603|C030045D06Rik|D430013K02|Depdc2|P-Rex2	phosphatidylinositol-3,4,5-trisphosphate-dependent Rac exchange factor 2	protein-coding	5.19801	7.78471	5.05871	201
macs2_W-HD_S36_peak_41	1	11124555	11124890	+	65	NA	intron (NM_029525, intron 13 of 39)	intron (NM_029525, intron 13 of 39)	131257	NM_029525	109294	Mm.123247	NM_029525	ENSMUSG00000048960	Prex2	6230420N16Rik|AI316880|AI553603|C030045D06Rik|D430013K02|Depdc2|P-Rex2	phosphatidylinositol-3,4,5-trisphosphate-dependent Rac exchange factor 2	protein-coding	6.06435	9.44269	6.51563	96
macs2_W-HD_S36_peak_42	1	11164556	11164842	+	46	NA	intron (NM_029525, intron 23 of 39)	B3A|SINE|B2	-99264	NM_001033636	109294	Mm.123247	NM_029525	ENSMUSG00000048960	Prex2	6230420N16Rik|AI316880|AI553603|C030045D06Rik|D430013K02|Depdc2|P-Rex2	phosphatidylinositol-3,4,5-trisphosphate-dependent Rac exchange factor 2	protein-coding	5.26601	7.20431	4.63969	90
macs2_W-HD_S36_peak_43	1	11223700	11223989	+	95	NA	intron (NM_029525, intron 34 of 39)	intron (NM_029525, intron 34 of 39)	-40119	NM_001033636	109294	Mm.123247	NM_029525	ENSMUSG00000048960	Prex2	6230420N16Rik|AI316880|AI553603|C030045D06Rik|D430013K02|Depdc2|P-Rex2	phosphatidylinositol-3,4,5-trisphosphate-dependent Rac exchange factor 2	protein-coding	7.79702	12.9251	9.58841	202
macs2_W-HD_S36_peak_44	1	11239787	11240073	+	65	NA	intron (NM_029525, intron 35 of 39)	L1_Mus1|LINE|L1	-24033	NM_001033636	109294	Mm.123247	NM_029525	ENSMUSG00000048960	Prex2	6230420N16Rik|AI316880|AI553603|C030045D06Rik|D430013K02|Depdc2|P-Rex2	phosphatidylinositol-3,4,5-trisphosphate-dependent Rac exchange factor 2	protein-coding	6.06435	9.44269	6.51563	41
macs2_W-HD_S36_peak_45	1	11247742	11248104	+	80	NA	intron (NM_029525, intron 35 of 39)	intron (NM_029525, intron 35 of 39)	-16040	NM_001033636	109294	Mm.123247	NM_029525	ENSMUSG00000048960	Prex2	6230420N16Rik|AI316880|AI553603|C030045D06Rik|D430013K02|Depdc2|P-Rex2	phosphatidylinositol-3,4,5-trisphosphate-dependent Rac exchange factor 2	protein-coding	6.93068	11.1584	8.02015	188
macs2_W-HD_S36_peak_46	1	11314928	11315235	+	145	NA	Intergenic	RLTR9C|LTR|ERVK	51118	NM_001033636	109294	Mm.123247	NM_029525	ENSMUSG00000048960	Prex2	6230420N16Rik|AI316880|AI553603|C030045D06Rik|D430013K02|Depdc2|P-Rex2	phosphatidylinositol-3,4,5-trisphosphate-dependent Rac exchange factor 2	protein-coding	10.396	18.4822	14.5809	236
macs2_W-HD_S36_peak_47	1	11320235	11320584	+	95	NA	Intergenic	MRLTR33|LTR|ERVK	56446	NM_001033636	109294	Mm.123247	NM_029525	ENSMUSG00000048960	Prex2	6230420N16Rik|AI316880|AI553603|C030045D06Rik|D430013K02|Depdc2|P-Rex2	phosphatidylinositol-3,4,5-trisphosphate-dependent Rac exchange factor 2	protein-coding	7.79702	12.9251	9.58841	177
macs2_W-HD_S36_peak_1248	1	133950290	133950655	+	163	NA	Intergenic	Intergenic	-29071	NM_054077	116847	Mm.214514	NM_054077	ENSMUSG00000041577	Prelp	7330409J17Rik|SLRR2A	proline arginine-rich end leucine-rich repeat	protein-coding	11.2624	20.4082	16.353	185
macs2_W-HD_S36_peak_1527	1	161228642	161228928	+	58	NA	Intergenic	Intergenic	22425	NM_001303408	11758	Mm.186185	NM_007453	ENSMUSG00000026701	Prdx6	1-Cys Prx|1-cysPrx|9430088D19Rik|AA690119|Aop2|Brp-12|CP-3|GPx|Ltw-4|Ltw4|Lvtw-4|NSGPx|ORF06|Prdx5|aiPLA2	peroxiredoxin 6	protein-coding	6.01829	8.59187	5.82948	190
macs2_W-HD_S36_peak_62	1	13069411	13069704	+	58	NA	Intergenic	MTC|LTR|ERVL-MaLR	57606	NM_001081209	383491	Mm.309380	NM_001081209	ENSMUSG00000042414	Prdm14	-	PR domain containing 14	protein-coding	6.02932	8.63315	5.86648	48
macs2_W-HD_S36_peak_63	1	13070705	13071057	+	111	NA	Intergenic	RMER17C|LTR|ERVK	56282	NM_001081209	383491	Mm.309380	NM_001081209	ENSMUSG00000042414	Prdm14	-	PR domain containing 14	protein-coding	8.66336	14.7373	11.1913	123
macs2_W-HD_S36_peak_64	1	13096344	13096630	+	50	NA	Intergenic	B3|SINE|B2	30676	NM_001081209	383491	Mm.309380	NM_001081209	ENSMUSG00000042414	Prdm14	-	PR domain containing 14	protein-coding	5.16949	7.68167	5.05871	127
macs2_W-HD_S36_peak_65	1	13138769	13139055	+	50	NA	TTS (NM_008678)	TTS (NM_008678)	-11749	NM_001081209	383491	Mm.309380	NM_001081209	ENSMUSG00000042414	Prdm14	-	PR domain containing 14	protein-coding	5.19801	7.78471	5.05871	219
macs2_W-HD_S36_peak_66	1	13151563	13151849	+	50	NA	intron (NM_001302702, intron 17 of 21)	intron (NM_001302702, intron 17 of 21)	-24543	NM_001081209	383491	Mm.309380	NM_001081209	ENSMUSG00000042414	Prdm14	-	PR domain containing 14	protein-coding	5.19801	7.78471	5.05871	232
macs2_W-HD_S36_peak_67	1	13155553	13156176	+	111	NA	intron (NM_001302702, intron 15 of 21)	intron (NM_001302702, intron 15 of 21)	-28701	NM_001081209	383491	Mm.309380	NM_001081209	ENSMUSG00000042414	Prdm14	-	PR domain containing 14	protein-coding	8.66336	14.7373	11.1913	344
macs2_W-HD_S36_peak_68	1	13181121	13181407	+	50	NA	exon (NM_008678, exon 8 of 23)	exon (NM_008678, exon 8 of 23)	-54101	NM_001081209	383491	Mm.309380	NM_001081209	ENSMUSG00000042414	Prdm14	-	PR domain containing 14	protein-coding	5.19801	7.78471	5.05871	71
macs2_W-HD_S36_peak_69	1	13196226	13196512	+	65	NA	intron (NM_001302702, intron 4 of 21)	intron (NM_001302702, intron 4 of 21)	-69206	NM_001081209	383491	Mm.309380	NM_001081209	ENSMUSG00000042414	Prdm14	-	PR domain containing 14	protein-coding	6.06435	9.44269	6.51563	136
macs2_W-HD_S36_peak_1954	1	191374016	191374574	+	46	NA	intron (NM_144880, intron 1 of 12)	intron (NM_144880, intron 1 of 12)	22746	NM_144880	226849	Mm.205569	NM_144880	ENSMUSG00000026626	Ppp2r5a	PR61alpha	protein phosphatase 2, regulatory subunit B', alpha	protein-coding	5.26601	7.20431	4.63969	96
macs2_W-HD_S36_peak_1955	1	191377312	191377733	+	128	NA	intron (NM_144880, intron 1 of 12)	intron (NM_144880, intron 1 of 12)	19519	NM_144880	226849	Mm.205569	NM_144880	ENSMUSG00000026626	Ppp2r5a	PR61alpha	protein phosphatase 2, regulatory subunit B', alpha	protein-coding	9.52969	16.5909	12.8575	204
macs2_W-HD_S36_peak_1956	1	191397679	191397972	+	62	NA	promoter-TSS (NM_144880)	promoter-TSS (NM_144880)	-784	NM_144880	226849	Mm.205569	NM_144880	ENSMUSG00000026626	Ppp2r5a	PR61alpha	protein phosphatase 2, regulatory subunit B', alpha	protein-coding	6.23291	9.09424	6.29995	198
macs2_W-HD_S36_peak_33	1	10009486	10009772	+	46	NA	promoter-TSS (NM_145692)	promoter-TSS (NM_145692)	-493	NR_110971	69312	Mm.386795	NM_027033	ENSMUSG00000025916	Ppp1r42	1700011J18Rik|4930418G15Rik|Lrrc67|TLRR	protein phosphatase 1, regulatory subunit 42	protein-coding	5.26601	7.20431	4.63969	96
macs2_W-HD_S36_peak_1232	1	133158917	133159206	+	163	NA	Intergenic	Intergenic	27895	NM_133819	108954	Mm.293628	NM_133819	ENSMUSG00000046062	Ppp1r15b	1810033K10Rik|AI606441|C530022L24Rik|CReP	protein phosphatase 1, regulatory (inhibitor) subunit 15b	protein-coding	11.5449	20.2796	16.3041	82
macs2_W-HD_S36_peak_1233	1	133184789	133185138	+	95	NA	Intergenic	B3A|SINE|B2	53797	NM_133819	108954	Mm.293628	NM_133819	ENSMUSG00000046062	Ppp1r15b	1810033K10Rik|AI606441|C530022L24Rik|CReP	protein phosphatase 1, regulatory (inhibitor) subunit 15b	protein-coding	7.79702	12.9251	9.58841	230
macs2_W-HD_S36_peak_1263	1	134751928	134752214	+	50	NA	Intergenic	Intergenic	51650	NR_015606	329251	Mm.188709	NM_001081307	ENSMUSG00000073557	Ppp1r12b	1810037O03Rik|9530009M10Rik|AI132431|Mypt2	protein phosphatase 1, regulatory (inhibitor) subunit 12B	protein-coding	5.19801	7.78471	5.05871	31
macs2_W-HD_S36_peak_1264	1	134754878	134755172	+	80	NA	Intergenic	Intergenic	48696	NR_015606	329251	Mm.188709	NM_001081307	ENSMUSG00000073557	Ppp1r12b	1810037O03Rik|9530009M10Rik|AI132431|Mypt2	protein phosphatase 1, regulatory (inhibitor) subunit 12B	protein-coding	6.93068	11.1584	8.02015	165
macs2_W-HD_S36_peak_1265	1	134763535	134763824	+	70	NA	Intergenic	B1_Mus2|SINE|Alu	40042	NR_015606	329251	Mm.188709	NM_001081307	ENSMUSG00000073557	Ppp1r12b	1810037O03Rik|9530009M10Rik|AI132431|Mypt2	protein phosphatase 1, regulatory (inhibitor) subunit 12B	protein-coding	6.77058	10.0302	7.06645	137
macs2_W-HD_S36_peak_1266	1	134819552	134819935	+	200	NA	intron (NM_001081307, intron 18 of 23)	intron (NM_001081307, intron 18 of 23)	-16022	NR_015606	329251	Mm.188709	NM_001081307	ENSMUSG00000073557	Ppp1r12b	1810037O03Rik|9530009M10Rik|AI132431|Mypt2	protein phosphatase 1, regulatory (inhibitor) subunit 12B	protein-coding	12.995	24.3544	20.023	177
macs2_W-HD_S36_peak_1267	1	134826270	134826556	+	50	NA	intron (NM_001081307, intron 18 of 23)	L2a|LINE|L2	-22692	NR_015606	329251	Mm.188709	NM_001081307	ENSMUSG00000073557	Ppp1r12b	1810037O03Rik|9530009M10Rik|AI132431|Mypt2	protein phosphatase 1, regulatory (inhibitor) subunit 12B	protein-coding	5.19801	7.78471	5.05871	212
macs2_W-HD_S36_peak_1268	1	134843132	134843452	+	128	NA	intron (NM_001081307, intron 13 of 23)	B4|SINE|B4	-39571	NR_015606	329251	Mm.188709	NM_001081307	ENSMUSG00000073557	Ppp1r12b	1810037O03Rik|9530009M10Rik|AI132431|Mypt2	protein phosphatase 1, regulatory (inhibitor) subunit 12B	protein-coding	9.52969	16.5909	12.8575	152
macs2_W-HD_S36_peak_1269	1	134888691	134888991	+	95	NA	intron (NM_001081307, intron 6 of 23)	RLTR16|LTR|ERVK	67099	NM_001081307	329251	Mm.188709	NM_001081307	ENSMUSG00000073557	Ppp1r12b	1810037O03Rik|9530009M10Rik|AI132431|Mypt2	protein phosphatase 1, regulatory (inhibitor) subunit 12B	protein-coding	7.79702	12.9251	9.58841	197
macs2_W-HD_S36_peak_1270	1	134958237	134958523	+	50	NA	Intergenic	ID_B1|SINE|B4	-2440	NM_001081307	329251	Mm.188709	NM_001081307	ENSMUSG00000073557	Ppp1r12b	1810037O03Rik|9530009M10Rik|AI132431|Mypt2	protein phosphatase 1, regulatory (inhibitor) subunit 12B	protein-coding	5.19801	7.78471	5.05871	7
macs2_W-HD_S36_peak_1648	1	171283929	171284215	+	42	NA	intron (NM_013919, intron 6 of 12)	intron (NM_013919, intron 6 of 12)	-2886	NM_008911	19044	Mm.266888	NM_008911	ENSMUSG00000062729	Ppox	Ppo	protoporphyrinogen oxidase	protein-coding	4.89074	6.80764	4.26808	105
macs2_W-HD_S36_peak_934	1	97717118	97717404	+	50	NA	intron (NM_173760, intron 25 of 27)	intron (NM_173760, intron 25 of 27)	52831	NM_173760	227399	Mm.220817	NM_173760	ENSMUSG00000040648	Ppip5k2	AW555814|Cfap160|D330021B20|Hisppd1|Vip2|mKIAA0433	diphosphoinositol pentakisphosphate kinase 2	protein-coding	5.19801	7.78471	5.05871	151
macs2_W-HD_S36_peak_481	1	58457065	58457400	+	111	NA	intron (NM_022988, intron 5 of 6)	intron (NM_022988, intron 5 of 6)	-11746	NM_027351	70225	Mm.340195	NM_027351	ENSMUSG00000026035	Ppil3	2310076N22Rik|2510026K04Rik|Cyp10l	peptidylprolyl isomerase (cyclophilin)-like 3	protein-coding	8.66336	14.7373	11.1913	169
macs2_W-HD_S36_peak_1508	1	159293599	159293885	+	50	NA	promoter-TSS (NR_144489)	promoter-TSS (NR_144489)	-31	NR_144489	100846986		NR_144489		Pou5f1-rs1	Gm21053|Oct4P2|Otf-3rs|Otf3-rs1|Otf3a	POU domain, class 5, transcription factor 1, related sequence 1	pseudo	5.19801	7.78471	5.05871	109
macs2_W-HD_S36_peak_1567	1	166060387	166060750	+	111	NA	Intergenic	Intergenic	-57934	NM_011137	18986	Mm.245261	NM_011137	ENSMUSG00000026565	Pou2f1	2810482H01Rik|NF-A1|Oct-1|Oct1|Otf-1|Otf1	POU domain, class 2, transcription factor 1	protein-coding	8.66336	14.7373	11.1913	155
macs2_W-HD_S36_peak_631	1	74321410	74321696	+	50	NA	intron (NM_001039509, intron 2 of 9)	intron (NM_001039509, intron 2 of 9)	-11057	NM_019999	56695	Mm.384726	NM_019999	ENSMUSG00000026179	Pnkd	2210013N15Rik|2810403H05Rik|AI854243|Brp17|MNCb-5687|MR-1|Tahccp2	paroxysmal nonkinesiogenic dyskinesia	protein-coding	5.19801	7.78471	5.05871	29
macs2_W-HD_S36_peak_1202	1	131795605	131795891	+	50	NA	Intergenic	Intergenic	-1647	NM_178079	212933	Mm.23844	NM_178079	ENSMUSG00000042251	Pm20d1	4732466D17Rik|AI098026	peptidase M20 domain containing 1	protein-coding	5.19801	7.78471	5.05871	144
macs2_W-HD_S36_peak_1203	1	131797558	131797844	+	50	NA	intron (NM_178079, intron 1 of 12)	intron (NM_178079, intron 1 of 12)	306	NM_178079	212933	Mm.23844	NM_178079	ENSMUSG00000042251	Pm20d1	4732466D17Rik|AI098026	peptidase M20 domain containing 1	protein-coding	5.19801	7.78471	5.05871	95
macs2_W-HD_S36_peak_2009	1	194428898	194429191	+	80	NA	Intergenic	(CA)n|Simple_repeat|Simple_repeat	-190785	NM_008882	18845	Mm.2251	NM_008882	ENSMUSG00000026640	Plxna2	2810428A13Rik|AA589422|AW457381|OCT|PlexA2|Plxn2|mKIAA0463	plexin A2	protein-coding	6.93068	11.1584	8.02015	144
macs2_W-HD_S36_peak_2010	1	194590886	194591172	+	50	NA	Intergenic	Intergenic	-28800	NM_008882	18845	Mm.2251	NM_008882	ENSMUSG00000026640	Plxna2	2810428A13Rik|AA589422|AW457381|OCT|PlexA2|Plxn2|mKIAA0463	plexin A2	protein-coding	5.19801	7.78471	5.05871	157
macs2_W-HD_S36_peak_2011	1	194677664	194677950	+	50	NA	intron (NM_008882, intron 3 of 31)	intron (NM_008882, intron 3 of 31)	57978	NM_008882	18845	Mm.2251	NM_008882	ENSMUSG00000026640	Plxna2	2810428A13Rik|AA589422|AW457381|OCT|PlexA2|Plxn2|mKIAA0463	plexin A2	protein-coding	5.19801	7.78471	5.05871	160
macs2_W-HD_S36_peak_2012	1	194742982	194743268	+	50	NA	intron (NM_008882, intron 4 of 31)	intron (NM_008882, intron 4 of 31)	123296	NM_008882	18845	Mm.2251	NM_008882	ENSMUSG00000026640	Plxna2	2810428A13Rik|AA589422|AW457381|OCT|PlexA2|Plxn2|mKIAA0463	plexin A2	protein-coding	5.19801	7.78471	5.05871	152
macs2_W-HD_S36_peak_546	1	64853901	64854187	+	50	NA	intron (NM_001039493, intron 6 of 7)	intron (NM_001039493, intron 6 of 7)	102780	NM_001039493	241075	Mm.239534	NM_175509	ENSMUSG00000051344	Plekhm3	9430067K14Rik|A230102O09Rik|AI449570|DAPR|Plekhm1l	pleckstrin homology domain containing, family M, member 3	protein-coding	5.19801	7.78471	5.05871	75
macs2_W-HD_S36_peak_547	1	64878027	64878313	+	65	NA	intron (NM_001039493, intron 5 of 7)	intron (NM_001039493, intron 5 of 7)	78654	NM_001039493	241075	Mm.239534	NM_175509	ENSMUSG00000051344	Plekhm3	9430067K14Rik|A230102O09Rik|AI449570|DAPR|Plekhm1l	pleckstrin homology domain containing, family M, member 3	protein-coding	6.06435	9.44269	6.51563	99
macs2_W-HD_S36_peak_548	1	64930417	64930704	+	65	NA	intron (NM_001039493, intron 2 of 7)	intron (NM_001039493, intron 2 of 7)	26264	NM_001039493	241075	Mm.239534	NM_175509	ENSMUSG00000051344	Plekhm3	9430067K14Rik|A230102O09Rik|AI449570|DAPR|Plekhm1l	pleckstrin homology domain containing, family M, member 3	protein-coding	6.06435	9.44269	6.51563	255
macs2_W-HD_S36_peak_229	1	34868333	34868682	+	111	NA	intron (NM_175421, intron 6 of 6)	intron (NM_175421, intron 6 of 6)	18548	NM_145516	226971	Mm.292751	NM_145516	ENSMUSG00000026123	Plekhb2	2310009M15Rik|AU018239|Evt2|Phdc|evt-2	pleckstrin homology domain containing, family B (evectins) member 2	protein-coding	8.61582	14.5642	11.156	214
macs2_W-HD_S36_peak_230	1	34901443	34901761	+	65	NA	Intergenic	Intergenic	51643	NM_145516	226971	Mm.292751	NM_145516	ENSMUSG00000026123	Plekhb2	2310009M15Rik|AU018239|Evt2|Phdc|evt-2	pleckstrin homology domain containing, family B (evectins) member 2	protein-coding	6.06435	9.44269	6.51563	129
macs2_W-HD_S36_peak_231	1	34920999	34921292	+	128	NA	Intergenic	Intergenic	71186	NM_145516	226971	Mm.292751	NM_145516	ENSMUSG00000026123	Plekhb2	2310009M15Rik|AU018239|Evt2|Phdc|evt-2	pleckstrin homology domain containing, family B (evectins) member 2	protein-coding	9.52969	16.5909	12.8575	133
macs2_W-HD_S36_peak_232	1	34998047	34998403	+	111	NA	Intergenic	Intergenic	148266	NM_145516	226971	Mm.292751	NM_145516	ENSMUSG00000026123	Plekhb2	2310009M15Rik|AU018239|Evt2|Phdc|evt-2	pleckstrin homology domain containing, family B (evectins) member 2	protein-coding	8.66336	14.7373	11.1913	174
macs2_W-HD_S36_peak_233	1	35244434	35244723	+	65	NA	Intergenic	Intergenic	394619	NM_145516	226971	Mm.292751	NM_145516	ENSMUSG00000026123	Plekhb2	2310009M15Rik|AU018239|Evt2|Phdc|evt-2	pleckstrin homology domain containing, family B (evectins) member 2	protein-coding	6.06435	9.44269	6.51563	82
macs2_W-HD_S36_peak_234	1	35249657	35250001	+	65	NA	Intergenic	Intergenic	399870	NM_145516	226971	Mm.292751	NM_145516	ENSMUSG00000026123	Plekhb2	2310009M15Rik|AU018239|Evt2|Phdc|evt-2	pleckstrin homology domain containing, family B (evectins) member 2	protein-coding	6.06435	9.44269	6.51563	174
macs2_W-HD_S36_peak_235	1	35387719	35388005	+	50	NA	Intergenic	Intergenic	537903	NM_145516	226971	Mm.292751	NM_145516	ENSMUSG00000026123	Plekhb2	2310009M15Rik|AU018239|Evt2|Phdc|evt-2	pleckstrin homology domain containing, family B (evectins) member 2	protein-coding	5.19801	7.78471	5.05871	183
macs2_W-HD_S36_peak_236	1	35427110	35427399	+	65	NA	Intergenic	RSINE1|SINE|B4	577295	NM_145516	226971	Mm.292751	NM_145516	ENSMUSG00000026123	Plekhb2	2310009M15Rik|AU018239|Evt2|Phdc|evt-2	pleckstrin homology domain containing, family B (evectins) member 2	protein-coding	6.06435	9.44269	6.51563	206
macs2_W-HD_S36_peak_1692	1	176360006	176360307	+	65	NA	Intergenic	Intergenic	-84844	NM_176916	319455	Mm.338001	NM_176916	ENSMUSG00000055214	Pld5	B230365F16Rik	phospholipase D family, member 5	protein-coding	6.06435	9.44269	6.51563	108
macs2_W-HD_S36_peak_448	1	55404310	55404596	+	50	NA	Intergenic	Intergenic	-1493	NM_001114663	227120	Mm.194183	NM_001114663	ENSMUSG00000038349	Plcl1	C230017K02Rik|PLC-L|PLC-L1|PLCE|PLCL|PLDL1|PRIP|PRIP-1	phospholipase C-like 1	protein-coding	5.19801	7.78471	5.05871	59
macs2_W-HD_S36_peak_449	1	55492233	55492524	+	80	NA	intron (NM_001114663, intron 1 of 5)	intron (NM_001114663, intron 1 of 5)	86432	NM_001114663	227120	Mm.194183	NM_001114663	ENSMUSG00000038349	Plcl1	C230017K02Rik|PLC-L|PLC-L1|PLCE|PLCL|PLDL1|PRIP|PRIP-1	phospholipase C-like 1	protein-coding	6.93068	11.1584	8.02015	84
macs2_W-HD_S36_peak_450	1	55609689	55609975	+	46	NA	intron (NM_001114663, intron 1 of 5)	intron (NM_001114663, intron 1 of 5)	203886	NM_001114663	227120	Mm.194183	NM_001114663	ENSMUSG00000038349	Plcl1	C230017K02Rik|PLC-L|PLC-L1|PLCE|PLCL|PLDL1|PRIP|PRIP-1	phospholipase C-like 1	protein-coding	5.04623	7.2687	4.68981	216
macs2_W-HD_S36_peak_451	1	55614360	55614646	+	50	NA	intron (NM_001114663, intron 1 of 5)	intron (NM_001114663, intron 1 of 5)	208557	NM_001114663	227120	Mm.194183	NM_001114663	ENSMUSG00000038349	Plcl1	C230017K02Rik|PLC-L|PLC-L1|PLCE|PLCL|PLDL1|PRIP|PRIP-1	phospholipase C-like 1	protein-coding	5.19801	7.78471	5.05871	58
macs2_W-HD_S36_peak_452	1	55640794	55641119	+	65	NA	intron (NM_001114663, intron 1 of 5)	intron (NM_001114663, intron 1 of 5)	235010	NM_001114663	227120	Mm.194183	NM_001114663	ENSMUSG00000038349	Plcl1	C230017K02Rik|PLC-L|PLC-L1|PLCE|PLCL|PLDL1|PRIP|PRIP-1	phospholipase C-like 1	protein-coding	6.06435	9.44269	6.51563	79
macs2_W-HD_S36_peak_777	1	88732608	88732964	+	140	NA	Intergenic	(CA)n|Simple_repeat|Simple_repeat	-22104	NR_040493	78650	Mm.243767	NR_040493	ENSMUSG00000097398	Platr5	2410088K16Rik	pluripotency associated transcript 5	ncRNA	10.532	17.8279	14.0422	179
macs2_W-HD_S36_peak_778	1	88753671	88753962	+	80	NA	Intergenic	B4|SINE|B4	-1074	NR_040493	78650	Mm.243767	NR_040493	ENSMUSG00000097398	Platr5	2410088K16Rik	pluripotency associated transcript 5	ncRNA	6.93068	11.1584	8.02015	177
macs2_W-HD_S36_peak_779	1	88763004	88763318	+	50	NA	Intergenic	MTE2a|LTR|ERVL-MaLR	8271	NR_040493	78650	Mm.243767	NR_040493	ENSMUSG00000097398	Platr5	2410088K16Rik	pluripotency associated transcript 5	ncRNA	5.19801	7.78471	5.05871	77
macs2_W-HD_S36_peak_780	1	88763370	88763656	+	50	NA	Intergenic	RLTR26B_MM|LTR|ERVK	8623	NR_040493	78650	Mm.243767	NR_040493	ENSMUSG00000097398	Platr5	2410088K16Rik	pluripotency associated transcript 5	ncRNA	5.19801	7.78471	5.05871	46
macs2_W-HD_S36_peak_781	1	88817246	88817575	+	128	NA	Intergenic	L1MDa|LINE|L1	62520	NR_040493	78650	Mm.243767	NR_040493	ENSMUSG00000097398	Platr5	2410088K16Rik	pluripotency associated transcript 5	ncRNA	9.52969	16.5909	12.8575	118
macs2_W-HD_S36_peak_782	1	88838185	88838471	+	50	NA	Intergenic	Intergenic	83438	NR_040493	78650	Mm.243767	NR_040493	ENSMUSG00000097398	Platr5	2410088K16Rik	pluripotency associated transcript 5	ncRNA	5.19801	7.78471	5.05871	168
macs2_W-HD_S36_peak_783	1	88844480	88844773	+	70	NA	Intergenic	Intergenic	89736	NR_040493	78650	Mm.243767	NR_040493	ENSMUSG00000097398	Platr5	2410088K16Rik	pluripotency associated transcript 5	ncRNA	6.77058	10.0302	7.06645	246
macs2_W-HD_S36_peak_784	1	88857902	88858188	+	65	NA	Intergenic	L1_Mus1|LINE|L1	103155	NR_040493	78650	Mm.243767	NR_040493	ENSMUSG00000097398	Platr5	2410088K16Rik	pluripotency associated transcript 5	ncRNA	6.06435	9.44269	6.51563	146
macs2_W-HD_S36_peak_785	1	88874025	88874315	+	89	NA	Intergenic	Intergenic	119280	NR_040493	78650	Mm.243767	NR_040493	ENSMUSG00000097398	Platr5	2410088K16Rik	pluripotency associated transcript 5	ncRNA	7.79113	12.1459	8.95207	136
macs2_W-HD_S36_peak_1315	1	136730950	136731354	+	111	NA	Intergenic	Intergenic	34941	NR_037986	100503474	Mm.428276	NR_037986		Platr22	Gm16880	pluripotency associated transcript 22	ncRNA	8.66336	14.7373	11.1913	194
macs2_W-HD_S36_peak_1316	1	136782385	136782760	+	95	NA	Intergenic	Intergenic	86361	NR_037986	100503474	Mm.428276	NR_037986		Platr22	Gm16880	pluripotency associated transcript 22	ncRNA	7.79702	12.9251	9.58841	133
macs2_W-HD_S36_peak_1317	1	136816824	136817110	+	34	NA	Intergenic	Intergenic	120756	NR_037986	100503474	Mm.428276	NR_037986		Platr22	Gm16880	pluripotency associated transcript 22	ncRNA	4.51372	5.87415	3.49728	187
macs2_W-HD_S36_peak_1376	1	148306569	148306974	+	74	NA	Intergenic	Lx7|LINE|L1	1615668	NM_001305632	18783	Mm.4186	NM_008869	ENSMUSG00000056220	Pla2g4a	Pla2g4|cPLA2|cPLA2-alpha|cPLA2alpha	phospholipase A2, group IVA (cytosolic, calcium-dependent)	protein-coding	6.7283	10.4666	7.48133	157
macs2_W-HD_S36_peak_1377	1	148522990	148523282	+	83	NA	Intergenic	RMER17A2|LTR|ERVK	1399303	NM_001305632	18783	Mm.4186	NM_008869	ENSMUSG00000056220	Pla2g4a	Pla2g4|cPLA2|cPLA2-alpha|cPLA2alpha	phospholipase A2, group IVA (cytosolic, calcium-dependent)	protein-coding	7.52287	11.5139	8.34979	235
macs2_W-HD_S36_peak_1378	1	148638271	148638557	+	50	NA	Intergenic	RMER6C|LTR|ERVK	1284025	NM_001305632	18783	Mm.4186	NM_008869	ENSMUSG00000056220	Pla2g4a	Pla2g4|cPLA2|cPLA2-alpha|cPLA2alpha	phospholipase A2, group IVA (cytosolic, calcium-dependent)	protein-coding	5.19801	7.78471	5.05871	127
macs2_W-HD_S36_peak_1379	1	148806060	148806479	+	95	NA	Intergenic	Intergenic	1116170	NM_001305632	18783	Mm.4186	NM_008869	ENSMUSG00000056220	Pla2g4a	Pla2g4|cPLA2|cPLA2-alpha|cPLA2alpha	phospholipase A2, group IVA (cytosolic, calcium-dependent)	protein-coding	7.79702	12.9251	9.58841	213
macs2_W-HD_S36_peak_1380	1	148820044	148820330	+	50	NA	Intergenic	L1_Mus3|LINE|L1	1102252	NM_001305632	18783	Mm.4186	NM_008869	ENSMUSG00000056220	Pla2g4a	Pla2g4|cPLA2|cPLA2-alpha|cPLA2alpha	phospholipase A2, group IVA (cytosolic, calcium-dependent)	protein-coding	5.19801	7.78471	5.05871	193
macs2_W-HD_S36_peak_1381	1	149175215	149175501	+	50	NA	Intergenic	Lx4B|LINE|L1	747081	NM_001305632	18783	Mm.4186	NM_008869	ENSMUSG00000056220	Pla2g4a	Pla2g4|cPLA2|cPLA2-alpha|cPLA2alpha	phospholipase A2, group IVA (cytosolic, calcium-dependent)	protein-coding	5.19801	7.78471	5.05871	76
macs2_W-HD_S36_peak_1382	1	149308280	149308643	+	219	NA	Intergenic	(TG)n|Simple_repeat|Simple_repeat	613978	NM_001305632	18783	Mm.4186	NM_008869	ENSMUSG00000056220	Pla2g4a	Pla2g4|cPLA2|cPLA2-alpha|cPLA2alpha	phospholipase A2, group IVA (cytosolic, calcium-dependent)	protein-coding	13.8614	26.3704	21.9238	119
macs2_W-HD_S36_peak_1383	1	149947053	149947349	+	80	NA	intron (NM_008869, intron 1 of 17)	intron (NM_008869, intron 1 of 17)	14089	NM_008869	18783	Mm.4186	NM_008869	ENSMUSG00000056220	Pla2g4a	Pla2g4|cPLA2|cPLA2-alpha|cPLA2alpha	phospholipase A2, group IVA (cytosolic, calcium-dependent)	protein-coding	6.93068	11.1584	8.02015	182
macs2_W-HD_S36_peak_1297	1	135892076	135892583	+	182	NA	intron (NM_001313701, intron 2 of 13)	intron (NM_001313701, intron 2 of 13)	26878	NM_019645	18772	Mm.4494	NM_019645	ENSMUSG00000026413	Pkp1	-	plakophilin 1	protein-coding	12.4182	22.4331	18.2286	255
macs2_W-HD_S36_peak_1298	1	135895418	135895732	+	65	NA	intron (NM_001313701, intron 2 of 13)	intron (NM_001313701, intron 2 of 13)	23632	NM_019645	18772	Mm.4494	NM_019645	ENSMUSG00000026413	Pkp1	-	plakophilin 1	protein-coding	6.06435	9.44269	6.51563	102
macs2_W-HD_S36_peak_1299	1	135913510	135913880	+	95	NA	intron (NM_001313701, intron 1 of 13)	intron (NM_001313701, intron 1 of 13)	5512	NM_019645	18772	Mm.4494	NM_019645	ENSMUSG00000026413	Pkp1	-	plakophilin 1	protein-coding	7.79702	12.9251	9.58841	212
macs2_W-HD_S36_peak_1300	1	135959589	135959875	+	50	NA	exon (NM_177642, exon 22 of 27)	exon (NM_177642, exon 22 of 27)	-40525	NM_001313701	18772	Mm.4494	NM_019645	ENSMUSG00000026413	Pkp1	-	plakophilin 1	protein-coding	5.19801	7.78471	5.05871	162
macs2_W-HD_S36_peak_120	1	20560132	20560439	+	95	NA	intron (NM_153179, intron 19 of 66)	intron (NM_153179, intron 19 of 66)	57772	NM_153179	241035	Mm.249253	NM_153179	ENSMUSG00000043760	Pkhd1	AI118496|AI182499|FPC|Tigm1	polycystic kidney and hepatic disease 1	protein-coding	7.79702	12.9251	9.58841	152
macs2_W-HD_S36_peak_1230	1	133052318	133052616	+	80	NA	intron (NM_001099276, intron 1 of 32)	B4|SINE|B4	6455	NM_001099276	240752	Mm.387308	NM_001099276	ENSMUSG00000026447	Pik3c2b	C330011J12Rik|Gm199|PI3K-C2beta|PI3KC2beta	phosphoinositide-3-kinase, class 2, beta polypeptide	protein-coding	6.93068	11.1584	8.02015	74
macs2_W-HD_S36_peak_1231	1	133071092	133071379	+	74	NA	exon (NM_001099276, exon 4 of 33)	exon (NM_001099276, exon 4 of 33)	25223	NM_001099276	240752	Mm.387308	NM_001099276	ENSMUSG00000026447	Pik3c2b	C330011J12Rik|Gm199|PI3K-C2beta|PI3KC2beta	phosphoinositide-3-kinase, class 2, beta polypeptide	protein-coding	6.7283	10.4666	7.48133	193
macs2_W-HD_S36_peak_711	1	84283026	84283329	+	111	NA	intron (NM_001003948, intron 1 of 2)	(T)n|Simple_repeat|Simple_repeat	1468	NM_001003948	98496	Mm.187470	NM_001003948	ENSMUSG00000045658	Pid1	5033414K04Rik|NYGGF4	phosphotyrosine interaction domain containing 1	protein-coding	8.66336	14.7373	11.1913	121
macs2_W-HD_S36_peak_712	1	84286235	84286521	+	50	NA	Intergenic	Intergenic	-1733	NM_001003948	98496	Mm.187470	NM_001003948	ENSMUSG00000045658	Pid1	5033414K04Rik|NYGGF4	phosphotyrosine interaction domain containing 1	protein-coding	5.19801	7.78471	5.05871	216
macs2_W-HD_S36_peak_713	1	84325607	84325893	+	50	NA	Intergenic	Intergenic	-41105	NM_001003948	98496	Mm.187470	NM_001003948	ENSMUSG00000045658	Pid1	5033414K04Rik|NYGGF4	phosphotyrosine interaction domain containing 1	protein-coding	5.19801	7.78471	5.05871	135
macs2_W-HD_S36_peak_105	1	17485138	17485424	+	50	NA	Intergenic	RMER13A2|LTR|ERVK	-116620	NM_053191	94227	Mm.442452	NM_053191	ENSMUSG00000067780	Pi15	P24TI|P25TI|PI-15|SugarCrisp	peptidase inhibitor 15	protein-coding	5.19801	7.78471	5.05871	200
macs2_W-HD_S36_peak_106	1	17572766	17573064	+	111	NA	Intergenic	Intergenic	-28986	NM_053191	94227	Mm.442452	NM_053191	ENSMUSG00000067780	Pi15	P24TI|P25TI|PI-15|SugarCrisp	peptidase inhibitor 15	protein-coding	8.66336	14.7373	11.1913	247
macs2_W-HD_S36_peak_107	1	17585261	17585547	+	50	NA	Intergenic	L1_Mus1|LINE|L1	-16497	NM_053191	94227	Mm.442452	NM_053191	ENSMUSG00000067780	Pi15	P24TI|P25TI|PI-15|SugarCrisp	peptidase inhibitor 15	protein-coding	5.19801	7.78471	5.05871	81
macs2_W-HD_S36_peak_183	1	30589479	30589768	+	70	NA	Intergenic	Intergenic	273633	NM_001081080	213109	Mm.194486	NM_025871	ENSMUSG00000048874	Phf3	2310061N19Rik|mKIAA0244	PHD finger protein 3	protein-coding	6.77058	10.0302	7.06645	176
macs2_W-HD_S36_peak_437	1	54636876	54637174	+	70	NA	Intergenic	RSINE1|SINE|B4	-79341	NM_001163314	241062	Mm.103539	NM_175508	ENSMUSG00000073678	Pgap1	5033403E17Rik|9030223K07Rik|A530084K22|D230012E17Rik|oto	post-GPI attachment to proteins 1	protein-coding	6.77058	10.0302	7.06645	209
macs2_W-HD_S36_peak_438	1	54680412	54680699	+	65	NA	intron (NM_001081433, intron 17 of 27)	intron (NM_001081433, intron 17 of 27)	-122871	NM_001163314	241062	Mm.103539	NM_175508	ENSMUSG00000073678	Pgap1	5033403E17Rik|9030223K07Rik|A530084K22|D230012E17Rik|oto	post-GPI attachment to proteins 1	protein-coding	6.06435	9.44269	6.51563	111
macs2_W-HD_S36_peak_439	1	54704692	54705077	+	95	NA	intron (NM_001081433, intron 16 of 27)	intron (NM_001081433, intron 16 of 27)	-147200	NM_001163314	241062	Mm.103539	NM_175508	ENSMUSG00000073678	Pgap1	5033403E17Rik|9030223K07Rik|A530084K22|D230012E17Rik|oto	post-GPI attachment to proteins 1	protein-coding	7.79702	12.9251	9.58841	169
macs2_W-HD_S36_peak_1649	1	171351735	171352022	+	48	NA	intron (NM_011070, intron 1 of 3)	intron (NM_011070, intron 1 of 3)	6179	NM_011070	18637	Mm.10756	NM_011070	ENSMUSG00000006412	Pfdn2	ESTM27|W48336	prefoldin 2	protein-coding	5.42639	7.44902	4.86118	199
macs2_W-HD_S36_peak_851	1	91449441	91449746	+	65	NA	intron (NM_011066, intron 3 of 22)	intron (NM_011066, intron 3 of 22)	9735	NM_011066	18627	Mm.482463	NM_011066	ENSMUSG00000055866	Per2	mKIAA0347|mPer2	period circadian clock 2	protein-coding	6.06435	9.44269	6.51563	271
macs2_W-HD_S36_peak_852	1	91451738	91452101	+	95	NA	intron (NM_011066, intron 1 of 22)	intron (NM_011066, intron 1 of 22)	7409	NM_011066	18627	Mm.482463	NM_011066	ENSMUSG00000055866	Per2	mKIAA0347|mPer2	period circadian clock 2	protein-coding	7.79702	12.9251	9.58841	178
macs2_W-HD_S36_peak_1660	1	172201348	172201647	+	127	NA	intron (NM_011063, intron 1 of 3)	intron (NM_011063, intron 1 of 3)	5307	NM_001329869	18611	Mm.544	NM_011063	ENSMUSG00000013698	Pea15a	Mat1|PEA-15|Pea15|Pkcs15	phosphoprotein enriched in astrocytes 15A	protein-coding	9.4774	16.4002	12.7793	166
macs2_W-HD_S36_peak_1661	1	172202169	172202455	+	49	NA	intron (NM_011063, intron 1 of 3)	intron (NM_011063, intron 1 of 3)	4492	NM_001329869	18611	Mm.544	NM_011063	ENSMUSG00000013698	Pea15a	Mat1|PEA-15|Pea15|Pkcs15	phosphoprotein enriched in astrocytes 15A	protein-coding	5.12774	7.53624	4.94548	179
macs2_W-HD_S36_peak_299	1	39021353	39021686	+	95	NA	Intergenic	Intergenic	33705	NM_026850	68833	Mm.28121	NM_026850	ENSMUSG00000026078	Pdcl3	1110061A19Rik|C80025|Viaf1	phosducin-like 3	protein-coding	7.79702	12.9251	9.58841	174
macs2_W-HD_S36_peak_300	1	39053923	39054308	+	219	NA	Intergenic	IMPB_01|Satellite|Satellite	66301	NM_026850	68833	Mm.28121	NM_026850	ENSMUSG00000026078	Pdcl3	1110061A19Rik|C80025|Viaf1	phosducin-like 3	protein-coding	13.8614	26.3704	21.9238	192
macs2_W-HD_S36_peak_301	1	39063562	39063850	+	62	NA	Intergenic	Intergenic	75892	NM_026850	68833	Mm.28121	NM_026850	ENSMUSG00000026078	Pdcl3	1110061A19Rik|C80025|Viaf1	phosducin-like 3	protein-coding	6.23291	9.09424	6.29995	261
macs2_W-HD_S36_peak_922	1	94338950	94339239	+	74	NA	Intergenic	L1_Mus3|LINE|L1	-286541	NM_008798	18566	Mm.5024	NM_008798	ENSMUSG00000026285	Pdcd1	Ly101|PD-1|Pdc1	programmed cell death 1	protein-coding	6.7283	10.4666	7.48133	137
macs2_W-HD_S36_peak_1647	1	171177801	171178087	+	46	NA	intron (NM_025557, intron 1 of 2)	L2a|LINE|L2	18324	NM_025557	66425	Mm.482117	NM_025557	ENSMUSG00000038370	Pcp4l1	1500036F01Rik	Purkinje cell protein 4-like 1	protein-coding	5.26601	7.20431	4.63969	94
macs2_W-HD_S36_peak_23	1	6980822	6981148	+	95	NA	Intergenic	RMER13B|LTR|ERVK	-107935	NM_183028	319263	Mm.21539	NM_183028	ENSMUSG00000051285	Pcmtd1	8430411F12Rik|A030012M09Rik	protein-L-isoaspartate (D-aspartate) O-methyltransferase domain containing 1	protein-coding	7.79702	12.9251	9.58841	189
macs2_W-HD_S36_peak_24	1	7129133	7129419	+	50	NA	intron (NM_183028, intron 2 of 5)	MMERVK9C_I-int|LTR|ERVK	40356	NM_183028	319263	Mm.21539	NM_183028	ENSMUSG00000051285	Pcmtd1	8430411F12Rik|A030012M09Rik	protein-L-isoaspartate (D-aspartate) O-methyltransferase domain containing 1	protein-coding	5.19801	7.78471	5.05871	222
macs2_W-HD_S36_peak_25	1	7220498	7220813	+	145	NA	Intergenic	RMER1B|Other|Other	131735	NM_183028	319263	Mm.21539	NM_183028	ENSMUSG00000051285	Pcmtd1	8430411F12Rik|A030012M09Rik	protein-L-isoaspartate (D-aspartate) O-methyltransferase domain containing 1	protein-coding	10.396	18.4822	14.5809	152
macs2_W-HD_S36_peak_26	1	7664003	7664289	+	50	NA	Intergenic	Intergenic	575226	NM_183028	319263	Mm.21539	NM_183028	ENSMUSG00000051285	Pcmtd1	8430411F12Rik|A030012M09Rik	protein-L-isoaspartate (D-aspartate) O-methyltransferase domain containing 1	protein-coding	5.19801	7.78471	5.05871	120
macs2_W-HD_S36_peak_27	1	7807202	7807488	+	46	NA	Intergenic	L1VL4|LINE|L1	718425	NM_183028	319263	Mm.21539	NM_183028	ENSMUSG00000051285	Pcmtd1	8430411F12Rik|A030012M09Rik	protein-L-isoaspartate (D-aspartate) O-methyltransferase domain containing 1	protein-coding	5.26601	7.20431	4.63969	175
macs2_W-HD_S36_peak_1604	1	168110561	168110848	+	63	NA	Intergenic	RSINE1|SINE|B4	321465	NM_001291509	18514	Mm.43358	NM_008783	ENSMUSG00000052534	Pbx1	2310056B04Rik|D230003C07Rik|Pbx-1	pre B cell leukemia homeobox 1	protein-coding	6.0367	9.13899	6.34341	7
macs2_W-HD_S36_peak_1605	1	168144760	168145046	+	65	NA	intron (NM_008783, intron 7 of 7)	CT-rich|Low_complexity|Low_complexity	287266	NM_001291509	18514	Mm.43358	NM_008783	ENSMUSG00000052534	Pbx1	2310056B04Rik|D230003C07Rik|Pbx-1	pre B cell leukemia homeobox 1	protein-coding	6.06435	9.44269	6.51563	119
macs2_W-HD_S36_peak_1606	1	168146282	168146568	+	50	NA	intron (NM_008783, intron 7 of 7)	intron (NM_008783, intron 7 of 7)	285744	NM_001291509	18514	Mm.43358	NM_008783	ENSMUSG00000052534	Pbx1	2310056B04Rik|D230003C07Rik|Pbx-1	pre B cell leukemia homeobox 1	protein-coding	5.19801	7.78471	5.05871	75
macs2_W-HD_S36_peak_1607	1	168179932	168180326	+	60	NA	intron (NM_183355, intron 8 of 8)	intron (NM_183355, intron 8 of 8)	252040	NM_001291509	18514	Mm.43358	NM_008783	ENSMUSG00000052534	Pbx1	2310056B04Rik|D230003C07Rik|Pbx-1	pre B cell leukemia homeobox 1	protein-coding	5.88727	8.83881	6.05217	219
macs2_W-HD_S36_peak_1608	1	168203367	168203653	+	50	NA	exon (NM_001291509, exon 4 of 7)	exon (NM_001291509, exon 4 of 7)	228659	NM_001291509	18514	Mm.43358	NM_008783	ENSMUSG00000052534	Pbx1	2310056B04Rik|D230003C07Rik|Pbx-1	pre B cell leukemia homeobox 1	protein-coding	5.19801	7.78471	5.05871	179
macs2_W-HD_S36_peak_1609	1	168232795	168233081	+	50	NA	intron (NM_008783, intron 2 of 7)	intron (NM_008783, intron 2 of 7)	199231	NM_001291509	18514	Mm.43358	NM_008783	ENSMUSG00000052534	Pbx1	2310056B04Rik|D230003C07Rik|Pbx-1	pre B cell leukemia homeobox 1	protein-coding	5.19801	7.78471	5.05871	212
macs2_W-HD_S36_peak_1610	1	168236352	168236638	+	50	NA	intron (NM_008783, intron 2 of 7)	intron (NM_008783, intron 2 of 7)	195674	NM_001291509	18514	Mm.43358	NM_008783	ENSMUSG00000052534	Pbx1	2310056B04Rik|D230003C07Rik|Pbx-1	pre B cell leukemia homeobox 1	protein-coding	5.19801	7.78471	5.05871	153
macs2_W-HD_S36_peak_1611	1	168313750	168314095	+	80	NA	intron (NM_008783, intron 2 of 7)	B3|SINE|B2	118247	NM_001291509	18514	Mm.43358	NM_008783	ENSMUSG00000052534	Pbx1	2310056B04Rik|D230003C07Rik|Pbx-1	pre B cell leukemia homeobox 1	protein-coding	6.93068	11.1584	8.02015	171
macs2_W-HD_S36_peak_660	1	78003065	78003351	+	50	NA	Intergenic	MLT1M|LTR|ERVL-MaLR	193928	NM_001159520	18505	Mm.1371	NM_008781	ENSMUSG00000004872	Pax3	Pax-3|Sp|Splchl2|splotch	paired box 3	protein-coding	5.19801	7.78471	5.05871	141
macs2_W-HD_S36_peak_661	1	78017485	78017779	+	80	NA	Intergenic	Intergenic	179504	NM_001159520	18505	Mm.1371	NM_008781	ENSMUSG00000004872	Pax3	Pax-3|Sp|Splchl2|splotch	paired box 3	protein-coding	6.93068	11.1584	8.02015	171
macs2_W-HD_S36_peak_662	1	78150503	78150789	+	50	NA	intron (NM_001159520, intron 4 of 8)	intron (NM_001159520, intron 4 of 8)	46490	NM_001159520	18505	Mm.1371	NM_008781	ENSMUSG00000004872	Pax3	Pax-3|Sp|Splchl2|splotch	paired box 3	protein-coding	5.19801	7.78471	5.05871	94
macs2_W-HD_S36_peak_906	1	93327187	93327579	+	111	NA	exon (NM_080850, exon 7 of 18)	exon (NM_080850, exon 7 of 18)	15405	NM_080850	269224	Mm.379454	NM_080850	ENSMUSG00000026274	Pask	mKIAA0135	PAS domain containing serine/threonine kinase	protein-coding	8.66336	14.7373	11.1913	204
macs2_W-HD_S36_peak_907	1	93328170	93328460	+	58	NA	intron (NM_080850, intron 6 of 17)	B1_Mus1|SINE|Alu	14473	NM_080850	269224	Mm.379454	NM_080850	ENSMUSG00000026274	Pask	mKIAA0135	PAS domain containing serine/threonine kinase	protein-coding	6.02932	8.63315	5.86648	215
macs2_W-HD_S36_peak_506	1	61626156	61626535	+	128	NA	Intergenic	RMER1B|Other|Other	-12479	NM_001081050	72823	Mm.35153	NM_001081050	ENSMUSG00000052062	Pard3b	1810008K04Rik|2010002N16Rik|2810455B10Rik|Als2cr19|PAR3B|PAR3L|PAR3beta	par-3 family cell polarity regulator beta	protein-coding	9.52969	16.5909	12.8575	196
macs2_W-HD_S36_peak_507	1	61693383	61693739	+	83	NA	intron (NM_001081050, intron 1 of 22)	(GA)n|Simple_repeat|Simple_repeat	54737	NM_001081050	72823	Mm.35153	NM_001081050	ENSMUSG00000052062	Pard3b	1810008K04Rik|2010002N16Rik|2810455B10Rik|Als2cr19|PAR3B|PAR3L|PAR3beta	par-3 family cell polarity regulator beta	protein-coding	7.52287	11.5139	8.34979	142
macs2_W-HD_S36_peak_508	1	61754813	61755194	+	60	NA	intron (NM_001081050, intron 1 of 22)	L1_Mur1|LINE|L1	116179	NM_001081050	72823	Mm.35153	NM_001081050	ENSMUSG00000052062	Pard3b	1810008K04Rik|2010002N16Rik|2810455B10Rik|Als2cr19|PAR3B|PAR3L|PAR3beta	par-3 family cell polarity regulator beta	protein-coding	5.88727	8.83881	6.05217	188
macs2_W-HD_S36_peak_509	1	62074305	62074591	+	50	NA	intron (NM_001081050, intron 3 of 22)	(TATATG)n|Simple_repeat|Simple_repeat	435624	NM_001081050	72823	Mm.35153	NM_001081050	ENSMUSG00000052062	Pard3b	1810008K04Rik|2010002N16Rik|2810455B10Rik|Als2cr19|PAR3B|PAR3L|PAR3beta	par-3 family cell polarity regulator beta	protein-coding	5.19801	7.78471	5.05871	77
macs2_W-HD_S36_peak_510	1	62084345	62084631	+	50	NA	intron (NM_001081050, intron 4 of 22)	intron (NM_001081050, intron 4 of 22)	445664	NM_001081050	72823	Mm.35153	NM_001081050	ENSMUSG00000052062	Pard3b	1810008K04Rik|2010002N16Rik|2810455B10Rik|Als2cr19|PAR3B|PAR3L|PAR3beta	par-3 family cell polarity regulator beta	protein-coding	5.19801	7.78471	5.05871	44
macs2_W-HD_S36_peak_122	1	20895572	20895866	+	80	NA	intron (NM_028829, intron 1 of 2)	intron (NM_028829, intron 1 of 2)	5097	NM_028829	74229	Mm.40780	NM_028829	ENSMUSG00000025931	Paqr8	1700019B16Rik|3110001D06Rik	progestin and adipoQ receptor family member VIII	protein-coding	6.93068	11.1584	8.02015	84
macs2_W-HD_S36_peak_123	1	20897790	20898076	+	50	NA	intron (NM_028829, intron 1 of 2)	intron (NM_028829, intron 1 of 2)	7311	NM_028829	74229	Mm.40780	NM_028829	ENSMUSG00000025931	Paqr8	1700019B16Rik|3110001D06Rik	progestin and adipoQ receptor family member VIII	protein-coding	5.19801	7.78471	5.05871	144
macs2_W-HD_S36_peak_124	1	20900408	20900694	+	46	NA	intron (NM_028829, intron 1 of 2)	intron (NM_028829, intron 1 of 2)	9929	NM_028829	74229	Mm.40780	NM_028829	ENSMUSG00000025931	Paqr8	1700019B16Rik|3110001D06Rik	progestin and adipoQ receptor family member VIII	protein-coding	5.04623	7.2687	4.68981	165
macs2_W-HD_S36_peak_125	1	20917435	20917723	+	80	NA	intron (NM_028829, intron 1 of 2)	intron (NM_028829, intron 1 of 2)	26957	NM_028829	74229	Mm.40780	NM_028829	ENSMUSG00000025931	Paqr8	1700019B16Rik|3110001D06Rik	progestin and adipoQ receptor family member VIII	protein-coding	6.93068	11.1584	8.02015	212
macs2_W-HD_S36_peak_1503	1	158743708	158743996	+	65	NA	intron (NM_001085376, intron 20 of 21)	intron (NM_001085376, intron 20 of 21)	213586	NM_001085376	23850	Mm.458621	NM_001085376	ENSMUSG00000073530	Pappa2	PAPP-A2|PLAC3|Pappe	pappalysin 2	protein-coding	6.06435	9.44269	6.51563	197
macs2_W-HD_S36_peak_1504	1	158764889	158765175	+	65	NA	exon (NM_001085376, exon 17 of 22)	exon (NM_001085376, exon 17 of 22)	192406	NM_001085376	23850	Mm.458621	NM_001085376	ENSMUSG00000073530	Pappa2	PAPP-A2|PLAC3|Pappe	pappalysin 2	protein-coding	6.06435	9.44269	6.51563	163
macs2_W-HD_S36_peak_341	1	41983085	41983496	+	111	NA	Intergenic	Intergenic	711535	NR_027826	66297	Mm.45203	NM_183252	ENSMUSG00000060424	Pantr1	2610017I09Rik|Pou3f3os|linc-Brn1a	POU domain, class 3, transcription factor 3 adjacent noncoding transcript 1	ncRNA	8.66336	14.7373	11.1913	207
macs2_W-HD_S36_peak_342	1	42009794	42010081	+	65	NA	Intergenic	Intergenic	684888	NR_027826	66297	Mm.45203	NM_183252	ENSMUSG00000060424	Pantr1	2610017I09Rik|Pou3f3os|linc-Brn1a	POU domain, class 3, transcription factor 3 adjacent noncoding transcript 1	ncRNA	6.06435	9.44269	6.51563	35
macs2_W-HD_S36_peak_343	1	42296529	42296815	+	50	NA	Intergenic	Intergenic	398153	NR_027826	66297	Mm.45203	NM_183252	ENSMUSG00000060424	Pantr1	2610017I09Rik|Pou3f3os|linc-Brn1a	POU domain, class 3, transcription factor 3 adjacent noncoding transcript 1	ncRNA	5.19801	7.78471	5.05871	202
macs2_W-HD_S36_peak_344	1	42473942	42474228	+	50	NA	Intergenic	Intergenic	220740	NR_027826	66297	Mm.45203	NM_183252	ENSMUSG00000060424	Pantr1	2610017I09Rik|Pou3f3os|linc-Brn1a	POU domain, class 3, transcription factor 3 adjacent noncoding transcript 1	ncRNA	5.19801	7.78471	5.05871	228
macs2_W-HD_S36_peak_345	1	42598722	42599009	+	62	NA	Intergenic	Intergenic	95960	NR_027826	66297	Mm.45203	NM_183252	ENSMUSG00000060424	Pantr1	2610017I09Rik|Pou3f3os|linc-Brn1a	POU domain, class 3, transcription factor 3 adjacent noncoding transcript 1	ncRNA	6.23291	9.09424	6.29995	53
macs2_W-HD_S36_peak_346	1	42606029	42606385	+	145	NA	Intergenic	Intergenic	88618	NR_027826	66297	Mm.45203	NM_183252	ENSMUSG00000060424	Pantr1	2610017I09Rik|Pou3f3os|linc-Brn1a	POU domain, class 3, transcription factor 3 adjacent noncoding transcript 1	ncRNA	10.396	18.4822	14.5809	177
macs2_W-HD_S36_peak_347	1	42672283	42672569	+	36	NA	intron (NR_027826, intron 1 of 3)	intron (NR_027826, intron 1 of 3)	22399	NR_027826	66297	Mm.45203	NM_183252	ENSMUSG00000060424	Pantr1	2610017I09Rik|Pou3f3os|linc-Brn1a	POU domain, class 3, transcription factor 3 adjacent noncoding transcript 1	ncRNA	4.33168	6.19327	3.67688	5
macs2_W-HD_S36_peak_936	1	98081982	98082287	+	145	NA	intron (NM_013626, intron 1 of 25)	intron (NM_013626, intron 1 of 25)	13498	NM_013626	18484	Mm.5121	NM_013626	ENSMUSG00000026335	Pam	PHM	peptidylglycine alpha-amidating monooxygenase	protein-coding	10.396	18.4822	14.5809	239
macs2_W-HD_S36_peak_883	1	92676205	92676554	+	111	NA	Intergenic	Intergenic	-27538	NM_153114	260301	Mm.219545	NM_153114	ENSMUSG00000044055	Otos	OTOSP	otospiralin	protein-coding	8.66336	14.7373	11.1913	175
macs2_W-HD_S36_peak_884	1	92708468	92708754	+	46	NA	Intergenic	Intergenic	-59770	NM_153114	260301	Mm.219545	NM_153114	ENSMUSG00000044055	Otos	OTOSP	otospiralin	protein-coding	5.04623	7.2687	4.68981	118
macs2_W-HD_S36_peak_1245	1	133854762	133855048	+	46	NA	Intergenic	Intergenic	52268	NM_001160422	269120	Mm.59985	NM_054076	ENSMUSG00000010311	Optc	-	opticin	protein-coding	5.04623	7.2687	4.68981	56
macs2_W-HD_S36_peak_1246	1	133889009	133889295	+	76	NA	Intergenic	Intergenic	18021	NM_001160422	269120	Mm.59985	NM_054076	ENSMUSG00000010311	Optc	-	opticin	protein-coding	7.01202	10.5973	7.60517	144
macs2_W-HD_S36_peak_1247	1	133907900	133908187	+	65	NA	promoter-TSS (NM_001160422)	promoter-TSS (NM_001160422)	-44	NM_001160420	269120	Mm.59985	NM_054076	ENSMUSG00000010311	Optc	-	opticin	protein-coding	6.06435	9.44269	6.51563	160
macs2_W-HD_S36_peak_11	1	5405407	5405693	+	46	NA	Intergenic	BGLII|LTR|ERVK	-182943	NM_001318735	18387	Mm.7977	NM_011011	ENSMUSG00000025905	Oprk1	K-OR-1|KOR|KOR-1|MSL-1|Oprk2|R21	opioid receptor, kappa 1	protein-coding	5.26601	7.20431	4.63969	215
macs2_W-HD_S36_peak_12	1	5412758	5413049	+	65	NA	Intergenic	Intergenic	-175590	NM_001318735	18387	Mm.7977	NM_011011	ENSMUSG00000025905	Oprk1	K-OR-1|KOR|KOR-1|MSL-1|Oprk2|R21	opioid receptor, kappa 1	protein-coding	6.06435	9.44269	6.51563	201
macs2_W-HD_S36_peak_13	1	5451295	5451604	+	58	NA	Intergenic	Lx5|LINE|L1	-137044	NM_001318735	18387	Mm.7977	NM_011011	ENSMUSG00000025905	Oprk1	K-OR-1|KOR|KOR-1|MSL-1|Oprk2|R21	opioid receptor, kappa 1	protein-coding	6.01829	8.59187	5.82948	134
macs2_W-HD_S36_peak_14	1	5492724	5493015	+	95	NA	Intergenic	Lx|LINE|L1	-95624	NM_001318735	18387	Mm.7977	NM_011011	ENSMUSG00000025905	Oprk1	K-OR-1|KOR|KOR-1|MSL-1|Oprk2|R21	opioid receptor, kappa 1	protein-coding	7.79702	12.9251	9.58841	102
macs2_W-HD_S36_peak_1686	1	175691786	175692109	+	111	NA	intron (NM_010098, intron 1 of 3)	intron (NM_010098, intron 1 of 3)	685	NM_010098	13603	Mm.32744	NM_010098	ENSMUSG00000026525	Opn3	ERO|Ecpn	opsin 3	protein-coding	9.02744	14.6014	11.1763	176
macs2_W-HD_S36_peak_881	1	92518261	92518567	+	89	NA	5' UTR (NM_147039, exon 1 of 2)	5' UTR (NM_147039, exon 1 of 2)	101	NM_147039	259041	Mm.223424	NM_147039	ENSMUSG00000042849	Olfr1414	MOR103-2	olfactory receptor 1414	protein-coding	7.79113	12.1459	8.95207	230
macs2_W-HD_S36_peak_1671	1	173106454	173106893	+	163	NA	Intergenic	(TTC)n|Simple_repeat|Simple_repeat	24542	NM_146764	258759	Mm.389211	NM_146764	ENSMUSG00000062527	Olfr1408	MOR267-4	olfactory receptor 1408	protein-coding	11.2624	20.4082	16.353	221
macs2_W-HD_S36_peak_140	1	23344767	23345127	+	95	NA	Intergenic	RMER12|LTR|ERVK	38228	NM_001081079	70155	Mm.28013	NM_001081079	ENSMUSG00000026158	Ogfrl1	2210417C17Rik	opioid growth factor receptor-like 1	protein-coding	7.79702	12.9251	9.58841	129
macs2_W-HD_S36_peak_141	1	23426730	23427016	+	65	NA	Intergenic	Intergenic	-43698	NM_001081079	70155	Mm.28013	NM_001081079	ENSMUSG00000026158	Ogfrl1	2210417C17Rik	opioid growth factor receptor-like 1	protein-coding	6.06435	9.44269	6.51563	251
macs2_W-HD_S36_peak_142	1	23479705	23479991	+	50	NA	Intergenic	Intergenic	-96673	NM_001081079	70155	Mm.28013	NM_001081079	ENSMUSG00000026158	Ogfrl1	2210417C17Rik	opioid growth factor receptor-like 1	protein-coding	5.19801	7.78471	5.05871	149
macs2_W-HD_S36_peak_677	1	80933803	80934128	+	80	NA	Intergenic	RMER19C|LTR|ERVK	-143352	NM_172849	241134	Mm.313904	NM_172849	ENSMUSG00000054976	Nyap2	9430031J16Rik|Jr6|Kiaa1486	neuronal tyrosine-phophorylated phosphoinositide 3-kinase adaptor 2	protein-coding	6.93068	11.1584	8.02015	163
macs2_W-HD_S36_peak_678	1	81355600	81356006	+	80	NA	Intergenic	Intergenic	278486	NM_172849	241134	Mm.313904	NM_172849	ENSMUSG00000054976	Nyap2	9430031J16Rik|Jr6|Kiaa1486	neuronal tyrosine-phophorylated phosphoinositide 3-kinase adaptor 2	protein-coding	6.93068	11.1584	8.02015	166
macs2_W-HD_S36_peak_679	1	81373748	81374038	+	95	NA	Intergenic	Intergenic	296576	NM_172849	241134	Mm.313904	NM_172849	ENSMUSG00000054976	Nyap2	9430031J16Rik|Jr6|Kiaa1486	neuronal tyrosine-phophorylated phosphoinositide 3-kinase adaptor 2	protein-coding	7.79702	12.9251	9.58841	142
macs2_W-HD_S36_peak_680	1	81374443	81374729	+	65	NA	Intergenic	Lx3_Mus|LINE|L1	297269	NM_172849	241134	Mm.313904	NM_172849	ENSMUSG00000054976	Nyap2	9430031J16Rik|Jr6|Kiaa1486	neuronal tyrosine-phophorylated phosphoinositide 3-kinase adaptor 2	protein-coding	6.06435	9.44269	6.51563	29
macs2_W-HD_S36_peak_681	1	81556184	81556473	+	80	NA	Intergenic	Intergenic	479011	NM_172849	241134	Mm.313904	NM_172849	ENSMUSG00000054976	Nyap2	9430031J16Rik|Jr6|Kiaa1486	neuronal tyrosine-phophorylated phosphoinositide 3-kinase adaptor 2	protein-coding	6.93068	11.1584	8.02015	204
macs2_W-HD_S36_peak_682	1	81564519	81564805	+	60	NA	Intergenic	IAPEz-int|LTR|ERVK	487345	NM_172849	241134	Mm.313904	NM_172849	ENSMUSG00000054976	Nyap2	9430031J16Rik|Jr6|Kiaa1486	neuronal tyrosine-phophorylated phosphoinositide 3-kinase adaptor 2	protein-coding	5.88727	8.83881	6.05217	138
macs2_W-HD_S36_peak_683	1	81600652	81600940	+	65	NA	Intergenic	Intergenic	523479	NM_172849	241134	Mm.313904	NM_172849	ENSMUSG00000054976	Nyap2	9430031J16Rik|Jr6|Kiaa1486	neuronal tyrosine-phophorylated phosphoinositide 3-kinase adaptor 2	protein-coding	6.06435	9.44269	6.51563	179
macs2_W-HD_S36_peak_1755	1	181101883	181102169	+	58	NA	intron (NM_026171, intron 18 of 22)	intron (NM_026171, intron 18 of 22)	42178	NM_026171	67459	Mm.263464	NM_026171	ENSMUSG00000026516	Nvl	1200009I24Rik	nuclear VCP-like	protein-coding	6.01829	8.59187	5.82948	131
macs2_W-HD_S36_peak_1616	1	169044837	169045136	+	170	NA	Intergenic	Intergenic	486478	NM_023284	66977	Mm.151315	NM_023284	ENSMUSG00000026683	Nuf2	2410003C07Rik|AU044112|C85691|Cdca1|NUF2R	NUF2, NDC80 kinetochore complex component	protein-coding	12.0366	21.1741	17.0716	105
macs2_W-HD_S36_peak_1617	1	169165672	169165962	+	65	NA	Intergenic	Intergenic	365647	NM_023284	66977	Mm.151315	NM_023284	ENSMUSG00000026683	Nuf2	2410003C07Rik|AU044112|C85691|Cdca1|NUF2R	NUF2, NDC80 kinetochore complex component	protein-coding	6.06435	9.44269	6.51563	163
macs2_W-HD_S36_peak_1618	1	169444017	169444373	+	163	NA	Intergenic	RMER10B|LTR|ERVL	87269	NM_023284	66977	Mm.151315	NM_023284	ENSMUSG00000026683	Nuf2	2410003C07Rik|AU044112|C85691|Cdca1|NUF2R	NUF2, NDC80 kinetochore complex component	protein-coding	11.2624	20.4082	16.353	179
macs2_W-HD_S36_peak_1619	1	169444794	169445080	+	46	NA	Intergenic	B1_Mus1|SINE|Alu	86527	NM_023284	66977	Mm.151315	NM_023284	ENSMUSG00000026683	Nuf2	2410003C07Rik|AU044112|C85691|Cdca1|NUF2R	NUF2, NDC80 kinetochore complex component	protein-coding	5.26601	7.20431	4.63969	130
macs2_W-HD_S36_peak_1620	1	169456189	169456475	+	50	NA	Intergenic	Intergenic	75132	NM_023284	66977	Mm.151315	NM_023284	ENSMUSG00000026683	Nuf2	2410003C07Rik|AU044112|C85691|Cdca1|NUF2R	NUF2, NDC80 kinetochore complex component	protein-coding	5.19801	7.78471	5.05871	101
macs2_W-HD_S36_peak_1621	1	169462056	169462355	+	80	NA	Intergenic	Intergenic	69259	NM_023284	66977	Mm.151315	NM_023284	ENSMUSG00000026683	Nuf2	2410003C07Rik|AU044112|C85691|Cdca1|NUF2R	NUF2, NDC80 kinetochore complex component	protein-coding	6.93068	11.1584	8.02015	96
macs2_W-HD_S36_peak_1622	1	169528945	169529233	+	58	NA	intron (NM_023284, intron 1 of 13)	(A)n|Simple_repeat|Simple_repeat	2375	NM_023284	66977	Mm.151315	NM_023284	ENSMUSG00000026683	Nuf2	2410003C07Rik|AU044112|C85691|Cdca1|NUF2R	NUF2, NDC80 kinetochore complex component	protein-coding	6.01829	8.59187	5.82948	104
macs2_W-HD_S36_peak_511	1	62206031	62206320	+	65	NA	intron (NM_001081050, intron 11 of 22)	intron (NM_001081050, intron 11 of 22)	-497142	NM_010939	18187	Mm.266341	NM_010939	ENSMUSG00000025969	Nrp2	1110048P06Rik|Np-2|Np2|Npn-2|Npn2	neuropilin 2	protein-coding	6.06435	9.44269	6.51563	145
macs2_W-HD_S36_peak_512	1	62416292	62416595	+	58	NA	intron (NM_001081050, intron 18 of 22)	intron (NM_001081050, intron 18 of 22)	-286874	NM_010939	18187	Mm.266341	NM_010939	ENSMUSG00000025969	Nrp2	1110048P06Rik|Np-2|Np2|Npn-2|Npn2	neuropilin 2	protein-coding	6.01829	8.59187	5.82948	136
macs2_W-HD_S36_peak_513	1	62475399	62475685	+	50	NA	intron (NM_001081050, intron 19 of 22)	intron (NM_001081050, intron 19 of 22)	-227775	NM_010939	18187	Mm.266341	NM_010939	ENSMUSG00000025969	Nrp2	1110048P06Rik|Np-2|Np2|Npn-2|Npn2	neuropilin 2	protein-coding	5.19801	7.78471	5.05871	80
macs2_W-HD_S36_peak_514	1	62583995	62584284	+	82	NA	intron (NM_001081050, intron 21 of 22)	intron (NM_001081050, intron 21 of 22)	-119178	NM_010939	18187	Mm.266341	NM_010939	ENSMUSG00000025969	Nrp2	1110048P06Rik|Np-2|Np2|Npn-2|Npn2	neuropilin 2	protein-coding	7.04282	11.4144	8.2717	191
macs2_W-HD_S36_peak_515	1	62591472	62591801	+	89	NA	intron (NM_001081050, intron 22 of 22)	intron (NM_001081050, intron 22 of 22)	-111681	NM_010939	18187	Mm.266341	NM_010939	ENSMUSG00000025969	Nrp2	1110048P06Rik|Np-2|Np2|Npn-2|Npn2	neuropilin 2	protein-coding	7.56934	12.1453	8.95207	203
macs2_W-HD_S36_peak_516	1	62646602	62646895	+	95	NA	Intergenic	Intergenic	-56569	NM_010939	18187	Mm.266341	NM_010939	ENSMUSG00000025969	Nrp2	1110048P06Rik|Np-2|Np2|Npn-2|Npn2	neuropilin 2	protein-coding	7.79702	12.9251	9.58841	112
macs2_W-HD_S36_peak_517	1	62682432	62682718	+	50	NA	Intergenic	Intergenic	-20742	NM_010939	18187	Mm.266341	NM_010939	ENSMUSG00000025969	Nrp2	1110048P06Rik|Np-2|Np2|Npn-2|Npn2	neuropilin 2	protein-coding	5.19801	7.78471	5.05871	253
macs2_W-HD_S36_peak_518	1	62705070	62705356	+	50	NA	intron (NM_001077405, intron 1 of 15)	intron (NM_001077405, intron 1 of 15)	1896	NM_001077404	18187	Mm.266341	NM_010939	ENSMUSG00000025969	Nrp2	1110048P06Rik|Np-2|Np2|Npn-2|Npn2	neuropilin 2	protein-coding	5.19801	7.78471	5.05871	237
macs2_W-HD_S36_peak_519	1	62729972	62730258	+	46	NA	intron (NM_001077405, intron 2 of 15)	intron (NM_001077405, intron 2 of 15)	26798	NM_001077404	18187	Mm.266341	NM_010939	ENSMUSG00000025969	Nrp2	1110048P06Rik|Np-2|Np2|Npn-2|Npn2	neuropilin 2	protein-coding	5.04623	7.2687	4.68981	246
macs2_W-HD_S36_peak_520	1	62736061	62736347	+	46	NA	intron (NM_001077405, intron 2 of 15)	B4|SINE|B4	32887	NM_001077404	18187	Mm.266341	NM_010939	ENSMUSG00000025969	Nrp2	1110048P06Rik|Np-2|Np2|Npn-2|Npn2	neuropilin 2	protein-coding	5.26601	7.20431	4.63969	33
macs2_W-HD_S36_peak_1318	1	136912139	136912428	+	34	NA	intron (NM_030676, intron 6 of 8)	intron (NM_030676, intron 6 of 8)	41347	NM_001159769	26424	Mm.16794	NM_030676	ENSMUSG00000026398	Nr5a2	AU020803|D1Ertd308e|Ftf|LRH-1|UF2-H3B	nuclear receptor subfamily 5, group A, member 2	protein-coding	4.51372	5.87415	3.49728	184
macs2_W-HD_S36_peak_1319	1	136936125	136936513	+	145	NA	intron (NM_030676, intron 6 of 8)	intron (NM_030676, intron 6 of 8)	17311	NM_001159769	26424	Mm.16794	NM_030676	ENSMUSG00000026398	Nr5a2	AU020803|D1Ertd308e|Ftf|LRH-1|UF2-H3B	nuclear receptor subfamily 5, group A, member 2	protein-coding	10.396	18.4822	14.5809	216
macs2_W-HD_S36_peak_1320	1	136964146	136964520	+	80	NA	Intergenic	Intergenic	-3885	NM_030676	26424	Mm.16794	NM_030676	ENSMUSG00000026398	Nr5a2	AU020803|D1Ertd308e|Ftf|LRH-1|UF2-H3B	nuclear receptor subfamily 5, group A, member 2	protein-coding	6.93068	11.1584	8.02015	149
macs2_W-HD_S36_peak_1321	1	136964575	136964861	+	65	NA	Intergenic	B1_Mur3|SINE|Alu	-4270	NM_030676	26424	Mm.16794	NM_030676	ENSMUSG00000026398	Nr5a2	AU020803|D1Ertd308e|Ftf|LRH-1|UF2-H3B	nuclear receptor subfamily 5, group A, member 2	protein-coding	6.06435	9.44269	6.51563	243
macs2_W-HD_S36_peak_1322	1	137091213	137091505	+	80	NA	Intergenic	B4A|SINE|B4	-130911	NM_030676	26424	Mm.16794	NM_030676	ENSMUSG00000026398	Nr5a2	AU020803|D1Ertd308e|Ftf|LRH-1|UF2-H3B	nuclear receptor subfamily 5, group A, member 2	protein-coding	6.93068	11.1584	8.02015	119
macs2_W-HD_S36_peak_739	1	86660617	86660932	+	34	NA	Intergenic	MTE2a|LTR|ERVL-MaLR	9799	NM_010933	18159	Mm.12802	NM_010933	ENSMUSG00000026241	Nppc	CNP|lbab	natriuretic peptide type C	protein-coding	4.51372	5.87415	3.49728	123
macs2_W-HD_S36_peak_1430	1	153522707	153523007	+	111	NA	intron (NM_028749, intron 6 of 11)	B1_Mur3|SINE|Alu	26857	NM_028749	74091	Mm.24887	NM_028749	ENSMUSG00000042684	Npl	0610033B02Rik	N-acetylneuraminate pyruvate lyase	protein-coding	8.66336	14.7373	11.1913	48
macs2_W-HD_S36_peak_1431	1	153547009	153547401	+	65	NA	intron (NM_028749, intron 1 of 11)	B1_Mus1|SINE|Alu	2509	NM_028749	74091	Mm.24887	NM_028749	ENSMUSG00000042684	Npl	0610033B02Rik	N-acetylneuraminate pyruvate lyase	protein-coding	6.06435	9.44269	6.51563	200
macs2_W-HD_S36_peak_1432	1	153589813	153590100	+	80	NA	Intergenic	Intergenic	-40242	NM_028749	74091	Mm.24887	NM_028749	ENSMUSG00000042684	Npl	0610033B02Rik	N-acetylneuraminate pyruvate lyase	protein-coding	6.93068	11.1584	8.02015	121
macs2_W-HD_S36_peak_1433	1	153594249	153594594	+	95	NA	Intergenic	RSINE1|SINE|B4	-44707	NM_028749	74091	Mm.24887	NM_028749	ENSMUSG00000042684	Npl	0610033B02Rik	N-acetylneuraminate pyruvate lyase	protein-coding	7.79702	12.9251	9.58841	171
macs2_W-HD_S36_peak_1473	1	156319663	156319993	+	65	NA	intron (NM_130456, intron 4 of 7)	MLT2D|LTR|ERVL	9109	NM_130456	170484	Mm.289099	NM_130456	ENSMUSG00000026602	Nphs2	PDCN|SRN1	nephrosis 2, podocin	protein-coding	6.06435	9.44269	6.51563	161
macs2_W-HD_S36_peak_15	1	5782256	5782547	+	80	NA	Intergenic	MLTR18A_MM|LTR|ERVK	134997	NM_010342	226304	Mm.291110	NM_010342	ENSMUSG00000033774	Npbwr1	Gpr7|Nbpwr1	neuropeptides B/W receptor 1	protein-coding	6.93068	11.1584	8.02015	123
macs2_W-HD_S36_peak_16	1	5984224	5984511	+	65	NA	Intergenic	B1_Mm|SINE|Alu	-66969	NM_010342	226304	Mm.291110	NM_010342	ENSMUSG00000033774	Npbwr1	Gpr7|Nbpwr1	neuropeptides B/W receptor 1	protein-coding	6.03107	9.32214	6.51563	40
macs2_W-HD_S36_peak_304	1	39221314	39221636	+	181	NA	intron (NM_008719, intron 1 of 20)	intron (NM_008719, intron 1 of 20)	27203	NM_008719	18143	Mm.2380	NM_008719	ENSMUSG00000026077	Npas2	MOP4|bHLHe9	neuronal PAS domain protein 2	protein-coding	12.1287	22.3663	18.163	161
macs2_W-HD_S36_peak_1638	1	170477978	170478266	+	50	NA	intron (NM_027528, intron 2 of 7)	intron (NM_027528, intron 2 of 7)	78988	NM_027528	70729	Mm.487078	NM_027528	ENSMUSG00000038473	Nos1ap	6330408P19Rik|Capon	nitric oxide synthase 1 (neuronal) adaptor protein	protein-coding	5.19801	7.78471	5.05871	60
macs2_W-HD_S36_peak_1639	1	170607161	170607447	+	50	NA	Intergenic	MLTR31FA_MM|LTR|ERVK	-17455	NM_001109985	70729	Mm.487078	NM_027528	ENSMUSG00000038473	Nos1ap	6330408P19Rik|Capon	nitric oxide synthase 1 (neuronal) adaptor protein	protein-coding	5.19801	7.78471	5.05871	143
macs2_W-HD_S36_peak_298	1	38949311	38949660	+	80	NA	intron (NM_001011684, intron 9 of 9)	intron (NM_001011684, intron 9 of 9)	10336	NM_001011684	433292	Mm.333709	NM_001011684	ENSMUSG00000067604	Nms	AB164466	neuromedin S	protein-coding	6.93068	11.1584	8.02015	120
macs2_W-HD_S36_peak_1420	1	153013433	153013724	+	80	NA	intron (NM_175460, intron 1 of 10)	intron (NM_175460, intron 1 of 10)	58477	NM_175460	226518	Mm.40548	NM_175460	ENSMUSG00000042751	Nmnat2	AI843915|D030041I09Rik|PNAT1|PNAT2	nicotinamide nucleotide adenylyltransferase 2	protein-coding	6.93068	11.1584	8.02015	145
macs2_W-HD_S36_peak_1421	1	153052666	153052969	+	89	NA	intron (NM_175460, intron 1 of 10)	ID_B1|SINE|B4	97716	NM_175460	226518	Mm.40548	NM_175460	ENSMUSG00000042751	Nmnat2	AI843915|D030041I09Rik|PNAT1|PNAT2	nicotinamide nucleotide adenylyltransferase 2	protein-coding	7.56934	12.1453	8.95207	117
macs2_W-HD_S36_peak_1036	1	118344217	118344503	+	50	NA	Intergenic	B4A|SINE|B4	22517	NM_026472	67949	Mm.280311	NM_026472	ENSMUSG00000026377	Nifk	AI852665|C130020J04Rik|Mki67ip	nucleolar protein interacting with the FHA domain of MKI67	protein-coding	5.19801	7.78471	5.05871	140
macs2_W-HD_S36_peak_1659	1	172065190	172065481	+	58	NA	TTS (NM_021607)	TTS (NM_021607)	-7739	NM_010916	18071	Mm.2474	NM_010916	ENSMUSG00000051251	Nhlh1	Hen1|Nscl|Tal2|bHLHa35	nescient helix loop helix 1	protein-coding	6.01829	8.59187	5.82948	80
macs2_W-HD_S36_peak_756	1	87527370	87527908	+	95	NA	intron (NM_001111314, intron 3 of 14)	intron (NM_001111314, intron 3 of 14)	-17277	NM_019867	53972	Mm.435439	NM_019867	ENSMUSG00000026259	Ngef	Tims2|ephexin	neuronal guanine nucleotide exchange factor	protein-coding	7.79702	12.9251	9.58841	267
macs2_W-HD_S36_peak_757	1	87554289	87554575	+	50	NA	intron (NM_001111314, intron 1 of 14)	intron (NM_001111314, intron 1 of 14)	19438	NM_001111314	53972	Mm.435439	NM_019867	ENSMUSG00000026259	Ngef	Tims2|ephexin	neuronal guanine nucleotide exchange factor	protein-coding	5.19801	7.78471	5.05871	83
macs2_W-HD_S36_peak_1223	1	132621056	132621345	+	89	NA	intron (NM_001160318, intron 8 of 26)	intron (NM_001160318, intron 8 of 26)	21658	NM_001160316	269116	Mm.326702	NM_182716	ENSMUSG00000026442	Nfasc	AA387016|D430023G06Rik|NF|mKIAA0756	neurofascin	protein-coding	7.56934	12.1453	8.95207	166
macs2_W-HD_S36_peak_1224	1	132639626	132639913	+	65	NA	intron (NM_182716, intron 3 of 29)	intron (NM_182716, intron 3 of 29)	3089	NM_001160316	269116	Mm.326702	NM_182716	ENSMUSG00000026442	Nfasc	AA387016|D430023G06Rik|NF|mKIAA0756	neurofascin	protein-coding	6.06435	9.44269	6.51563	176
macs2_W-HD_S36_peak_251	1	36265200	36265486	+	49	NA	3' UTR (NM_153408, exon 4 of 4)	3' UTR (NM_153408, exon 4 of 4)	8082	NM_153408	214854	Mm.389110	NM_153408	ENSMUSG00000047180	Neurl3	2010300P06Rik|Lincr	neuralized E3 ubiquitin protein ligase 3	protein-coding	5.12774	7.53624	4.94548	196
macs2_W-HD_S36_peak_252	1	36287319	36287968	+	170	NA	Intergenic	Intergenic	-14218	NM_153408	214854	Mm.389110	NM_153408	ENSMUSG00000047180	Neurl3	2010300P06Rik|Lincr	neuralized E3 ubiquitin protein ligase 3	protein-coding	12.0366	21.1741	17.0716	262
macs2_W-HD_S36_peak_758	1	87583319	87583898	+	23	NA	promoter-TSS (NM_001160165)	promoter-TSS (NM_001160165)	-414	NM_001160165	23956	Mm.143717	NM_015750	ENSMUSG00000079434	Neu2	MBS|MSS|MTS	neuraminidase 2	protein-coding	3.46534	4.68036	2.37037	376
macs2_W-HD_S36_peak_1948	1	191266794	191267080	+	62	NA	Intergenic	Intergenic	51181	NM_025424	66208	Mm.46444	NM_025424	ENSMUSG00000037499	Nenf	1110060M21Rik|SCIRP10|Spuf	neuron derived neurotrophic factor	protein-coding	6.23291	9.09424	6.29995	116
macs2_W-HD_S36_peak_1949	1	191310831	191311250	+	148	NA	intron (NM_025424, intron 2 of 3)	intron (NM_025424, intron 2 of 3)	7078	NM_025424	66208	Mm.46444	NM_025424	ENSMUSG00000037499	Nenf	1110060M21Rik|SCIRP10|Spuf	neuron derived neurotrophic factor	protein-coding	10.8658	18.7229	14.8118	239
macs2_W-HD_S36_peak_416	1	52639515	52639802	+	65	NA	intron (NR_024590, intron 2 of 8)	Lx7|LINE|L1	8953	NM_001142647	227094	Mm.83541	NM_172654	ENSMUSG00000043015	Nemp2	5330401P04Rik|9830163O08|Tmem194b	nuclear envelope integral membrane protein 2	protein-coding	6.06435	9.44269	6.51563	100
macs2_W-HD_S36_peak_417	1	52662267	52662643	+	80	NA	exon (NM_133829, exon 5 of 7)	exon (NM_133829, exon 5 of 7)	31750	NM_001142647	227094	Mm.83541	NM_172654	ENSMUSG00000043015	Nemp2	5330401P04Rik|9830163O08|Tmem194b	nuclear envelope integral membrane protein 2	protein-coding	6.93068	11.1584	8.02015	188
macs2_W-HD_S36_peak_1963	1	191853021	191853377	+	70	NA	Intergenic	Intergenic	31726	NM_010892	18005	Mm.33773	NM_010892	ENSMUSG00000026622	Nek2	AA617254|C77054	NIMA (never in mitosis gene a)-related expressed kinase 2	protein-coding	6.77058	10.0302	7.06645	182
macs2_W-HD_S36_peak_1964	1	191856015	191856301	+	65	NA	Intergenic	Intergenic	34685	NM_010892	18005	Mm.33773	NM_010892	ENSMUSG00000026622	Nek2	AA617254|C77054	NIMA (never in mitosis gene a)-related expressed kinase 2	protein-coding	6.06435	9.44269	6.51563	80
macs2_W-HD_S36_peak_70	1	13258389	13258679	+	74	NA	intron (NM_001302702, intron 2 of 21)	intron (NM_001302702, intron 2 of 21)	113895	NM_001302702	17978	Mm.2537	NM_008678	ENSMUSG00000005886	Ncoa2	D1Ertd433e|GRIP-1|Grip1|KAT13C|NCoA-2|SRC-2|TIF2|bHLHe75	nuclear receptor coactivator 2	protein-coding	6.7283	10.4666	7.48133	176
macs2_W-HD_S36_peak_71	1	13303788	13304078	+	80	NA	intron (NM_008678, intron 1 of 22)	intron (NM_008678, intron 1 of 22)	68496	NM_001302702	17978	Mm.2537	NM_008678	ENSMUSG00000005886	Ncoa2	D1Ertd433e|GRIP-1|Grip1|KAT13C|NCoA-2|SRC-2|TIF2|bHLHe75	nuclear receptor coactivator 2	protein-coding	6.93068	11.1584	8.02015	195
macs2_W-HD_S36_peak_72	1	13318602	13318888	+	34	NA	intron (NM_008678, intron 1 of 22)	intron (NM_008678, intron 1 of 22)	53684	NM_001302702	17978	Mm.2537	NM_008678	ENSMUSG00000005886	Ncoa2	D1Ertd433e|GRIP-1|Grip1|KAT13C|NCoA-2|SRC-2|TIF2|bHLHe75	nuclear receptor coactivator 2	protein-coding	4.51372	5.87415	3.49728	42
macs2_W-HD_S36_peak_73	1	13465281	13465567	+	50	NA	Intergenic	Intergenic	-91341	NM_008678	17978	Mm.2537	NM_008678	ENSMUSG00000005886	Ncoa2	D1Ertd433e|GRIP-1|Grip1|KAT13C|NCoA-2|SRC-2|TIF2|bHLHe75	nuclear receptor coactivator 2	protein-coding	5.19801	7.78471	5.05871	111
macs2_W-HD_S36_peak_1137	1	126485907	126486200	+	80	NA	intron (NM_001081756, intron 3 of 16)	B4A|SINE|B4	6874	NM_172484	210356	Mm.377234	NM_172484	ENSMUSG00000049690	Nckap5	8430408F21|D130011D22Rik|E030049G20Rik|Erih1|Erih2|Gm1548|Nap5	NCK-associated protein 5	protein-coding	6.93068	11.1584	8.02015	111
macs2_W-HD_S36_peak_1138	1	126564015	126564309	+	65	NA	intron (NM_001081756, intron 2 of 16)	intron (NM_001081756, intron 2 of 16)	-71235	NM_172484	210356	Mm.377234	NM_172484	ENSMUSG00000049690	Nckap5	8430408F21|D130011D22Rik|E030049G20Rik|Erih1|Erih2|Gm1548|Nap5	NCK-associated protein 5	protein-coding	6.06435	9.44269	6.51563	243
macs2_W-HD_S36_peak_1139	1	126609244	126609530	+	50	NA	intron (NM_001081756, intron 2 of 16)	MTE2b|LTR|ERVL-MaLR	-116460	NM_172484	210356	Mm.377234	NM_172484	ENSMUSG00000049690	Nckap5	8430408F21|D130011D22Rik|E030049G20Rik|Erih1|Erih2|Gm1548|Nap5	NCK-associated protein 5	protein-coding	5.19801	7.78471	5.05871	191
macs2_W-HD_S36_peak_1140	1	126789014	126789373	+	65	NA	intron (NM_001081756, intron 1 of 16)	RSINE1|SINE|B4	41439	NM_176957	210356	Mm.377234	NM_172484	ENSMUSG00000049690	Nckap5	8430408F21|D130011D22Rik|E030049G20Rik|Erih1|Erih2|Gm1548|Nap5	NCK-associated protein 5	protein-coding	6.06435	9.44269	6.51563	123
macs2_W-HD_S36_peak_1141	1	126834070	126834356	+	46	NA	Intergenic	G-rich|Low_complexity|Low_complexity	-3581	NM_001081756	210356	Mm.377234	NM_172484	ENSMUSG00000049690	Nckap5	8430408F21|D130011D22Rik|E030049G20Rik|Erih1|Erih2|Gm1548|Nap5	NCK-associated protein 5	protein-coding	5.26601	7.20431	4.63969	77
macs2_W-HD_S36_peak_1142	1	126995301	126995587	+	50	NA	Intergenic	RLTR40|LTR|ERVK	-164812	NM_001081756	210356	Mm.377234	NM_172484	ENSMUSG00000049690	Nckap5	8430408F21|D130011D22Rik|E030049G20Rik|Erih1|Erih2|Gm1548|Nap5	NCK-associated protein 5	protein-coding	5.19801	7.78471	5.05871	139
macs2_W-HD_S36_peak_358	1	43463919	43464254	+	83	NA	intron (NM_010879, intron 1 of 4)	intron (NM_010879, intron 1 of 4)	18335	NM_010879	17974	Mm.389903	NM_010879	ENSMUSG00000066877	Nck2	4833426I10Rik|Grb4|NCKbeta|Nck-2	non-catalytic region of tyrosine kinase adaptor protein 2	protein-coding	7.52287	11.5139	8.34979	194
macs2_W-HD_S36_peak_359	1	43578595	43578888	+	80	NA	Intergenic	L1_Mus4|LINE|L1	132990	NM_010879	17974	Mm.389903	NM_010879	ENSMUSG00000066877	Nck2	4833426I10Rik|Grb4|NCKbeta|Nck-2	non-catalytic region of tyrosine kinase adaptor protein 2	protein-coding	6.93068	11.1584	8.02015	41
macs2_W-HD_S36_peak_1418	1	152819061	152819352	+	80	NA	intron (NM_010877, intron 4 of 15)	MLTR18A_MM|LTR|ERVK	19053	NM_010877	17970	Mm.270307	NM_010877	ENSMUSG00000026480	Ncf2	NOXA2|Ncf-2|p67phox	neutrophil cytosolic factor 2	protein-coding	6.93068	11.1584	8.02015	88
macs2_W-HD_S36_peak_500	1	60197160	60197446	+	50	NA	intron (NM_173444, intron 4 of 54)	B1_Mus2|SINE|Alu	16704	NM_173444	269198	Mm.205224	NM_173444	ENSMUSG00000073664	Nbeal1	2310076G13Rik|A530050O19Rik|A530083I02Rik|AI662228|ALS2CR17	neurobeachin like 1	protein-coding	5.19801	7.78471	5.05871	250
macs2_W-HD_S36_peak_1286	1	135539685	135539972	+	74	NA	intron (NM_173437, intron 1 of 28)	intron (NM_173437, intron 1 of 28)	45527	NM_173437	215690	Mm.34977	NM_173437	ENSMUSG00000009418	Nav1	9530089B19|9930003A20Rik|C230080M11Rik|Pomfil3|Unc53h1|mKIAA1151|steerin-1	neuron navigator 1	protein-coding	6.7283	10.4666	7.48133	122
macs2_W-HD_S36_peak_1287	1	135550176	135550465	+	99	NA	intron (NM_173437, intron 1 of 28)	RLTR20A4|LTR|ERVK	35035	NM_173437	215690	Mm.34977	NM_173437	ENSMUSG00000009418	Nav1	9530089B19|9930003A20Rik|C230080M11Rik|Pomfil3|Unc53h1|mKIAA1151|steerin-1	neuron navigator 1	protein-coding	8.21451	13.2737	9.91191	250
macs2_W-HD_S36_peak_1288	1	135587130	135587416	+	65	NA	Intergenic	Intergenic	-1918	NM_173437	215690	Mm.34977	NM_173437	ENSMUSG00000009418	Nav1	9530089B19|9930003A20Rik|C230080M11Rik|Pomfil3|Unc53h1|mKIAA1151|steerin-1	neuron navigator 1	protein-coding	6.06435	9.44269	6.51563	110
macs2_W-HD_S36_peak_1289	1	135617544	135617838	+	83	NA	Intergenic	Intergenic	-32336	NM_173437	215690	Mm.34977	NM_173437	ENSMUSG00000009418	Nav1	9530089B19|9930003A20Rik|C230080M11Rik|Pomfil3|Unc53h1|mKIAA1151|steerin-1	neuron navigator 1	protein-coding	7.52287	11.5139	8.34979	148
macs2_W-HD_S36_peak_1290	1	135617957	135618243	+	50	NA	Intergenic	MLT1A0|LTR|ERVL-MaLR	-32745	NM_173437	215690	Mm.34977	NM_173437	ENSMUSG00000009418	Nav1	9530089B19|9930003A20Rik|C230080M11Rik|Pomfil3|Unc53h1|mKIAA1151|steerin-1	neuron navigator 1	protein-coding	5.45379	7.64197	5.04563	77
macs2_W-HD_S36_peak_397	1	51541863	51542240	+	163	NA	Intergenic	B1_Mus2|SINE|Alu	-63652	NM_001310549	109019	Mm.196290	NM_028696	ENSMUSG00000026107	Nabp1	4930434H03Rik|4930442A21Rik|4930488J04Rik|4933440J18Rik|5830411E10Rik|AI852561|Nbp1|Obfc2a|Ssb2	nucleic acid binding protein 1	protein-coding	11.2624	20.4082	16.353	207
macs2_W-HD_S36_peak_398	1	51575494	51575884	+	80	NA	Intergenic	Lx2|LINE|L1	-97290	NM_001310549	109019	Mm.196290	NM_028696	ENSMUSG00000026107	Nabp1	4930434H03Rik|4930442A21Rik|4930488J04Rik|4933440J18Rik|5830411E10Rik|AI852561|Nbp1|Obfc2a|Ssb2	nucleic acid binding protein 1	protein-coding	6.93068	11.1584	8.02015	198
macs2_W-HD_S36_peak_399	1	51654452	51654962	+	145	NA	Intergenic	MTE-int|LTR|ERVL-MaLR	-176308	NM_001310549	109019	Mm.196290	NM_028696	ENSMUSG00000026107	Nabp1	4930434H03Rik|4930442A21Rik|4930488J04Rik|4933440J18Rik|5830411E10Rik|AI852561|Nbp1|Obfc2a|Ssb2	nucleic acid binding protein 1	protein-coding	10.396	18.4822	14.5809	256
macs2_W-HD_S36_peak_412	1	52429292	52429709	+	120	NA	Intergenic	RMER20C_Mm|LTR|ERVK	70948	NM_008667	17936	Mm.25903	NM_008667	ENSMUSG00000002881	Nab1	-	Ngfi-A binding protein 1	protein-coding	9.25142	15.6351	12.0474	165
macs2_W-HD_S36_peak_413	1	52478474	52478760	+	50	NA	intron (NM_008667, intron 4 of 7)	intron (NM_008667, intron 4 of 7)	21831	NM_008667	17936	Mm.25903	NM_008667	ENSMUSG00000002881	Nab1	-	Ngfi-A binding protein 1	protein-coding	5.19801	7.78471	5.05871	146
macs2_W-HD_S36_peak_414	1	52515501	52515842	+	65	NA	Intergenic	Intergenic	-15223	NM_008667	17936	Mm.25903	NM_008667	ENSMUSG00000002881	Nab1	-	Ngfi-A binding protein 1	protein-coding	6.06435	9.44269	6.51563	204
macs2_W-HD_S36_peak_415	1	52517382	52517668	+	46	NA	Intergenic	ORR1A2|LTR|ERVL-MaLR	-17077	NM_008667	17936	Mm.25903	NM_008667	ENSMUSG00000002881	Nab1	-	Ngfi-A binding protein 1	protein-coding	5.26601	7.20431	4.63969	60
macs2_W-HD_S36_peak_1536	1	162625893	162626185	+	80	NA	Intergenic	Intergenic	-13111	NM_010865	17926	Mm.10694	NM_010865	ENSMUSG00000026697	Myoc	AI957332|GLC1A|TIGR	myocilin	protein-coding	6.93068	11.1584	8.02015	80
macs2_W-HD_S36_peak_400	1	51740453	51740745	+	70	NA	Intergenic	(TCC)n|Simple_repeat|Simple_repeat	175379	NM_001290982	17912	Mm.3390	NM_010863	ENSMUSG00000018417	Myo1b	AA406997|MIH-L|MMIa	myosin IB	protein-coding	6.77058	10.0302	7.06645	50
macs2_W-HD_S36_peak_401	1	51747506	51747797	+	80	NA	Intergenic	Intergenic	168327	NM_001290982	17912	Mm.3390	NM_010863	ENSMUSG00000018417	Myo1b	AA406997|MIH-L|MMIa	myosin IB	protein-coding	6.93068	11.1584	8.02015	75
macs2_W-HD_S36_peak_402	1	51749422	51749708	+	50	NA	TTS (NM_010863)	TTS (NM_010863)	166413	NM_001290982	17912	Mm.3390	NM_010863	ENSMUSG00000018417	Myo1b	AA406997|MIH-L|MMIa	myosin IB	protein-coding	5.19801	7.78471	5.05871	115
macs2_W-HD_S36_peak_403	1	51845866	51846313	+	163	NA	intron (NM_001290982, intron 3 of 28)	(CA)n|Simple_repeat|Simple_repeat	69889	NM_001290982	17912	Mm.3390	NM_010863	ENSMUSG00000018417	Myo1b	AA406997|MIH-L|MMIa	myosin IB	protein-coding	11.2624	20.4082	16.353	216
macs2_W-HD_S36_peak_404	1	51861768	51862174	+	111	NA	intron (NM_001290982, intron 3 of 28)	intron (NM_001290982, intron 3 of 28)	54007	NM_001290982	17912	Mm.3390	NM_010863	ENSMUSG00000018417	Myo1b	AA406997|MIH-L|MMIa	myosin IB	protein-coding	8.66336	14.7373	11.1913	139
macs2_W-HD_S36_peak_562	1	66987814	66988233	+	181	NA	Intergenic	Intergenic	-42967	NM_021285	17901	Mm.1000	NM_021285	ENSMUSG00000061816	Myl1	AI325107|MLC1f|MLC3f|Mylf	myosin, light polypeptide 1	protein-coding	12.1287	22.3663	18.163	210
macs2_W-HD_S36_peak_882	1	92638510	92638839	+	80	NA	intron (NM_001163425, intron 2 of 2)	intron (NM_001163425, intron 2 of 2)	3274	NR_028108	66915	Mm.30179	NM_001163425	ENSMUSG00000073616	Myeov2	1110002M09Rik|Cops9	myeloma overexpressed 2	protein-coding	6.93068	11.1584	8.02015	168
macs2_W-HD_S36_peak_904	1	93298826	93299121	+	74	NA	Intergenic	Intergenic	6906	NM_001310756	69821	Mm.52809	NM_178051	ENSMUSG00000026273	Mterf4	1810059A23Rik|4933412H03Rik|Mterfd2	mitochondrial transcription termination factor 4	protein-coding	6.7283	10.4666	7.48133	93
macs2_W-HD_S36_peak_905	1	93314424	93314713	+	80	NA	intron (NM_080850, intron 14 of 17)	intron (NM_080850, intron 14 of 17)	-8689	NM_178051	69821	Mm.52809	NM_178051	ENSMUSG00000026273	Mterf4	1810059A23Rik|4933412H03Rik|Mterfd2	mitochondrial transcription termination factor 4	protein-coding	6.93068	11.1584	8.02015	32
macs2_W-HD_S36_peak_421	1	53061151	53061437	+	50	NA	promoter-TSS (NM_010834)	promoter-TSS (NM_010834)	-346	NM_010834	17700	Mm.3514	NM_010834	ENSMUSG00000026100	Mstn	Cmpt|Gdf8	myostatin	protein-coding	5.19801	7.78471	5.05871	109
macs2_W-HD_S36_peak_422	1	53100060	53100349	+	65	NA	Intergenic	RMER1A|Other|Other	38564	NM_010834	17700	Mm.3514	NM_010834	ENSMUSG00000026100	Mstn	Cmpt|Gdf8	myostatin	protein-coding	6.06435	9.44269	6.51563	42
macs2_W-HD_S36_peak_80	1	14571639	14571925	+	50	NA	Intergenic	Intergenic	184184	NM_010827	17681	Mm.5820	NM_010827	ENSMUSG00000025930	Msc	MyoR|bHLHa22	musculin	protein-coding	5.19801	7.78471	5.05871	144
macs2_W-HD_S36_peak_348	1	42879318	42879604	+	50	NA	intron (NM_023514, intron 2 of 10)	intron (NM_023514, intron 2 of 10)	28228	NM_023514	69527	Mm.252982	NM_023514	ENSMUSG00000060679	Mrps9	2310002A08Rik|AW322516|Mrp-S9|S9mt|mg637	mitochondrial ribosomal protein S9	protein-coding	5.19801	7.78471	5.05871	142
macs2_W-HD_S36_peak_670	1	79813060	79813351	+	80	NA	intron (NM_009255, intron 3 of 8)	intron (NM_009255, intron 3 of 8)	37187	NM_001081210	69163	Mm.238455	NM_001081210	ENSMUSG00000026248	Mrpl44	1810030E18Rik|5730593H20Rik|AI463302	mitochondrial ribosomal protein L44	protein-coding	6.93068	11.1584	8.02015	188
macs2_W-HD_S36_peak_1541	1	163053602	163053896	+	95	NA	intron (NM_030071, intron 13 of 21)	L1_Mus3|LINE|L1	31921	NM_030071	78258	Mm.78368	NM_030071	ENSMUSG00000071890	Mroh9	4921528O07Rik|Armc11	maestro heat-like repeat family member 9	protein-coding	7.79702	12.9251	9.58841	147
macs2_W-HD_S36_peak_1306	1	136188076	136188377	+	111	NA	intron (NM_001329610, intron 16 of 22)	RMER17C|LTR|ERVK	24602	NM_001329610	76422	Mm.159735	NM_001329610		Mroh3	2310006M14Rik	maestro heat-like repeat family member 3	protein-coding	9.02744	14.6014	11.1763	107
macs2_W-HD_S36_peak_1307	1	136191519	136191819	+	80	NA	exon (NM_001329610, exon 14 of 23)	exon (NM_001329610, exon 14 of 23)	21159	NM_001329610	76422	Mm.159735	NM_001329610		Mroh3	2310006M14Rik	maestro heat-like repeat family member 3	protein-coding	6.93068	11.1584	8.02015	125
macs2_W-HD_S36_peak_767	1	88239281	88239567	+	53	NA	intron (NM_001281466, intron 15 of 41)	intron (NM_001281466, intron 15 of 41)	12404	NM_001281466	100040766	Mm.386915	NM_001177364	ENSMUSG00000079429	Mroh2a	ENSMUSG00000044873|Heatr7b1|OTTMUSG00000020804	maestro heat-like repeat family member 2A	protein-coding	5.80546	8.13108	5.39536	82
macs2_W-HD_S36_peak_596	1	72110698	72110984	+	50	NA	Intergenic	Intergenic	101466	NM_001005423	381269	Mm.422636	NM_001005423	ENSMUSG00000039395	Mreg	Gm974|Wdt2|dsu	melanoregulin	protein-coding	5.19801	7.78471	5.05871	94
macs2_W-HD_S36_peak_597	1	72198849	72199135	+	50	NA	intron (NM_001005423, intron 1 of 4)	intron (NM_001005423, intron 1 of 4)	13315	NM_001005423	381269	Mm.422636	NM_001005423	ENSMUSG00000039395	Mreg	Gm974|Wdt2|dsu	melanoregulin	protein-coding	5.19801	7.78471	5.05871	26
macs2_W-HD_S36_peak_598	1	72216681	72217004	+	128	NA	Intergenic	RLTR34D_MM|LTR|ERVK	-4535	NM_001005423	381269	Mm.422636	NM_001005423	ENSMUSG00000039395	Mreg	Gm974|Wdt2|dsu	melanoregulin	protein-coding	9.52969	16.5909	12.8575	164
macs2_W-HD_S36_peak_599	1	72234000	72234610	+	48	NA	Intergenic	(CAGG)n|Simple_repeat|Simple_repeat	-21998	NM_001005423	381269	Mm.422636	NM_001005423	ENSMUSG00000039395	Mreg	Gm974|Wdt2|dsu	melanoregulin	protein-coding	3.29572	7.46075	4.87246	276
macs2_W-HD_S36_peak_1456	1	155150486	155150772	+	23	NA	Intergenic	Intergenic	-3849	NM_008209	15064	Mm.7580	NM_008209	ENSMUSG00000026471	Mr1	H2ls	major histocompatibility complex, class I-related	protein-coding	3.46534	4.68036	2.37037	29
macs2_W-HD_S36_peak_1560	1	165626544	165626833	+	58	NA	intron (NM_001347128, intron 1 of 2)	intron (NM_001347128, intron 1 of 2)	7853	NM_001347128	68481	Mm.46438	NM_001001880	ENSMUSG00000026566	Mpzl1	1110007A10Rik|PZR	myelin protein zero-like 1	protein-coding	6.01829	8.59187	5.82948	28
macs2_W-HD_S36_peak_1561	1	165629556	165629842	+	50	NA	intron (NM_001347128, intron 1 of 2)	intron (NM_001347128, intron 1 of 2)	4842	NM_001347128	68481	Mm.46438	NM_001001880	ENSMUSG00000026566	Mpzl1	1110007A10Rik|PZR	myelin protein zero-like 1	protein-coding	5.19801	7.78471	5.05871	165
macs2_W-HD_S36_peak_1562	1	165653103	165653484	+	80	NA	intron (NM_178593, intron 6 of 6)	B3|SINE|B2	-18752	NM_001083897	68481	Mm.46438	NM_001001880	ENSMUSG00000026566	Mpzl1	1110007A10Rik|PZR	myelin protein zero-like 1	protein-coding	6.93068	11.1584	8.02015	185
macs2_W-HD_S36_peak_1646	1	171159351	171159638	+	65	NA	intron (NM_001315500, intron 3 of 5)	intron (NM_001315500, intron 3 of 5)	3976	NM_001315499	17528	Mm.9986	NM_008623	ENSMUSG00000056569	Mpz	Mpp|P-zero|P0	myelin protein zero	protein-coding	6.06435	9.44269	6.51563	84
macs2_W-HD_S36_peak_485	1	59141491	59141777	+	49	NA	intron (NM_001164682, intron 12 of 22)	intron (NM_001164682, intron 12 of 22)	20002	NM_145143	227157	Mm.474049	NM_145143	ENSMUSG00000079550	Mpp4	Dlg6	membrane protein, palmitoylated 4 (MAGUK p55 subfamily member 4)	protein-coding	5.12774	7.53624	4.94548	243
macs2_W-HD_S36_peak_445	1	55158698	55159000	+	95	NA	Intergenic	Intergenic	27604	NM_001310585	19070	Mm.291037	NM_025283	ENSMUSG00000025979	Mob4	2610109B12Rik|Mobkl3|Phocn|Prei3	MOB family member 4, phocein	protein-coding	7.79702	12.9251	9.58841	117
macs2_W-HD_S36_peak_837	1	90900742	90901028	+	50	NA	Intergenic	Intergenic	-14215	NM_053015	171531	Mm.105208	NM_053015	ENSMUSG00000026303	Mlph	2210418F23Rik|5031433I09Rik|AW228792|D1Wsu84e|Slac-2a|l(1)-3Rk|l1Rk3|ln	melanophilin	protein-coding	5.16949	7.68167	5.05871	29
macs2_W-HD_S36_peak_838	1	90910418	90910740	+	65	NA	Intergenic	Intergenic	-4521	NM_053015	171531	Mm.105208	NM_053015	ENSMUSG00000026303	Mlph	2210418F23Rik|5031433I09Rik|AW228792|D1Wsu84e|Slac-2a|l(1)-3Rk|l1Rk3|ln	melanophilin	protein-coding	6.03107	9.32214	6.51563	220
macs2_W-HD_S36_peak_1656	1	171633294	171633627	+	65	NA	3' UTR (NM_144539, exon 8 of 8)	3' UTR (NM_144539, exon 8 of 8)	8440	NR_106151	102465784		NR_106151	ENSMUSG00000098316	Mir7683	Gm27950|mmu-mir-7683	microRNA 7683	ncRNA	6.06435	9.44269	6.51563	211
macs2_W-HD_S36_peak_1657	1	171639009	171639327	+	70	NA	exon (NM_144539, exon 4 of 8)	exon (NM_144539, exon 4 of 8)	2732	NR_106151	102465784		NR_106151	ENSMUSG00000098316	Mir7683	Gm27950|mmu-mir-7683	microRNA 7683	ncRNA	6.77058	10.0302	7.06645	84
macs2_W-HD_S36_peak_427	1	53874398	53874724	+	80	NA	intron (NM_001001883, intron 17 of 28)	RMER10B|LTR|ERVL	25137	NR_106149	102465783		NR_106149	ENSMUSG00000098443	Mir7681	Gm27806|mmu-mir-7681	microRNA 7681	ncRNA	6.93068	11.1584	8.02015	159
macs2_W-HD_S36_peak_428	1	53907476	53907770	+	65	NA	intron (NM_001001883, intron 13 of 28)	intron (NM_001001883, intron 13 of 28)	58199	NR_106149	102465783		NR_106149	ENSMUSG00000098443	Mir7681	Gm27806|mmu-mir-7681	microRNA 7681	ncRNA	6.06435	9.44269	6.51563	263
macs2_W-HD_S36_peak_1747	1	180588011	180588337	+	80	NA	TTS (NR_105869)	TTS (NR_105869)	973	NR_105869	102466761		NR_105869	ENSMUSG00000098926	Mir6904	Gm27426|mmu-mir-6904	microRNA 6904	ncRNA	6.93068	11.1584	8.02015	133
macs2_W-HD_S36_peak_903	1	93284163	93284464	+	194	NA	intron (NM_172463, intron 23 of 30)	intron (NM_172463, intron 23 of 30)	9764	NR_105866	102465543		NR_105866	ENSMUSG00000098997	Mir6901	Gm27732|mmu-mir-6901	microRNA 6901	ncRNA	12.8194	23.7249	19.468	148
macs2_W-HD_S36_peak_876	1	92323243	92323529	+	50	NA	Intergenic	B2_Mm2|SINE|B2	141156	NR_105865	102465542		NR_105865	ENSMUSG00000098288	Mir6900	Gm27708|mmu-mir-6900	microRNA 6900	ncRNA	5.19801	7.78471	5.05871	150
macs2_W-HD_S36_peak_877	1	92348338	92348624	+	50	NA	Intergenic	RSINE1|SINE|B4	116061	NR_105865	102465542		NR_105865	ENSMUSG00000098288	Mir6900	Gm27708|mmu-mir-6900	microRNA 6900	ncRNA	5.19801	7.78471	5.05871	133
macs2_W-HD_S36_peak_878	1	92371938	92372224	+	50	NA	Intergenic	Intergenic	92461	NR_105865	102465542		NR_105865	ENSMUSG00000098288	Mir6900	Gm27708|mmu-mir-6900	microRNA 6900	ncRNA	5.19801	7.78471	5.05871	209
macs2_W-HD_S36_peak_879	1	92436753	92437051	+	80	NA	Intergenic	Intergenic	27640	NR_105865	102465542		NR_105865	ENSMUSG00000098288	Mir6900	Gm27708|mmu-mir-6900	microRNA 6900	ncRNA	6.93068	11.1584	8.02015	29
macs2_W-HD_S36_peak_880	1	92461013	92461306	+	95	NA	intron (NM_024197, intron 7 of 9)	intron (NM_024197, intron 7 of 9)	3383	NR_105865	102465542		NR_105865	ENSMUSG00000098288	Mir6900	Gm27708|mmu-mir-6900	microRNA 6900	ncRNA	7.79702	12.9251	9.58841	142
macs2_W-HD_S36_peak_539	1	64037397	64037789	+	219	NA	intron (NM_033563, intron 3 of 3)	(GGAGA)n|Simple_repeat|Simple_repeat	4908	NR_105864	102466760		NR_105864	ENSMUSG00000098487	Mir6899	Gm27384|mmu-mir-6899	microRNA 6899	ncRNA	13.8614	26.3704	21.9238	133
macs2_W-HD_S36_peak_540	1	64039232	64039604	+	65	NA	intron (NM_033563, intron 3 of 3)	intron (NM_033563, intron 3 of 3)	3083	NR_105864	102466760		NR_105864	ENSMUSG00000098487	Mir6899	Gm27384|mmu-mir-6899	microRNA 6899	ncRNA	6.06435	9.44269	6.51563	191
macs2_W-HD_S36_peak_541	1	64051687	64051973	+	50	NA	intron (NM_033563, intron 2 of 3)	intron (NM_033563, intron 2 of 3)	-9329	NR_105864	102466760		NR_105864	ENSMUSG00000098487	Mir6899	Gm27384|mmu-mir-6899	microRNA 6899	ncRNA	5.19801	7.78471	5.05871	190
macs2_W-HD_S36_peak_542	1	64078963	64079254	+	48	NA	exon (NM_033563, exon 2 of 4)	exon (NM_033563, exon 2 of 4)	-36607	NR_105864	102466760		NR_105864	ENSMUSG00000098487	Mir6899	Gm27384|mmu-mir-6899	microRNA 6899	ncRNA	5.42639	7.44902	4.86118	105
macs2_W-HD_S36_peak_248	1	36131391	36131677	+	50	NA	Intergenic	Intergenic	12779	NR_105862	102465540		NR_105862	ENSMUSG00000098752	Mir6897	Gm27652|mmu-mir-6897	microRNA 6897	ncRNA	5.19801	7.78471	5.05871	133
macs2_W-HD_S36_peak_249	1	36175158	36175445	+	65	NA	intron (NM_198899, intron 22 of 40)	intron (NM_198899, intron 22 of 40)	-30988	NR_105862	102465540		NR_105862	ENSMUSG00000098752	Mir6897	Gm27652|mmu-mir-6897	microRNA 6897	ncRNA	6.06435	9.44269	6.51563	141
macs2_W-HD_S36_peak_211	1	34076856	34077144	+	65	NA	intron (NM_133833, intron 1 of 92)	intron (NM_133833, intron 1 of 92)	-40359	NR_105861	102466987		NR_105861	ENSMUSG00000105982	Mir6896	mmu-mir-6896	microRNA 6896	ncRNA	6.06435	9.44269	6.51563	139
macs2_W-HD_S36_peak_1837	1	185249582	185249868	+	50	NA	intron (NM_001163754, intron 12 of 34)	intron (NM_001163754, intron 12 of 34)	6750	NR_035529	100316737		NR_035529	ENSMUSG00000105770	Mir664	mir-664|mmu-mir-664	microRNA 664	ncRNA	5.19801	7.78471	5.05871	40
macs2_W-HD_S36_peak_1644	1	171088001	171088287	+	57	NA	Intergenic	MYSERV16_I-int|LTR|ERVK	-23492	NR_106103	102466998		NR_106103	ENSMUSG00000099119	Mir6546	Gm27408|mmu-mir-6546	microRNA 6546	ncRNA	6.03453	8.52834	5.78736	88
macs2_W-HD_S36_peak_708	1	83962817	83963103	+	50	NA	Intergenic	Intergenic	256001	NR_105771	102465181		NR_105771	ENSMUSG00000098851	Mir6353	Gm27391|mmu-mir-6353	microRNA 6353	ncRNA	5.19801	7.78471	5.05871	5
macs2_W-HD_S36_peak_709	1	84079528	84079817	+	80	NA	intron (NM_001003948, intron 2 of 2)	intron (NM_001003948, intron 2 of 2)	139289	NR_105771	102465181		NR_105771	ENSMUSG00000098851	Mir6353	Gm27391|mmu-mir-6353	microRNA 6353	ncRNA	6.93068	11.1584	8.02015	189
macs2_W-HD_S36_peak_710	1	84133950	84134238	+	58	NA	intron (NM_001003948, intron 2 of 2)	RMER12C|LTR|ERVK	84867	NR_105771	102465181		NR_105771	ENSMUSG00000098851	Mir6353	Gm27391|mmu-mir-6353	microRNA 6353	ncRNA	5.2902	8.57384	5.82948	194
macs2_W-HD_S36_peak_658	1	77434274	77434676	+	170	NA	intron (NM_007936, intron 4 of 17)	IMPB_01|Satellite|Satellite	62293	NR_105770	102465180		NR_105770	ENSMUSG00000099141	Mir6352	Gm27481|mmu-mir-6352	microRNA 6352	ncRNA	12.0366	21.1741	17.0716	147
macs2_W-HD_S36_peak_615	1	73701433	73701869	+	140	NA	intron (NR_045311, intron 6 of 8)	GA-rich|Low_complexity|Low_complexity	153924	NR_105769	102465179		NR_105769	ENSMUSG00000098504	Mir6351	Gm27936|mmu-mir-6351	microRNA 6351	ncRNA	10.532	17.8279	14.0422	210
macs2_W-HD_S36_peak_616	1	73770533	73770819	+	50	NA	intron (NR_045311, intron 6 of 8)	intron (NR_045311, intron 6 of 8)	84899	NR_105769	102465179		NR_105769	ENSMUSG00000098504	Mir6351	Gm27936|mmu-mir-6351	microRNA 6351	ncRNA	5.19801	7.78471	5.05871	64
macs2_W-HD_S36_peak_617	1	73799093	73799519	+	132	NA	intron (NR_045311, intron 6 of 8)	intron (NR_045311, intron 6 of 8)	56269	NR_105769	102465179		NR_105769	ENSMUSG00000098504	Mir6351	Gm27936|mmu-mir-6351	microRNA 6351	ncRNA	9.93453	16.9492	13.2112	162
macs2_W-HD_S36_peak_376	1	47296904	47297190	+	60	NA	Intergenic	Intergenic	170078	NR_105768	102466969		NR_105768	ENSMUSG00000098876	Mir6350	Gm27958|mmu-mir-6350	microRNA 6350	ncRNA	5.88727	8.83881	6.05217	132
macs2_W-HD_S36_peak_377	1	47475800	47476107	+	80	NA	Intergenic	Intergenic	-8828	NR_105768	102466969		NR_105768	ENSMUSG00000098876	Mir6350	Gm27958|mmu-mir-6350	microRNA 6350	ncRNA	6.93068	11.1584	8.02015	161
macs2_W-HD_S36_peak_378	1	47620662	47620961	+	65	NA	Intergenic	Lx7|LINE|L1	-153686	NR_105768	102466969		NR_105768	ENSMUSG00000098876	Mir6350	Gm27958|mmu-mir-6350	microRNA 6350	ncRNA	6.06435	9.44269	6.51563	148
macs2_W-HD_S36_peak_379	1	47931367	47931653	+	65	NA	Intergenic	Intergenic	-464385	NR_105768	102466969		NR_105768	ENSMUSG00000098876	Mir6350	Gm27958|mmu-mir-6350	microRNA 6350	ncRNA	6.06435	9.44269	6.51563	171
macs2_W-HD_S36_peak_380	1	48025872	48026158	+	60	NA	Intergenic	L1Md_F2|LINE|L1	-558890	NR_105768	102466969		NR_105768	ENSMUSG00000098876	Mir6350	Gm27958|mmu-mir-6350	microRNA 6350	ncRNA	5.88727	8.83881	6.05217	183
macs2_W-HD_S36_peak_381	1	48539075	48539383	+	80	NA	Intergenic	Lx|LINE|L1	-1072104	NR_105768	102466969		NR_105768	ENSMUSG00000098876	Mir6350	Gm27958|mmu-mir-6350	microRNA 6350	ncRNA	6.93068	11.1584	8.02015	118
macs2_W-HD_S36_peak_382	1	48732816	48733102	+	50	NA	Intergenic	(ATG)n|Simple_repeat|Simple_repeat	-1265834	NR_105768	102466969		NR_105768	ENSMUSG00000098876	Mir6350	Gm27958|mmu-mir-6350	microRNA 6350	ncRNA	5.19801	7.78471	5.05871	27
macs2_W-HD_S36_peak_383	1	49196840	49197126	+	50	NA	Intergenic	Lx2|LINE|L1	-1729858	NR_105768	102466969		NR_105768	ENSMUSG00000098876	Mir6350	Gm27958|mmu-mir-6350	microRNA 6350	ncRNA	5.19801	7.78471	5.05871	91
macs2_W-HD_S36_peak_302	1	39109855	39110141	+	50	NA	Intergenic	Intergenic	76994	NR_105767	102466631		NR_105767	ENSMUSG00000098833	Mir6349	Gm27558|mmu-mir-6349	microRNA 6349	ncRNA	5.19801	7.78471	5.05871	195
macs2_W-HD_S36_peak_303	1	39151450	39151741	+	145	NA	Intergenic	Intergenic	35397	NR_105767	102466631		NR_105767	ENSMUSG00000098833	Mir6349	Gm27558|mmu-mir-6349	microRNA 6349	ncRNA	10.396	18.4822	14.5809	89
macs2_W-HD_S36_peak_1612	1	168473928	168474220	+	65	NA	Intergenic	Intergenic	-16569	NR_105766	102465178		NR_105766	ENSMUSG00000098407	Mir6348	Gm27412|mmu-mir-6348	microRNA 6348	ncRNA	6.06435	9.44269	6.51563	69
macs2_W-HD_S36_peak_1613	1	168658087	168658375	+	80	NA	Intergenic	RLTR20A4|LTR|ERVK	167588	NR_105766	102465178		NR_105766	ENSMUSG00000098407	Mir6348	Gm27412|mmu-mir-6348	microRNA 6348	ncRNA	7.23519	11.1207	8.02015	41
macs2_W-HD_S36_peak_1614	1	168736457	168736759	+	170	NA	Intergenic	(CA)n|Simple_repeat|Simple_repeat	245965	NR_105766	102465178		NR_105766	ENSMUSG00000098407	Mir6348	Gm27412|mmu-mir-6348	microRNA 6348	ncRNA	12.0366	21.1741	17.0716	162
macs2_W-HD_S36_peak_1615	1	168975212	168975498	+	50	NA	Intergenic	Intergenic	484712	NR_105766	102465178		NR_105766	ENSMUSG00000098407	Mir6348	Gm27412|mmu-mir-6348	microRNA 6348	ncRNA	5.19801	7.78471	5.05871	101
macs2_W-HD_S36_peak_1591	1	167292197	167292602	+	257	NA	Intergenic	Intergenic	2274	NR_105765	102465177		NR_105765	ENSMUSG00000098379	Mir6347	Gm27863|mmu-mir-6347	microRNA 6347	ncRNA	15.594	30.4799	25.7869	205
macs2_W-HD_S36_peak_1592	1	167297983	167298269	+	62	NA	Intergenic	MIR3|SINE|MIR	8001	NR_105765	102465177		NR_105765	ENSMUSG00000098379	Mir6347	Gm27863|mmu-mir-6347	microRNA 6347	ncRNA	6.23291	9.09424	6.29995	174
macs2_W-HD_S36_peak_1047	1	118793312	118793615	+	95	NA	Intergenic	RLTR20C2_MM|LTR|ERVK	-160757	NR_105764	102465176		NR_105764	ENSMUSG00000098273	Mir6346	Gm27829|mmu-mir-6346	microRNA 6346	ncRNA	7.79702	12.9251	9.58841	144
macs2_W-HD_S36_peak_1048	1	118824960	118825251	+	111	NA	Intergenic	B4A|SINE|B4	-129115	NR_105764	102465176		NR_105764	ENSMUSG00000098273	Mir6346	Gm27829|mmu-mir-6346	microRNA 6346	ncRNA	8.61582	14.5642	11.156	141
macs2_W-HD_S36_peak_1049	1	118892763	118893049	+	46	NA	intron (NM_001081125, intron 2 of 13)	(CA)n|Simple_repeat|Simple_repeat	-61314	NR_105764	102465176		NR_105764	ENSMUSG00000098273	Mir6346	Gm27829|mmu-mir-6346	microRNA 6346	ncRNA	5.04623	7.2687	4.68981	139
macs2_W-HD_S36_peak_1050	1	118900271	118900650	+	186	NA	intron (NM_001081125, intron 2 of 13)	Lx8|LINE|L1	-53760	NR_105764	102465176		NR_105764	ENSMUSG00000098273	Mir6346	Gm27829|mmu-mir-6346	microRNA 6346	ncRNA	12.7889	22.8874	18.6604	107
macs2_W-HD_S36_peak_1051	1	118925582	118925871	+	65	NA	intron (NM_001081125, intron 2 of 13)	B4|SINE|B4	-28494	NR_105764	102465176		NR_105764	ENSMUSG00000098273	Mir6346	Gm27829|mmu-mir-6346	microRNA 6346	ncRNA	6.06435	9.44269	6.51563	149
macs2_W-HD_S36_peak_1052	1	118933346	118933637	+	136	NA	intron (NM_001081125, intron 2 of 13)	intron (NM_001081125, intron 2 of 13)	-20729	NR_105764	102465176		NR_105764	ENSMUSG00000098273	Mir6346	Gm27829|mmu-mir-6346	microRNA 6346	ncRNA	10.0925	17.4383	13.6742	47
macs2_W-HD_S36_peak_1053	1	118951938	118952224	+	50	NA	intron (NM_001081125, intron 2 of 13)	B4A|SINE|B4	-2139	NR_105764	102465176		NR_105764	ENSMUSG00000098273	Mir6346	Gm27829|mmu-mir-6346	microRNA 6346	ncRNA	5.19801	7.78471	5.05871	66
macs2_W-HD_S36_peak_1054	1	118969955	118970241	+	50	NA	intron (NM_001081125, intron 2 of 13)	A-rich|Low_complexity|Low_complexity	15878	NR_105764	102465176		NR_105764	ENSMUSG00000098273	Mir6346	Gm27829|mmu-mir-6346	microRNA 6346	ncRNA	5.19801	7.78471	5.05871	244
macs2_W-HD_S36_peak_1055	1	118983745	118984031	+	50	NA	intron (NM_001081125, intron 2 of 13)	B1F2|SINE|Alu	29668	NR_105764	102465176		NR_105764	ENSMUSG00000098273	Mir6346	Gm27829|mmu-mir-6346	microRNA 6346	ncRNA	5.19801	7.78471	5.05871	87
macs2_W-HD_S36_peak_1056	1	118986477	118987009	+	145	NA	intron (NM_001081125, intron 2 of 13)	URR1B|DNA|hAT-Charlie	32523	NR_105764	102465176		NR_105764	ENSMUSG00000098273	Mir6346	Gm27829|mmu-mir-6346	microRNA 6346	ncRNA	10.396	18.4822	14.5809	263
macs2_W-HD_S36_peak_684	1	81972596	81973058	+	65	NA	Intergenic	MLT1F2|LTR|ERVL-MaLR	-159089	NR_105762	102466629		NR_105762	ENSMUSG00000098797	Mir6344	Gm27840|mmu-mir-6344	microRNA 6344	ncRNA	6.06435	9.44269	6.51563	234
macs2_W-HD_S36_peak_685	1	82150917	82151203	+	50	NA	Intergenic	Intergenic	19144	NR_105762	102466629		NR_105762	ENSMUSG00000098797	Mir6344	Gm27840|mmu-mir-6344	microRNA 6344	ncRNA	5.19801	7.78471	5.05871	141
macs2_W-HD_S36_peak_656	1	76895428	76895868	+	128	NA	Intergenic	Intergenic	386088	NR_105761	102465175		NR_105761	ENSMUSG00000098611	Mir6343	Gm27304|mmu-mir-6343	microRNA 6343	ncRNA	9.52969	16.5909	12.8575	270
macs2_W-HD_S36_peak_657	1	76942661	76942947	+	50	NA	Intergenic	Intergenic	433244	NR_105761	102465175		NR_105761	ENSMUSG00000098611	Mir6343	Gm27304|mmu-mir-6343	microRNA 6343	ncRNA	5.19801	7.78471	5.05871	83
macs2_W-HD_S36_peak_176	1	29571207	29571672	+	145	NA	Intergenic	RMER17C|LTR|ERVK	149951	NR_105760	102465174		NR_105760	ENSMUSG00000099257	Mir6342	Gm27268|mmu-mir-6342	microRNA 6342	ncRNA	10.396	18.4822	14.5809	237
macs2_W-HD_S36_peak_177	1	29578051	29578337	+	50	NA	Intergenic	Lx|LINE|L1	156706	NR_105760	102465174		NR_105760	ENSMUSG00000099257	Mir6342	Gm27268|mmu-mir-6342	microRNA 6342	ncRNA	5.19801	7.78471	5.05871	14
macs2_W-HD_S36_peak_178	1	29700528	29700814	+	49	NA	Intergenic	RLTR10|LTR|ERVK	279183	NR_105760	102465174		NR_105760	ENSMUSG00000099257	Mir6342	Gm27268|mmu-mir-6342	microRNA 6342	ncRNA	5.12774	7.53624	4.94548	93
macs2_W-HD_S36_peak_179	1	29790763	29791049	+	50	NA	Intergenic	Intergenic	369418	NR_105760	102465174		NR_105760	ENSMUSG00000099257	Mir6342	Gm27268|mmu-mir-6342	microRNA 6342	ncRNA	5.19801	7.78471	5.05871	118
macs2_W-HD_S36_peak_180	1	29901481	29901767	+	50	NA	Intergenic	Intergenic	480136	NR_105760	102465174		NR_105760	ENSMUSG00000099257	Mir6342	Gm27268|mmu-mir-6342	microRNA 6342	ncRNA	5.19801	7.78471	5.05871	122
macs2_W-HD_S36_peak_181	1	30023602	30023888	+	50	NA	Intergenic	Lx4A|LINE|L1	602257	NR_105760	102465174		NR_105760	ENSMUSG00000099257	Mir6342	Gm27268|mmu-mir-6342	microRNA 6342	ncRNA	5.19801	7.78471	5.05871	137
macs2_W-HD_S36_peak_182	1	30028313	30028612	+	104	NA	Intergenic	B1_Mm|SINE|Alu	606974	NR_105760	102465174		NR_105760	ENSMUSG00000099257	Mir6342	Gm27268|mmu-mir-6342	microRNA 6342	ncRNA	8.04893	13.8087	10.432	128
macs2_W-HD_S36_peak_50	1	12490044	12490429	+	65	NA	Intergenic	Intergenic	64250	NR_105759	102465961		NR_105759	ENSMUSG00000098555	Mir6341	Gm27262|mmu-mir-6341	microRNA 6341	ncRNA	6.06435	9.44269	6.51563	201
macs2_W-HD_S36_peak_51	1	12518524	12518819	+	111	NA	Intergenic	B1_Mur1|SINE|Alu	92685	NR_105759	102465961		NR_105759	ENSMUSG00000098555	Mir6341	Gm27262|mmu-mir-6341	microRNA 6341	ncRNA	8.66336	14.7373	11.1913	94
macs2_W-HD_S36_peak_714	1	84576761	84577047	+	46	NA	intron (NM_152915, intron 4 of 12)	B1_Mur3|SINE|Alu	-118935	NR_039588	100628595		NR_039588	ENSMUSG00000093254	Mir5126	mir-5126|mmu-mir-5126|mu-mir-5126	microRNA 5126	ncRNA	5.26601	7.20431	4.63969	66
macs2_W-HD_S36_peak_715	1	84588171	84588463	+	58	NA	intron (NM_152915, intron 1 of 12)	B4A|SINE|B4	-107522	NR_039588	100628595		NR_039588	ENSMUSG00000093254	Mir5126	mir-5126|mmu-mir-5126|mu-mir-5126	microRNA 5126	ncRNA	6.01829	8.59187	5.82948	79
macs2_W-HD_S36_peak_213	1	34322042	34322328	+	50	NA	Intergenic	L1_Mur3|LINE|L1	111014	NR_039562	100628580		NR_039562	ENSMUSG00000092852	Mir5103	mir-5103|mmu-mir-5103|mu-mir-5103	microRNA 5103	ncRNA	5.19801	7.78471	5.05871	116
macs2_W-HD_S36_peak_214	1	34340370	34340696	+	145	NA	Intergenic	L1VL2|LINE|L1	92666	NR_039562	100628580		NR_039562	ENSMUSG00000092852	Mir5103	mir-5103|mmu-mir-5103|mu-mir-5103	microRNA 5103	ncRNA	10.396	18.4822	14.5809	149
macs2_W-HD_S36_peak_1500	1	158461881	158462167	+	50	NA	intron (NM_007495, intron 1 of 22)	intron (NM_007495, intron 1 of 22)	-43601	NR_030441	735253		NR_030441	ENSMUSG00000070103	Mir488	Mirn488|mir-488|mmu-mir-488	microRNA 488	ncRNA	5.16949	7.68167	5.05871	131
macs2_W-HD_S36_peak_1501	1	158508058	158508401	+	111	NA	intron (NM_007495, intron 5 of 22)	intron (NM_007495, intron 5 of 22)	2604	NR_030441	735253		NR_030441	ENSMUSG00000070103	Mir488	Mirn488|mir-488|mmu-mir-488	microRNA 488	ncRNA	8.66336	14.7373	11.1913	173
macs2_W-HD_S36_peak_1502	1	158509443	158509754	+	76	NA	intron (NM_007495, intron 5 of 22)	intron (NM_007495, intron 5 of 22)	3973	NR_030441	735253		NR_030441	ENSMUSG00000070103	Mir488	Mirn488|mir-488|mmu-mir-488	microRNA 488	ncRNA	7.01202	10.5973	7.60517	241
macs2_W-HD_S36_peak_640	1	74913537	74913854	+	70	NA	intron (NM_001039495, intron 19 of 32)	ORR1B2|LTR|ERVL-MaLR	-12974	NR_029876	723900		NR_029876	ENSMUSG00000065616	Mir375	Mirn375|mir-375|mmu-mir-375	microRNA 375	ncRNA	6.77058	10.0302	7.06645	76
macs2_W-HD_S36_peak_985	1	106380243	106380529	+	50	NA	exon (NM_133821, exon 14 of 17)	exon (NM_133821, exon 14 of 17)	166245	NR_106164	102466254		NR_106164	ENSMUSG00000098344	Mir3473f	Gm27846|mmu-mir-3473f	microRNA 3473f	ncRNA	5.19801	7.78471	5.05871	189
macs2_W-HD_S36_peak_986	1	106507785	106508164	+	327	NA	Intergenic	(TG)n|Simple_repeat|Simple_repeat	38657	NR_106164	102466254		NR_106164	ENSMUSG00000098344	Mir3473f	Gm27846|mmu-mir-3473f	microRNA 3473f	ncRNA	15.5365	37.8203	32.7143	156
macs2_W-HD_S36_peak_987	1	106582227	106582517	+	80	NA	intron (NM_009741, intron 1 of 1)	MLTR14|LTR|ERV1	-35741	NR_106164	102466254		NR_106164	ENSMUSG00000098344	Mir3473f	Gm27846|mmu-mir-3473f	microRNA 3473f	ncRNA	6.93068	11.1584	8.02015	121
macs2_W-HD_S36_peak_139	1	23301096	23301385	+	62	NA	Intergenic	IAPLTR1_Mm|LTR|ERVK	9539	NR_029717	723964		NR_029717	ENSMUSG00000065567	Mir30c-2	Mirn30c-2|mir-30c-2	microRNA 30c-2	ncRNA	5.93443	8.99117	6.20166	16
macs2_W-HD_S36_peak_1844	1	185593596	185593882	+	50	NA	intron (NR_030555, intron 2 of 6)	intron (NR_030555, intron 2 of 6)	56403	NR_030555	100124483		NR_030555	ENSMUSG00000076976	Mir297c	Mirn297c	microRNA 297c	ncRNA	5.19801	7.78471	5.05871	199
macs2_W-HD_S36_peak_1845	1	185716295	185716585	+	80	NA	intron (NR_030555, intron 4 of 6)	Lx7|LINE|L1	179104	NR_030555	100124483		NR_030555	ENSMUSG00000076976	Mir297c	Mirn297c	microRNA 297c	ncRNA	6.93068	11.1584	8.02015	151
macs2_W-HD_S36_peak_1846	1	185763858	185764149	+	80	NA	intron (NR_030555, intron 4 of 6)	B1_Mus1|SINE|Alu	226667	NR_030555	100124483		NR_030555	ENSMUSG00000076976	Mir297c	Mirn297c	microRNA 297c	ncRNA	6.93068	11.1584	8.02015	148
macs2_W-HD_S36_peak_1847	1	185812195	185812599	+	76	NA	intron (NR_030555, intron 4 of 6)	L1MA5A|LINE|L1	275061	NR_030555	100124483		NR_030555	ENSMUSG00000076976	Mir297c	Mirn297c	microRNA 297c	ncRNA	7.01202	10.5973	7.60517	205
macs2_W-HD_S36_peak_1848	1	185816271	185816648	+	48	NA	intron (NR_030555, intron 4 of 6)	intron (NR_030555, intron 4 of 6)	279123	NR_030555	100124483		NR_030555	ENSMUSG00000076976	Mir297c	Mirn297c	microRNA 297c	ncRNA	5.08666	7.39886	4.81569	106
macs2_W-HD_S36_peak_1839	1	185320342	185320733	+	111	NA	intron (NM_198653, intron 9 of 22)	B1_Mus1|SINE|Alu	6956	NR_029908	387211		NR_029908	ENSMUSG00000065562	Mir215	Mirn215|mir-215|mmu-mir-215	microRNA 215	ncRNA	9.02744	14.6014	11.1763	109
macs2_W-HD_S36_peak_1534	1	162234743	162235089	+	83	NA	intron (NM_001038619, intron 13 of 20)	intron (NM_001038619, intron 13 of 20)	11548	NR_029796	387210		NR_029796	ENSMUSG00000065516	Mir214	Mirn214|mir-214|mmu-mir-214	microRNA 214	ncRNA	7.52287	11.5139	8.34979	166
macs2_W-HD_S36_peak_1996	1	193450167	193450469	+	70	NA	Intergenic	Intergenic	57212	NR_029592	387201		NR_029592	ENSMUSG00000065533	Mir205	Mirn205|mir-205|mmu-mir-205	microRNA 205	ncRNA	6.77058	10.0302	7.06645	88
macs2_W-HD_S36_peak_1997	1	193488014	193488334	+	65	NA	Intergenic	Intergenic	19356	NR_029592	387201		NR_029592	ENSMUSG00000065533	Mir205	Mirn205|mir-205|mmu-mir-205	microRNA 205	ncRNA	6.06435	9.44269	6.51563	160
macs2_W-HD_S36_peak_1998	1	193512992	193513366	+	299	NA	Intergenic	(CA)n|Simple_repeat|Simple_repeat	-5649	NR_029592	387201		NR_029592	ENSMUSG00000065533	Mir205	Mirn205|mir-205|mmu-mir-205	microRNA 205	ncRNA	16.8821	34.8395	29.901	146
macs2_W-HD_S36_peak_1999	1	193522005	193522310	+	80	NA	Intergenic	Intergenic	-14627	NR_029592	387201		NR_029592	ENSMUSG00000065533	Mir205	Mirn205|mir-205|mmu-mir-205	microRNA 205	ncRNA	6.93068	11.1584	8.02015	145
macs2_W-HD_S36_peak_2000	1	193533656	193534135	+	80	NA	Intergenic	Intergenic	-26365	NR_029592	387201		NR_029592	ENSMUSG00000065533	Mir205	Mirn205|mir-205|mmu-mir-205	microRNA 205	ncRNA	6.93068	11.1584	8.02015	246
macs2_W-HD_S36_peak_2001	1	193565490	193565853	+	65	NA	Intergenic	Intergenic	-58141	NR_029592	387201		NR_029592	ENSMUSG00000065533	Mir205	Mirn205|mir-205|mmu-mir-205	microRNA 205	ncRNA	6.06435	9.44269	6.51563	140
macs2_W-HD_S36_peak_2002	1	193603692	193604024	+	80	NA	Intergenic	MTC|LTR|ERVL-MaLR	-96328	NR_029592	387201		NR_029592	ENSMUSG00000065533	Mir205	Mirn205|mir-205|mmu-mir-205	microRNA 205	ncRNA	6.93068	11.1584	8.02015	170
macs2_W-HD_S36_peak_2003	1	193612252	193612582	+	95	NA	Intergenic	Intergenic	-104887	NR_029592	387201		NR_029592	ENSMUSG00000065533	Mir205	Mirn205|mir-205|mmu-mir-205	microRNA 205	ncRNA	7.79702	12.9251	9.58841	102
macs2_W-HD_S36_peak_2004	1	193676063	193676352	+	58	NA	Intergenic	(CCTG)n|Simple_repeat|Simple_repeat	-168677	NR_029592	387201		NR_029592	ENSMUSG00000065533	Mir205	Mirn205|mir-205|mmu-mir-205	microRNA 205	ncRNA	6.01829	8.59187	5.82948	29
macs2_W-HD_S36_peak_2005	1	193728774	193729064	+	58	NA	Intergenic	Intergenic	-221389	NR_029592	387201		NR_029592	ENSMUSG00000065533	Mir205	Mirn205|mir-205|mmu-mir-205	microRNA 205	ncRNA	6.01829	8.59187	5.82948	42
macs2_W-HD_S36_peak_2006	1	193771601	193771894	+	58	NA	Intergenic	Intergenic	-264217	NR_029592	387201		NR_029592	ENSMUSG00000065533	Mir205	Mirn205|mir-205|mmu-mir-205	microRNA 205	ncRNA	6.01829	8.59187	5.82948	83
macs2_W-HD_S36_peak_1838	1	185294099	185294428	+	70	NA	intron (NM_198653, intron 18 of 22)	MTE-int|LTR|ERVL-MaLR	-19056	NR_029580	387189		NR_029580	ENSMUSG00000065581	Mir194-1	Mirn194|Mirn194-1|miR-194|mir-194-1	microRNA 194-1	ncRNA	6.77058	10.0302	7.06645	140
macs2_W-HD_S36_peak_1519	1	160259681	160259967	+	46	NA	intron (NM_001038621, intron 2 of 8)	intron (NM_001038621, intron 2 of 8)	36148	NR_035448	100316784		NR_035448	ENSMUSG00000089204	Mir1927	mmu-mir-1927	microRNA 1927	ncRNA	5.26601	7.20431	4.63969	156
macs2_W-HD_S36_peak_1520	1	160264117	160264404	+	58	NA	intron (NM_001038621, intron 2 of 8)	B4A|SINE|B4	31712	NR_035448	100316784		NR_035448	ENSMUSG00000089204	Mir1927	mmu-mir-1927	microRNA 1927	ncRNA	6.01829	8.59187	5.82948	209
macs2_W-HD_S36_peak_1521	1	160315622	160315989	+	111	NA	intron (NM_001038621, intron 2 of 8)	intron (NM_001038621, intron 2 of 8)	-19833	NR_035448	100316784		NR_035448	ENSMUSG00000089204	Mir1927	mmu-mir-1927	microRNA 1927	ncRNA	8.66336	14.7373	11.1913	149
macs2_W-HD_S36_peak_1509	1	159406041	159406480	+	125	NA	Intergenic	Intergenic	65902	NR_039543	100628622		NR_039543	ENSMUSG00000105399	Mir1843b	mir-1843b|mmu-mir-1843b	microRNA 1843b	ncRNA	9.77973	16.1986	12.5835	235
macs2_W-HD_S36_peak_1329	1	138003418	138003705	+	65	NA	Intergenic	MLT1H-int|LTR|ERVL-MaLR	36922	NR_029820	723890		NR_029820	ENSMUSG00000065458	Mir181b-1	Mirn181b-1|mir-181b-1	microRNA 181b-1	ncRNA	6.06435	9.44269	6.51563	220
macs2_W-HD_S36_peak_1323	1	137504486	137504772	+	50	NA	Intergenic	Intergenic	-461826	NR_029795	735252		NR_029795	ENSMUSG00000065565	Mir181a-1	Mirn181a-1|Mirn213|miR-213|mir-181a-1|mmu-mir-213	microRNA 181a-1	ncRNA	5.19801	7.78471	5.05871	197
macs2_W-HD_S36_peak_1324	1	137563266	137563556	+	80	NA	Intergenic	Intergenic	-403044	NR_029795	735252		NR_029795	ENSMUSG00000065565	Mir181a-1	Mirn181a-1|Mirn213|miR-213|mir-181a-1|mmu-mir-213	microRNA 181a-1	ncRNA	6.93068	11.1584	8.02015	56
macs2_W-HD_S36_peak_1325	1	137584759	137585045	+	58	NA	Intergenic	MLT1B|LTR|ERVL-MaLR	-381553	NR_029795	735252		NR_029795	ENSMUSG00000065565	Mir181a-1	Mirn181a-1|Mirn213|miR-213|mir-181a-1|mmu-mir-213	microRNA 181a-1	ncRNA	6.01829	8.59187	5.82948	50
macs2_W-HD_S36_peak_1326	1	137593267	137593553	+	50	NA	Intergenic	L1_Mus3|LINE|L1	-373045	NR_029795	735252		NR_029795	ENSMUSG00000065565	Mir181a-1	Mirn181a-1|Mirn213|miR-213|mir-181a-1|mmu-mir-213	microRNA 181a-1	ncRNA	5.19801	7.78471	5.05871	150
macs2_W-HD_S36_peak_1327	1	137840086	137840474	+	128	NA	Intergenic	B1_Mus1|SINE|Alu	-126175	NR_029795	735252		NR_029795	ENSMUSG00000065565	Mir181a-1	Mirn181a-1|Mirn213|miR-213|mir-181a-1|mmu-mir-213	microRNA 181a-1	ncRNA	9.52969	16.5909	12.8575	193
macs2_W-HD_S36_peak_1328	1	137920623	137920909	+	58	NA	Intergenic	Intergenic	-45689	NR_029795	735252		NR_029795	ENSMUSG00000065565	Mir181a-1	Mirn181a-1|Mirn213|miR-213|mir-181a-1|mmu-mir-213	microRNA 181a-1	ncRNA	6.01829	8.59187	5.82948	49
macs2_W-HD_S36_peak_887	1	92843877	92844217	+	132	NA	intron (NM_016696, intron 1 of 8)	intron (NM_016696, intron 1 of 8)	-6331	NR_029559	387167		NR_029559	ENSMUSG00000065470	Mir149	Mirn149|mir-149|mmu-mir-149	microRNA 149	ncRNA	10.1595	17.0084	13.2664	243
macs2_W-HD_S36_peak_888	1	92855904	92856290	+	73	NA	intron (NM_016696, intron 4 of 8)	intron (NM_016696, intron 4 of 8)	5719	NR_029559	387167		NR_029559	ENSMUSG00000065470	Mir149	Mirn149|mir-149|mmu-mir-149	microRNA 149	ncRNA	6.67525	10.3007	7.33132	192
macs2_W-HD_S36_peak_889	1	92863532	92863959	+	80	NA	Intergenic	L1M2c|LINE|L1	13367	NR_029559	387167		NR_029559	ENSMUSG00000065470	Mir149	Mirn149|mir-149|mmu-mir-149	microRNA 149	ncRNA	6.93068	11.1584	8.02015	213
macs2_W-HD_S36_peak_1284	1	135469755	135470067	+	95	NA	exon (NM_173437, exon 7 of 29)	exon (NM_173437, exon 7 of 29)	-15228	NR_049188	100885827		NR_049188	ENSMUSG00000093515	Mir1231	Gm23720|mir-1231|mmu-mir-1231	microRNA 1231	ncRNA	7.79702	12.9251	9.58841	156
macs2_W-HD_S36_peak_1285	1	135476380	135476668	+	65	NA	intron (NM_173437, intron 3 of 28)	B4A|SINE|B4	-21841	NR_049188	100885827		NR_049188	ENSMUSG00000093515	Mir1231	Gm23720|mir-1231|mmu-mir-1231	microRNA 1231	ncRNA	6.06435	9.44269	6.51563	59
macs2_W-HD_S36_peak_1800	1	183357148	183357435	+	65	NA	exon (NM_177389, exon 4 of 27)	exon (NM_177389, exon 4 of 27)	12274	NM_177389	338366	Mm.41152	NM_177389		Mia3	9130229H14Rik|A930039G15Rik|AU022327|B230399H06Rik|C80126|Gm1525|TANGO1|Tango	melanoma inhibitory activity 3	protein-coding	6.06435	9.44269	6.51563	61
macs2_W-HD_S36_peak_1594	1	167377302	167377588	+	50	NA	intron (NM_025569, intron 2 of 5)	intron (NM_025569, intron 2 of 5)	16352	NM_025569	66447	Mm.218286	NM_025569	ENSMUSG00000026688	Mgst3	2010012L10Rik|2010306B17Rik|2700004G04Rik|AA516734|GST-III	microsomal glutathione S-transferase 3	protein-coding	5.19801	7.78471	5.05871	145
macs2_W-HD_S36_peak_1595	1	167406489	167406775	+	50	NA	Intergenic	Intergenic	-12835	NM_025569	66447	Mm.218286	NM_025569	ENSMUSG00000026688	Mgst3	2010012L10Rik|2010306B17Rik|2700004G04Rik|AA516734|GST-III	microsomal glutathione S-transferase 3	protein-coding	5.19801	7.78471	5.05871	115
macs2_W-HD_S36_peak_1143	1	127113708	127113994	+	50	NA	Intergenic	MTEa|LTR|ERVL-MaLR	-91135	NM_145128	107895	Mm.214682	NM_145128	ENSMUSG00000036155	Mgat5	4930471A21Rik|5330407H02Rik|AI480971|GlcNAc-TV	mannoside acetylglucosaminyltransferase 5	protein-coding	5.19801	7.78471	5.05871	34
macs2_W-HD_S36_peak_1144	1	127172568	127172863	+	46	NA	Intergenic	RMER13B|LTR|ERVK	-32271	NM_145128	107895	Mm.214682	NM_145128	ENSMUSG00000036155	Mgat5	4930471A21Rik|5330407H02Rik|AI480971|GlcNAc-TV	mannoside acetylglucosaminyltransferase 5	protein-coding	5.26601	7.20431	4.63969	171
macs2_W-HD_S36_peak_1145	1	127189850	127190201	+	65	NA	Intergenic	Intergenic	-14961	NM_145128	107895	Mm.214682	NM_145128	ENSMUSG00000036155	Mgat5	4930471A21Rik|5330407H02Rik|AI480971|GlcNAc-TV	mannoside acetylglucosaminyltransferase 5	protein-coding	6.06435	9.44269	6.51563	175
macs2_W-HD_S36_peak_1146	1	127194311	127194752	+	95	NA	Intergenic	ORR1E|LTR|ERVL-MaLR	-10455	NM_145128	107895	Mm.214682	NM_145128	ENSMUSG00000036155	Mgat5	4930471A21Rik|5330407H02Rik|AI480971|GlcNAc-TV	mannoside acetylglucosaminyltransferase 5	protein-coding	7.79702	12.9251	9.58841	220
macs2_W-HD_S36_peak_1147	1	127210075	127210466	+	98	NA	intron (NM_145128, intron 1 of 17)	B4A|SINE|B4	5284	NM_145128	107895	Mm.214682	NM_145128	ENSMUSG00000036155	Mgat5	4930471A21Rik|5330407H02Rik|AI480971|GlcNAc-TV	mannoside acetylglucosaminyltransferase 5	protein-coding	8.296	13.2258	9.86522	159
macs2_W-HD_S36_peak_1148	1	127233493	127233954	+	111	NA	intron (NM_145128, intron 1 of 17)	ORR1D1|LTR|ERVL-MaLR	28737	NM_145128	107895	Mm.214682	NM_145128	ENSMUSG00000036155	Mgat5	4930471A21Rik|5330407H02Rik|AI480971|GlcNAc-TV	mannoside acetylglucosaminyltransferase 5	protein-coding	8.66336	14.7373	11.1913	200
macs2_W-HD_S36_peak_1149	1	127236272	127236569	+	80	NA	intron (NM_145128, intron 1 of 17)	intron (NM_145128, intron 1 of 17)	31434	NM_145128	107895	Mm.214682	NM_145128	ENSMUSG00000036155	Mgat5	4930471A21Rik|5330407H02Rik|AI480971|GlcNAc-TV	mannoside acetylglucosaminyltransferase 5	protein-coding	6.93068	11.1584	8.02015	76
macs2_W-HD_S36_peak_1150	1	127268841	127269127	+	50	NA	intron (NM_145128, intron 2 of 17)	intron (NM_145128, intron 2 of 17)	63998	NM_145128	107895	Mm.214682	NM_145128	ENSMUSG00000036155	Mgat5	4930471A21Rik|5330407H02Rik|AI480971|GlcNAc-TV	mannoside acetylglucosaminyltransferase 5	protein-coding	5.16949	7.68167	5.05871	102
macs2_W-HD_S36_peak_1151	1	127360079	127360368	+	95	NA	intron (NM_145128, intron 4 of 17)	intron (NM_145128, intron 4 of 17)	155237	NM_145128	107895	Mm.214682	NM_145128	ENSMUSG00000036155	Mgat5	4930471A21Rik|5330407H02Rik|AI480971|GlcNAc-TV	mannoside acetylglucosaminyltransferase 5	protein-coding	7.79702	12.9251	9.58841	133
macs2_W-HD_S36_peak_1152	1	127396153	127396524	+	95	NA	intron (NM_145128, intron 10 of 17)	B4|SINE|B4	191352	NM_145128	107895	Mm.214682	NM_145128	ENSMUSG00000036155	Mgat5	4930471A21Rik|5330407H02Rik|AI480971|GlcNAc-TV	mannoside acetylglucosaminyltransferase 5	protein-coding	7.79702	12.9251	9.58841	171
macs2_W-HD_S36_peak_1153	1	127401863	127402176	+	58	NA	intron (NM_145128, intron 11 of 17)	L1MC5a|LINE|L1	197033	NM_145128	107895	Mm.214682	NM_145128	ENSMUSG00000036155	Mgat5	4930471A21Rik|5330407H02Rik|AI480971|GlcNAc-TV	mannoside acetylglucosaminyltransferase 5	protein-coding	6.01829	8.59187	5.82948	92
macs2_W-HD_S36_peak_1154	1	127406047	127406333	+	46	NA	intron (NM_145128, intron 11 of 17)	intron (NM_145128, intron 11 of 17)	201204	NM_145128	107895	Mm.214682	NM_145128	ENSMUSG00000036155	Mgat5	4930471A21Rik|5330407H02Rik|AI480971|GlcNAc-TV	mannoside acetylglucosaminyltransferase 5	protein-coding	5.26601	7.20431	4.63969	47
macs2_W-HD_S36_peak_1155	1	127435855	127436156	+	111	NA	intron (NM_145128, intron 12 of 17)	B4A|SINE|B4	231019	NM_145128	107895	Mm.214682	NM_145128	ENSMUSG00000036155	Mgat5	4930471A21Rik|5330407H02Rik|AI480971|GlcNAc-TV	mannoside acetylglucosaminyltransferase 5	protein-coding	9.02744	14.6014	11.1763	97
macs2_W-HD_S36_peak_1258	1	134542257	134542586	+	65	NA	intron (NM_001145300, intron 2 of 2)	B3A|SINE|B2	7261	NM_001291015	71001	Mm.158529	NM_183292	ENSMUSG00000046367	Mgat4e	4931440L10Rik	MGAT4 family, member E	protein-coding	6.06435	9.44269	6.51563	189
macs2_W-HD_S36_peak_277	1	37568138	37568424	+	50	NA	Intergenic	Intergenic	-27265	NM_173870	269181	Mm.25861	NM_173870	ENSMUSG00000026110	Mgat4a	9530018I07Rik|GnT-IVa|glcNAc-T-IVa	mannoside acetylglucosaminyltransferase 4, isoenzyme A	protein-coding	5.19801	7.78471	5.05871	73
macs2_W-HD_S36_peak_278	1	37582088	37582374	+	50	NA	Intergenic	MER21C|LTR|ERVL	-41215	NM_173870	269181	Mm.25861	NM_173870	ENSMUSG00000026110	Mgat4a	9530018I07Rik|GnT-IVa|glcNAc-T-IVa	mannoside acetylglucosaminyltransferase 4, isoenzyme A	protein-coding	5.19801	7.78471	5.05871	55
macs2_W-HD_S36_peak_279	1	37624799	37625172	+	117	NA	exon (NM_028096, exon 7 of 10)	exon (NM_028096, exon 7 of 10)	-83969	NM_173870	269181	Mm.25861	NM_173870	ENSMUSG00000026110	Mgat4a	9530018I07Rik|GnT-IVa|glcNAc-T-IVa	mannoside acetylglucosaminyltransferase 4, isoenzyme A	protein-coding	9.34936	15.3631	11.798	225
macs2_W-HD_S36_peak_325	1	40745147	40745436	+	65	NA	intron (NM_001033289, intron 5 of 11)	intron (NM_001033289, intron 5 of 11)	45366	NM_172499	211798	Mm.235443	NM_172499	ENSMUSG00000041945	Mfsd9	4931419K03Rik	major facilitator superfamily domain containing 9	protein-coding	6.06435	9.44269	6.51563	125
macs2_W-HD_S36_peak_326	1	40773758	40774050	+	91	NA	exon (NM_172499, exon 6 of 6)	exon (NM_172499, exon 6 of 6)	16753	NM_172499	211798	Mm.235443	NM_172499	ENSMUSG00000041945	Mfsd9	4931419K03Rik	major facilitator superfamily domain containing 9	protein-coding	7.9825	12.3989	9.19801	178
macs2_W-HD_S36_peak_327	1	40784280	40784568	+	65	NA	exon (NM_172499, exon 4 of 6)	exon (NM_172499, exon 4 of 6)	6233	NM_172499	211798	Mm.235443	NM_172499	ENSMUSG00000041945	Mfsd9	4931419K03Rik	major facilitator superfamily domain containing 9	protein-coding	6.06435	9.44269	6.51563	49
macs2_W-HD_S36_peak_1939	1	191030720	191031022	+	65	NA	Intergenic	Intergenic	-4681	NM_001081259	226844	Mm.134053	NM_198025	ENSMUSG00000066595	Mfsd7b	9630055N22Rik|FLVCR|Flvcr1	major facilitator superfamily domain containing 7B	protein-coding	6.06435	9.44269	6.51563	136
macs2_W-HD_S36_peak_418	1	52734278	52734595	+	65	NA	Intergenic	MLT1A1|LTR|ERVL-MaLR	-7118	NM_178081	98682	Mm.491173	NM_133829	ENSMUSG00000041439	Mfsd6	2210010L05Rik|9630025I22Rik|AI836200|AW212394|MMR2	major facilitator superfamily domain containing 6	protein-coding	6.06435	9.44269	6.51563	97
macs2_W-HD_S36_peak_419	1	52758537	52758823	+	50	NA	Intergenic	MLTR11A|LTR|ERVK	-31362	NM_178081	98682	Mm.491173	NM_133829	ENSMUSG00000041439	Mfsd6	2210010L05Rik|9630025I22Rik|AI836200|AW212394|MMR2	major facilitator superfamily domain containing 6	protein-coding	5.19801	7.78471	5.05871	111
macs2_W-HD_S36_peak_697	1	82679499	82679785	+	50	NA	exon (NM_007734, exon 31 of 52)	exon (NM_007734, exon 31 of 52)	-45248	NM_029409	75734	Mm.396863	NM_029409	ENSMUSG00000026150	Mff	5230400G24Rik|AI314724	mitochondrial fission factor	protein-coding	5.19801	7.78471	5.05871	134
macs2_W-HD_S36_peak_698	1	82746475	82746761	+	50	NA	intron (NM_029409, intron 6 of 8)	intron (NM_029409, intron 6 of 8)	21728	NM_001310695	75734	Mm.396863	NM_029409	ENSMUSG00000026150	Mff	5230400G24Rik|AI314724	mitochondrial fission factor	protein-coding	5.19801	7.78471	5.05871	110
macs2_W-HD_S36_peak_1228	1	132964717	132965016	+	65	NA	Intergenic	MLT1O|LTR|ERVL-MaLR	60550	NR_126506	17248	Mm.426531	NM_008575	ENSMUSG00000054387	Mdm4	4933417N07Rik|AA414968|AL023055|AU018793|AU021806|C85810|Mdmx	transformed mouse 3T3 cell double minute 4	protein-coding	6.06435	9.44269	6.51563	149
macs2_W-HD_S36_peak_1229	1	132984352	132984640	+	65	NA	Intergenic	PB1D9|SINE|Alu	40920	NR_126506	17248	Mm.426531	NM_008575	ENSMUSG00000054387	Mdm4	4933417N07Rik|AA414968|AL023055|AU018793|AU021806|C85810|Mdmx	transformed mouse 3T3 cell double minute 4	protein-coding	6.06435	9.44269	6.51563	79
macs2_W-HD_S36_peak_446	1	55255252	55255539	+	65	NA	Intergenic	RLTR11A|LTR|ERVK	18218	NM_175439	212679	Mm.19223	NM_175439	ENSMUSG00000046994	Mars2	C730026E21Rik|MetRS	methionine-tRNA synthetase 2 (mitochondrial)	protein-coding	6.06435	9.44269	6.51563	139
macs2_W-HD_S36_peak_447	1	55279325	55279740	+	65	NA	Intergenic	RLTR9E|LTR|ERVK	42355	NM_175439	212679	Mm.19223	NM_175439	ENSMUSG00000046994	Mars2	C730026E21Rik|MetRS	methionine-tRNA synthetase 2 (mitochondrial)	protein-coding	6.06435	9.44269	6.51563	213
macs2_W-HD_S36_peak_1832	1	184954738	184955060	+	80	NA	intron (NM_145515, intron 1 of 17)	intron (NM_145515, intron 1 of 17)	44650	NM_145515	226778	Mm.7445	NM_145515	ENSMUSG00000026620	Mark1	AW491150|B930025N23Rik|Emk3|Par-1c|mKIAA1477|mPar-1c	MAP/microtubule affinity regulating kinase 1	protein-coding	7.2248	11.1419	8.02015	123
macs2_W-HD_S36_peak_1833	1	185027866	185028303	+	95	NA	Intergenic	Intergenic	-28535	NM_145515	226778	Mm.7445	NM_145515	ENSMUSG00000026620	Mark1	AW491150|B930025N23Rik|Emk3|Par-1c|mKIAA1477|mPar-1c	MAP/microtubule affinity regulating kinase 1	protein-coding	7.75424	12.7694	9.55504	220
macs2_W-HD_S36_peak_1834	1	185037969	185038255	+	50	NA	Intergenic	Intergenic	-38563	NM_145515	226778	Mm.7445	NM_145515	ENSMUSG00000026620	Mark1	AW491150|B930025N23Rik|Emk3|Par-1c|mKIAA1477|mPar-1c	MAP/microtubule affinity regulating kinase 1	protein-coding	5.19801	7.78471	5.05871	31
macs2_W-HD_S36_peak_1093	1	120427333	120427720	+	181	NA	Intergenic	Intergenic	77558	NM_010766	17167	Mm.1856	NM_010766	ENSMUSG00000026390	Marco	AI323439|Ly112|Scara2	macrophage receptor with collagenous structure	protein-coding	12.1287	22.3663	18.163	272
macs2_W-HD_S36_peak_1094	1	120430949	120431266	+	80	NA	Intergenic	Intergenic	73977	NM_010766	17167	Mm.1856	NM_010766	ENSMUSG00000026390	Marco	AI323439|Ly112|Scara2	macrophage receptor with collagenous structure	protein-coding	6.93068	11.1584	8.02015	143
macs2_W-HD_S36_peak_1095	1	120436562	120436866	+	163	NA	Intergenic	L2a|LINE|L2	68370	NM_010766	17167	Mm.1856	NM_010766	ENSMUSG00000026390	Marco	AI323439|Ly112|Scara2	macrophage receptor with collagenous structure	protein-coding	11.2624	20.4082	16.353	126
macs2_W-HD_S36_peak_1096	1	120473232	120473582	+	95	NA	Intergenic	Intergenic	31677	NM_010766	17167	Mm.1856	NM_010766	ENSMUSG00000026390	Marco	AI323439|Ly112|Scara2	macrophage receptor with collagenous structure	protein-coding	7.79702	12.9251	9.58841	160
macs2_W-HD_S36_peak_1097	1	120478116	120478402	+	50	NA	intron (NM_010766, intron 13 of 16)	intron (NM_010766, intron 13 of 16)	26825	NM_010766	17167	Mm.1856	NM_010766	ENSMUSG00000026390	Marco	AI323439|Ly112|Scara2	macrophage receptor with collagenous structure	protein-coding	5.19801	7.78471	5.05871	205
macs2_W-HD_S36_peak_1194	1	131071163	131071449	+	50	NA	intron (NM_008551, intron 1 of 9)	MYSERV6-int|LTR|ERVK	26537	NM_008551	17164	Mm.221235	NM_008551	ENSMUSG00000016528	Mapkapk2	AA960234|MAPKAP-K2|MK-2|MK2|Rps6kc1	MAP kinase-activated protein kinase 2	protein-coding	5.19801	7.78471	5.05871	157
macs2_W-HD_S36_peak_312	1	39874740	39875057	+	95	NA	Intergenic	MTD|LTR|ERVL-MaLR	-26015	NM_001252200	26921	Mm.491139	NM_008696	ENSMUSG00000026074	Map4k4	9430080K19Rik|AU043147|AU045934|AW046177|HGK|Nik	mitogen-activated protein kinase kinase kinase kinase 4	protein-coding	7.79702	12.9251	9.58841	158
macs2_W-HD_S36_peak_313	1	39921596	39921882	+	50	NA	intron (NM_001252200, intron 2 of 31)	intron (NM_001252200, intron 2 of 31)	20826	NM_008696	26921	Mm.491139	NM_008696	ENSMUSG00000026074	Map4k4	9430080K19Rik|AU043147|AU045934|AW046177|HGK|Nik	mitogen-activated protein kinase kinase kinase kinase 4	protein-coding	5.19801	7.78471	5.05871	146
macs2_W-HD_S36_peak_314	1	39968908	39969198	+	111	NA	intron (NM_001252200, intron 3 of 31)	intron (NM_001252200, intron 3 of 31)	68140	NM_008696	26921	Mm.491139	NM_008696	ENSMUSG00000026074	Map4k4	9430080K19Rik|AU043147|AU045934|AW046177|HGK|Nik	mitogen-activated protein kinase kinase kinase kinase 4	protein-coding	8.66336	14.7373	11.1913	145
macs2_W-HD_S36_peak_1168	1	127822302	127822654	+	80	NA	exon (NM_011737, exon 7 of 10)	exon (NM_011737, exon 7 of 10)	17812	NM_011737	22625	Mm.246566	NM_011737	ENSMUSG00000051590	Map3k19	Ysk4	mitogen-activated protein kinase kinase kinase 19	protein-coding	6.93068	11.1584	8.02015	176
macs2_W-HD_S36_peak_554	1	66167487	66167774	+	80	NA	Intergenic	B4A|SINE|B4	-7699	NM_008632	17756	Mm.256966	NM_008632	ENSMUSG00000015222	Map2	G1-397-34|MAP-2|Mtap-2|Mtap2|repro4	microtubule-associated protein 2	protein-coding	6.93068	11.1584	8.02015	175
macs2_W-HD_S36_peak_555	1	66196193	66196530	+	111	NA	intron (NM_001039934, intron 2 of 14)	L2c|LINE|L2	21032	NM_001039934	17756	Mm.256966	NM_008632	ENSMUSG00000015222	Map2	G1-397-34|MAP-2|Mtap-2|Mtap2|repro4	microtubule-associated protein 2	protein-coding	8.66336	14.7373	11.1913	175
macs2_W-HD_S36_peak_556	1	66261012	66261303	+	60	NA	intron (NM_001039934, intron 3 of 14)	intron (NM_001039934, intron 3 of 14)	-60567	NM_001310634	17756	Mm.256966	NM_008632	ENSMUSG00000015222	Map2	G1-397-34|MAP-2|Mtap-2|Mtap2|repro4	microtubule-associated protein 2	protein-coding	5.88727	8.83881	6.05217	176
macs2_W-HD_S36_peak_557	1	66282675	66282961	+	50	NA	intron (NM_001039934, intron 3 of 14)	intron (NM_001039934, intron 3 of 14)	-38906	NM_001310634	17756	Mm.256966	NM_008632	ENSMUSG00000015222	Map2	G1-397-34|MAP-2|Mtap-2|Mtap2|repro4	microtubule-associated protein 2	protein-coding	5.19801	7.78471	5.05871	111
macs2_W-HD_S36_peak_558	1	66319965	66320254	+	96	NA	intron (NM_001039934, intron 3 of 14)	intron (NM_001039934, intron 3 of 14)	-1615	NM_001310634	17756	Mm.256966	NM_008632	ENSMUSG00000015222	Map2	G1-397-34|MAP-2|Mtap-2|Mtap2|repro4	microtubule-associated protein 2	protein-coding	8.27515	13.0389	9.68092	245
macs2_W-HD_S36_peak_1849	1	185923768	185924054	+	50	NA	intron (NR_030555, intron 5 of 6)	intron (NR_030555, intron 5 of 6)	193399	NM_146106	226791	Mm.257116	NM_146106	ENSMUSG00000039246	Lyplal1	BC027340|Q96AVO	lysophospholipase-like 1	protein-coding	5.19801	7.78471	5.05871	105
macs2_W-HD_S36_peak_1850	1	185964295	185964645	+	219	NA	intron (NR_030555, intron 5 of 6)	intron (NR_030555, intron 5 of 6)	152840	NM_146106	226791	Mm.257116	NM_146106	ENSMUSG00000039246	Lyplal1	BC027340|Q96AVO	lysophospholipase-like 1	protein-coding	13.8614	26.3704	21.9238	177
macs2_W-HD_S36_peak_1851	1	186017620	186017906	+	50	NA	Intergenic	Intergenic	99547	NM_146106	226791	Mm.257116	NM_146106	ENSMUSG00000039246	Lyplal1	BC027340|Q96AVO	lysophospholipase-like 1	protein-coding	5.19801	7.78471	5.05871	219
macs2_W-HD_S36_peak_1852	1	186196979	186197283	+	80	NA	Intergenic	Lx9|LINE|L1	-79821	NM_146106	226791	Mm.257116	NM_146106	ENSMUSG00000039246	Lyplal1	BC027340|Q96AVO	lysophospholipase-like 1	protein-coding	6.93068	11.1584	8.02015	173
macs2_W-HD_S36_peak_1853	1	186285097	186285387	+	65	NA	Intergenic	L1Md_F2|LINE|L1	-167932	NM_146106	226791	Mm.257116	NM_146106	ENSMUSG00000039246	Lyplal1	BC027340|Q96AVO	lysophospholipase-like 1	protein-coding	6.06435	9.44269	6.51563	148
macs2_W-HD_S36_peak_1130	1	125925453	125925770	+	111	NA	intron (NM_176957, intron 12 of 12)	(CA)n|Simple_repeat|Simple_repeat	-12683	NM_001311089	72585	Mm.490405	NM_145100	ENSMUSG00000026344	Lypd1	2700050C12Rik|AI853408|C530008O16Rik|Lynx2|Lypdc1	Ly6/Plaur domain containing 1	protein-coding	8.66336	14.7373	11.1913	152
macs2_W-HD_S36_peak_1131	1	125989622	125989908	+	50	NA	intron (NM_001081756, intron 14 of 16)	intron (NM_001081756, intron 14 of 16)	-76837	NM_001311089	72585	Mm.490405	NM_145100	ENSMUSG00000026344	Lypd1	2700050C12Rik|AI853408|C530008O16Rik|Lynx2|Lypdc1	Ly6/Plaur domain containing 1	protein-coding	5.19801	7.78471	5.05871	78
macs2_W-HD_S36_peak_1132	1	126050933	126051441	+	50	NA	intron (NM_001081756, intron 10 of 16)	MIR|SINE|MIR	-138259	NM_001311089	72585	Mm.490405	NM_145100	ENSMUSG00000026344	Lypd1	2700050C12Rik|AI853408|C530008O16Rik|Lynx2|Lypdc1	Ly6/Plaur domain containing 1	protein-coding	5.19801	7.78471	5.05871	277
macs2_W-HD_S36_peak_1133	1	126079754	126080045	+	65	NA	intron (NM_001081756, intron 10 of 16)	RSINE1|SINE|B4	-166971	NM_001311089	72585	Mm.490405	NM_145100	ENSMUSG00000026344	Lypd1	2700050C12Rik|AI853408|C530008O16Rik|Lynx2|Lypdc1	Ly6/Plaur domain containing 1	protein-coding	6.06435	9.44269	6.51563	178
macs2_W-HD_S36_peak_1134	1	126116726	126117018	+	58	NA	intron (NM_001081756, intron 8 of 16)	intron (NM_001081756, intron 8 of 16)	-203944	NM_001311089	72585	Mm.490405	NM_145100	ENSMUSG00000026344	Lypd1	2700050C12Rik|AI853408|C530008O16Rik|Lynx2|Lypdc1	Ly6/Plaur domain containing 1	protein-coding	5.79515	8.55623	5.81359	72
macs2_W-HD_S36_peak_1135	1	126141338	126141624	+	50	NA	intron (NM_001081756, intron 7 of 16)	intron (NM_001081756, intron 7 of 16)	-228553	NM_001311089	72585	Mm.490405	NM_145100	ENSMUSG00000026344	Lypd1	2700050C12Rik|AI853408|C530008O16Rik|Lynx2|Lypdc1	Ly6/Plaur domain containing 1	protein-coding	5.19801	7.78471	5.05871	42
macs2_W-HD_S36_peak_1136	1	126148049	126148348	+	95	NA	intron (NM_001081756, intron 7 of 16)	intron (NM_001081756, intron 7 of 16)	-235270	NM_001311089	72585	Mm.490405	NM_145100	ENSMUSG00000026344	Lypd1	2700050C12Rik|AI853408|C530008O16Rik|Lynx2|Lypdc1	Ly6/Plaur domain containing 1	protein-coding	7.79702	12.9251	9.58841	148
macs2_W-HD_S36_peak_281	1	37954790	37955076	+	50	NA	intron (NM_027111, intron 1 of 5)	intron (NM_027111, intron 1 of 5)	2826	NM_027111	69541	Mm.389117	NM_027111	ENSMUSG00000026085	Lyg1	2300002O18Rik	lysozyme G-like 1	protein-coding	5.19801	7.78471	5.05871	123
macs2_W-HD_S36_peak_98	1	16683476	16683770	+	95	NA	Intergenic	B1_Mur3|SINE|Alu	-4833	NM_016923	17087	Mm.116844	NM_016923	ENSMUSG00000025779	Ly96	ESOP-1|MD-2|MD2	lymphocyte antigen 96	protein-coding	7.79702	12.9251	9.58841	24
macs2_W-HD_S36_peak_99	1	16724772	16725058	+	50	NA	Intergenic	Lx5b|LINE|L1	36459	NM_001159711	17087	Mm.116844	NM_016923	ENSMUSG00000025779	Ly96	ESOP-1|MD-2|MD2	lymphocyte antigen 96	protein-coding	5.19801	7.78471	5.05871	246
macs2_W-HD_S36_peak_100	1	16727880	16728178	+	83	NA	Intergenic	L1Md_F2|LINE|L1	39573	NM_001159711	17087	Mm.116844	NM_016923	ENSMUSG00000025779	Ly96	ESOP-1|MD-2|MD2	lymphocyte antigen 96	protein-coding	7.52287	11.5139	8.34979	122
macs2_W-HD_S36_peak_1655	1	171589993	171590279	+	50	NA	intron (NR_102726, intron 9 of 9)	intron (NR_102726, intron 9 of 9)	17198	NR_102726	17085	Mm.560	NM_008534	ENSMUSG00000004707	Ly9	AI893573|CD229|Lgp100|Ly-9|SLAMF3|T100	lymphocyte antigen 9	protein-coding	5.19801	7.78471	5.05871	126
macs2_W-HD_S36_peak_1225	1	132853841	132854142	+	145	NA	Intergenic	Intergenic	-26364	NM_010732	16980	Mm.39640	NM_010732	ENSMUSG00000026443	Lrrn2	5730406J09Rik|NLRR-2	leucine rich repeat protein 2, neuronal	protein-coding	10.396	18.4822	14.5809	89
macs2_W-HD_S36_peak_1226	1	132884843	132885141	+	95	NA	intron (NM_010732, intron 1 of 1)	intron (NM_010732, intron 1 of 1)	4637	NM_010732	16980	Mm.39640	NM_010732	ENSMUSG00000026443	Lrrn2	5730406J09Rik|NLRR-2	leucine rich repeat protein 2, neuronal	protein-coding	8.08892	12.9191	9.58841	90
macs2_W-HD_S36_peak_1227	1	132920598	132920952	+	50	NA	intron (NM_010732, intron 1 of 1)	MIR|SINE|MIR	40420	NM_010732	16980	Mm.39640	NM_010732	ENSMUSG00000026443	Lrrn2	5730406J09Rik|NLRR-2	leucine rich repeat protein 2, neuronal	protein-coding	5.19801	7.78471	5.05871	229
macs2_W-HD_S36_peak_842	1	91011420	91011722	+	83	NA	intron (NM_001111312, intron 1 of 12)	intron (NM_001111312, intron 1 of 12)	12844	NM_001111312	16978	Mm.45039	NM_008515	ENSMUSG00000026305	Lrrfip1	AU024550|Fliiap1	leucine rich repeat (in FLII) interacting protein 1	protein-coding	7.52287	11.5139	8.34979	67
macs2_W-HD_S36_peak_843	1	91066467	91066841	+	80	NA	intron (NM_001310732, intron 1 of 24)	intron (NM_001310732, intron 1 of 24)	13210	NM_001111311	16978	Mm.45039	NM_008515	ENSMUSG00000026305	Lrrfip1	AU024550|Fliiap1	leucine rich repeat (in FLII) interacting protein 1	protein-coding	6.93068	11.1584	8.02015	186
macs2_W-HD_S36_peak_844	1	91069210	91069539	+	65	NA	intron (NM_001111311, intron 2 of 7)	intron (NM_001111311, intron 2 of 7)	15930	NM_001111311	16978	Mm.45039	NM_008515	ENSMUSG00000026305	Lrrfip1	AU024550|Fliiap1	leucine rich repeat (in FLII) interacting protein 1	protein-coding	6.06435	9.44269	6.51563	65
macs2_W-HD_S36_peak_1961	1	191659339	191659653	+	111	NA	Intergenic	Intergenic	-58528	NM_172266	226856	Mm.277958	NM_172266	ENSMUSG00000026623	Lpgat1	AI649174|AW112037|BC013667	lysophosphatidylglycerol acyltransferase 1	protein-coding	8.66336	14.7373	11.1913	111
macs2_W-HD_S36_peak_1962	1	191679903	191680336	+	95	NA	Intergenic	B1_Mus2|SINE|Alu	-37905	NM_172266	226856	Mm.277958	NM_172266	ENSMUSG00000026623	Lpgat1	AI649174|AW112037|BC013667	lysophosphatidylglycerol acyltransferase 1	protein-coding	7.79702	12.9251	9.58841	164
macs2_W-HD_S36_peak_294	1	38732470	38732776	+	181	NA	Intergenic	Intergenic	88592	NM_001029878	381338	Mm.487137	NM_028403	ENSMUSG00000048814	Lonrf2	2900060P06Rik|AI851349	LON peptidase N-terminal domain and ring finger 2	protein-coding	12.1287	22.3663	18.163	152
macs2_W-HD_S36_peak_1600	1	167674104	167674390	+	50	NA	Intergenic	Intergenic	-15311	NM_033652	110648	Mm.330081	NM_033652	ENSMUSG00000026686	Lmx1a	Lmx1.1|dr|dreher|sst	LIM homeobox transcription factor 1 alpha	protein-coding	5.19801	7.78471	5.05871	54
macs2_W-HD_S36_peak_1601	1	167739365	167739656	+	95	NA	intron (NM_033652, intron 2 of 7)	intron (NM_033652, intron 2 of 7)	49952	NM_033652	110648	Mm.330081	NM_033652	ENSMUSG00000026686	Lmx1a	Lmx1.1|dr|dreher|sst	LIM homeobox transcription factor 1 alpha	protein-coding	7.79702	12.9251	9.58841	177
macs2_W-HD_S36_peak_1602	1	167872607	167873145	+	111	NA	Intergenic	RMER1A|Other|Other	183318	NM_033652	110648	Mm.330081	NM_033652	ENSMUSG00000026686	Lmx1a	Lmx1.1|dr|dreher|sst	LIM homeobox transcription factor 1 alpha	protein-coding	8.66336	14.7373	11.1913	271
macs2_W-HD_S36_peak_1603	1	167925916	167926291	+	95	NA	Intergenic	Intergenic	236545	NM_033652	110648	Mm.330081	NM_033652	ENSMUSG00000026686	Lmx1a	Lmx1.1|dr|dreher|sst	LIM homeobox transcription factor 1 alpha	protein-coding	7.79702	12.9251	9.58841	155
macs2_W-HD_S36_peak_1278	1	135328206	135328535	+	100	NA	intron (NM_053106, intron 1 of 2)	RSINE1|SINE|B4	3557	NM_053106	93689	Mm.180124	NM_053106	ENSMUSG00000048096	Lmod1	9530015K06Rik|SM-Lmod	leiomodin 1 (smooth muscle)	protein-coding	8.27878	13.4631	10.0995	105
macs2_W-HD_S36_peak_280	1	37876452	37876738	+	50	NA	TTS (NM_001037918)	TTS (NM_001037918)	4389	NM_001037918	623661	Mm.138000	NM_001037918	ENSMUSG00000037216	Lipt1	EG623661	lipoyltransferase 1	protein-coding	5.19801	7.78471	5.05871	24
macs2_W-HD_S36_peak_121	1	20669830	20670121	+	70	NA	promoter-TSS (NR_131249)	promoter-TSS (NR_131249)	93	NR_131249	105661730	Mm.137893	NR_131249		Linc-md1	-	long intergenic non-coding RNA muscle differentiation 1	ncRNA	6.77058	10.0302	7.06645	210
macs2_W-HD_S36_peak_1333	1	138783635	138783921	+	46	NA	Intergenic	Intergenic	58666	NM_001042577	16876	Mm.250732	NM_010714	ENSMUSG00000019230	Lhx9	3110009O07Rik|BB104635|LH2B	LIM homeobox protein 9	protein-coding	5.26601	7.20431	4.63969	74
macs2_W-HD_S36_peak_1470	1	155704183	155704622	+	83	NA	intron (NM_010712, intron 5 of 5)	intron (NM_010712, intron 5 of 5)	37625	NM_010712	16872	Mm.103624	NM_010712	ENSMUSG00000026468	Lhx4	A330062J17Rik|Gsh-4|Gsh4	LIM homeobox protein 4	protein-coding	7.52287	11.5139	8.34979	163
macs2_W-HD_S36_peak_1471	1	155738601	155738887	+	45	NA	intron (NM_010712, intron 1 of 5)	intron (NM_010712, intron 1 of 5)	3283	NM_010712	16872	Mm.103624	NM_010712	ENSMUSG00000026468	Lhx4	A330062J17Rik|Gsh-4|Gsh4	LIM homeobox protein 4	protein-coding	5.00644	7.14508	4.59876	120
macs2_W-HD_S36_peak_184	1	31138303	31138599	+	181	NA	Intergenic	Intergenic	-37984	NM_153601	266744	Mm.389093	NM_153601	ENSMUSG00000050217	Lgsn	Gluld1|Lgs|lengsin	lengsin, lens protein with glutamine synthetase domain	protein-coding	12.1287	22.3663	18.163	22
macs2_W-HD_S36_peak_185	1	31147684	31147970	+	50	NA	intron (NR_033445, intron 2 of 2)	RMER16C|LTR|ERVK	-28608	NM_153601	266744	Mm.389093	NM_153601	ENSMUSG00000050217	Lgsn	Gluld1|Lgs|lengsin	lengsin, lens protein with glutamine synthetase domain	protein-coding	5.19801	7.78471	5.05871	163
macs2_W-HD_S36_peak_1275	1	135076377	135076663	+	50	NA	intron (NM_001033409, intron 1 of 17)	MIRb|SINE|MIR	28756	NM_001033409	329252	Mm.279594	NM_001033409	ENSMUSG00000042793	Lgr6	A530037C04Rik|D830026M09	leucine-rich repeat-containing G protein-coupled receptor 6	protein-coding	5.19801	7.78471	5.05871	146
macs2_W-HD_S36_peak_1210	1	132233440	132233726	+	50	NA	intron (NM_001311104, intron 4 of 4)	intron (NM_001311104, intron 4 of 4)	7269	NM_001311103	213409	Mm.426321	NM_001033250	ENSMUSG00000079330	Lemd1	4930540I23Rik|6430514M23Rik|AI428128|LEMP-1	LEM domain containing 1	protein-coding	5.16949	7.68167	5.05871	231
macs2_W-HD_S36_peak_1211	1	132234552	132234838	+	48	NA	intron (NM_001311104, intron 4 of 4)	intron (NM_001311104, intron 4 of 4)	8381	NM_001311103	213409	Mm.426321	NM_001033250	ENSMUSG00000079330	Lemd1	4930540I23Rik|6430514M23Rik|AI428128|LEMP-1	LEM domain containing 1	protein-coding	5.08666	7.39886	4.81569	129
macs2_W-HD_S36_peak_1212	1	132254616	132254904	+	65	NA	intron (NM_001311104, intron 4 of 4)	(TC)n|Simple_repeat|Simple_repeat	28446	NM_001311103	213409	Mm.426321	NM_001033250	ENSMUSG00000079330	Lemd1	4930540I23Rik|6430514M23Rik|AI428128|LEMP-1	LEM domain containing 1	protein-coding	6.06435	9.44269	6.51563	46
macs2_W-HD_S36_peak_1751	1	180874893	180875233	+	80	NA	Intergenic	B3|SINE|B2	-18045	NM_177099	320202	Mm.87078	NM_177099	ENSMUSG00000066652	Lefty2	6030463A22Rik|Ebaf|Lefta|Leftb|lefty-2|lefty-B	left-right determination factor 2	protein-coding	6.93068	11.1584	8.02015	177
macs2_W-HD_S36_peak_1753	1	180920915	180921202	+	74	NA	Intergenic	B3|SINE|B2	-13964	NM_010094	13590	Mm.378911	NM_010094	ENSMUSG00000038793	Lefty1	AI450052|Ebaf|Leftb|Stra3|Tgfb4|lefty|lefty-1	left right determination factor 1	protein-coding	6.7283	10.4666	7.48133	152
macs2_W-HD_S36_peak_1170	1	128293551	128293837	+	60	NA	exon (NM_001081078, exon 12 of 17)	exon (NM_001081078, exon 12 of 17)	34624	NM_001081078	226413	Mm.26930	NM_001081078	ENSMUSG00000026354	Lct	Gm100|LAC|LPH|Lphl	lactase	protein-coding	5.88727	8.83881	6.05217	168
macs2_W-HD_S36_peak_1171	1	128327788	128328087	+	128	NA	exon (NM_001081078, exon 1 of 17)	exon (NM_001081078, exon 1 of 17)	381	NM_001081078	226413	Mm.26930	NM_001081078	ENSMUSG00000026354	Lct	Gm100|LAC|LPH|Lphl	lactase	protein-coding	9.52969	16.5909	12.8575	136
macs2_W-HD_S36_peak_1771	1	181832167	181832453	+	50	NA	intron (NM_133815, intron 3 of 13)	intron (NM_133815, intron 3 of 13)	10091	NM_133815	98386	Mm.4538	NM_133815	ENSMUSG00000004880	Lbr	AI505894|ic	lamin B receptor	protein-coding	5.19801	7.78471	5.05871	53
macs2_W-HD_S36_peak_1772	1	181839960	181840246	+	50	NA	intron (NM_133815, intron 1 of 13)	intron (NM_133815, intron 1 of 13)	2298	NM_133815	98386	Mm.4538	NM_133815	ENSMUSG00000004880	Lbr	AI505894|ic	lamin B receptor	protein-coding	5.19801	7.78471	5.05871	37
macs2_W-HD_S36_peak_563	1	66995593	66996025	+	181	NA	Intergenic	L1M4|LINE|L1	43025	NM_001190984	14768	Mm.20522	NM_021295	ENSMUSG00000026000	Lancl1	AW124738|Gpr69|Gpr69a|p40	LanC (bacterial lantibiotic synthetase component C)-like 1	protein-coding	12.1287	22.3663	18.163	218
macs2_W-HD_S36_peak_564	1	67036274	67036574	+	80	NA	intron (NM_021295, intron 2 of 9)	intron (NM_021295, intron 2 of 9)	2410	NM_001190984	14768	Mm.20522	NM_021295	ENSMUSG00000026000	Lancl1	AW124738|Gpr69|Gpr69a|p40	LanC (bacterial lantibiotic synthetase component C)-like 1	protein-coding	6.93068	11.1584	8.02015	109
macs2_W-HD_S36_peak_565	1	67053299	67053585	+	50	NA	Intergenic	RMER10A|LTR|ERVL	-14570	NM_001190985	14768	Mm.20522	NM_021295	ENSMUSG00000026000	Lancl1	AW124738|Gpr69|Gpr69a|p40	LanC (bacterial lantibiotic synthetase component C)-like 1	protein-coding	5.19801	7.78471	5.05871	195
macs2_W-HD_S36_peak_566	1	67055161	67055651	+	70	NA	Intergenic	Intergenic	-16534	NM_001190985	14768	Mm.20522	NM_021295	ENSMUSG00000026000	Lancl1	AW124738|Gpr69|Gpr69a|p40	LanC (bacterial lantibiotic synthetase component C)-like 1	protein-coding	6.77058	10.0302	7.06645	245
macs2_W-HD_S36_peak_1422	1	153085529	153085852	+	95	NA	intron (NM_175460, intron 4 of 10)	intron (NM_175460, intron 4 of 10)	100757	NM_008485	16782	Mm.329272	NM_008485	ENSMUSG00000026479	Lamc2	AA589349	laminin, gamma 2	protein-coding	7.79702	12.9251	9.58841	108
macs2_W-HD_S36_peak_1423	1	153162164	153162461	+	65	NA	intron (NM_008485, intron 3 of 23)	B4A|SINE|B4	24135	NM_008485	16782	Mm.329272	NM_008485	ENSMUSG00000026479	Lamc2	AA589349	laminin, gamma 2	protein-coding	6.06435	9.44269	6.51563	98
macs2_W-HD_S36_peak_1424	1	153225804	153226092	+	65	NA	intron (NM_010683, intron 26 of 27)	intron (NM_010683, intron 26 of 27)	-39501	NM_008485	16782	Mm.329272	NM_008485	ENSMUSG00000026479	Lamc2	AA589349	laminin, gamma 2	protein-coding	6.06435	9.44269	6.51563	204
macs2_W-HD_S36_peak_1425	1	153260093	153260379	+	46	NA	intron (NM_010683, intron 2 of 27)	intron (NM_010683, intron 2 of 27)	72550	NM_010683	226519	Mm.1249	NM_010683	ENSMUSG00000026478	Lamc1	Lamb2	laminin, gamma 1	protein-coding	5.04623	7.2687	4.68981	66
macs2_W-HD_S36_peak_1426	1	153300514	153300802	+	89	NA	intron (NM_010683, intron 1 of 27)	intron (NM_010683, intron 1 of 27)	32128	NM_010683	226519	Mm.1249	NM_010683	ENSMUSG00000026478	Lamc1	Lamb2	laminin, gamma 1	protein-coding	7.56934	12.1453	8.95207	59
macs2_W-HD_S36_peak_703	1	83087910	83088198	+	50	NA	Intergenic	Intergenic	27124	NM_027778	71386	Mm.389133	NM_027778	ENSMUSG00000101315	Krtap28-13	5530401N06Rik	keratin associated protein 28-13	protein-coding	5.19801	7.78471	5.05871	4
macs2_W-HD_S36_peak_1685	1	175657653	175657946	+	65	NA	intron (NM_133809, intron 12 of 14)	B4A|SINE|B4	25606	NM_133809	98256	Mm.27217	NM_133809	ENSMUSG00000039783	Kmo	AI046660	kynurenine 3-monooxygenase (kynurenine 3-hydroxylase)	protein-coding	6.06435	9.44269	6.51563	112
macs2_W-HD_S36_peak_850	1	91350463	91350749	+	50	NA	promoter-TSS (NM_027551)	promoter-TSS (NM_027551)	-467	NM_027551	70788	Mm.68617	NM_027551	ENSMUSG00000026308	Klhl30	4631423F02Rik	kelch-like 30	protein-coding	5.19801	7.78471	5.05871	146
macs2_W-HD_S36_peak_1254	1	134461533	134461819	+	50	NA	intron (NM_001311136, intron 2 of 11)	T-rich|Low_complexity|Low_complexity	6145	NM_153128	240756	Mm.87398	NM_153128	ENSMUSG00000026455	Klhl12	C3ip1	kelch-like 12	protein-coding	5.19801	7.78471	5.05871	144
macs2_W-HD_S36_peak_1543	1	163814667	163814953	+	45	NA	intron (NM_001305643, intron 6 of 19)	intron (NM_001305643, intron 6 of 19)	35227	NM_010629	16579	Mm.4651	NM_010629	ENSMUSG00000026585	Kifap3	KAP-3|KAP3|SMAP	kinesin-associated protein 3	protein-coding	5.00644	7.14508	4.59876	114
macs2_W-HD_S36_peak_1710	1	178512160	178512455	+	65	NA	Intergenic	L2|LINE|L2	-16818	NM_001161665	269152	Mm.129727	NM_177724	ENSMUSG00000026494	Kif26b	4832420M10|BC056349|D230039L06Rik	kinesin family member 26B	protein-coding	6.06435	9.44269	6.51563	66
macs2_W-HD_S36_peak_1711	1	178628601	178628891	+	65	NA	intron (NM_001161665, intron 2 of 14)	RLTR15|LTR|ERVK	99621	NM_001161665	269152	Mm.129727	NM_177724	ENSMUSG00000026494	Kif26b	4832420M10|BC056349|D230039L06Rik	kinesin family member 26B	protein-coding	6.06435	9.44269	6.51563	94
macs2_W-HD_S36_peak_1712	1	178691515	178691840	+	253	NA	intron (NM_001161665, intron 3 of 14)	(TG)n|Simple_repeat|Simple_repeat	162552	NM_001161665	269152	Mm.129727	NM_177724	ENSMUSG00000026494	Kif26b	4832420M10|BC056349|D230039L06Rik	kinesin family member 26B	protein-coding	15.798	29.9759	25.3405	91
macs2_W-HD_S36_peak_1713	1	178755116	178755408	+	111	NA	intron (NM_001161665, intron 4 of 14)	intron (NM_001161665, intron 4 of 14)	226137	NM_001161665	269152	Mm.129727	NM_177724	ENSMUSG00000026494	Kif26b	4832420M10|BC056349|D230039L06Rik	kinesin family member 26B	protein-coding	9.02744	14.6014	11.1763	82
macs2_W-HD_S36_peak_1714	1	178769075	178769362	+	58	NA	intron (NM_001161665, intron 4 of 14)	B4A|SINE|B4	240093	NM_001161665	269152	Mm.129727	NM_177724	ENSMUSG00000026494	Kif26b	4832420M10|BC056349|D230039L06Rik	kinesin family member 26B	protein-coding	6.01829	8.59187	5.82948	230
macs2_W-HD_S36_peak_1715	1	178840589	178840944	+	95	NA	intron (NM_001161665, intron 5 of 14)	intron (NM_001161665, intron 5 of 14)	311641	NM_001161665	269152	Mm.129727	NM_177724	ENSMUSG00000026494	Kif26b	4832420M10|BC056349|D230039L06Rik	kinesin family member 26B	protein-coding	7.79702	12.9251	9.58841	177
macs2_W-HD_S36_peak_1716	1	178867301	178867587	+	50	NA	intron (NM_001161665, intron 6 of 14)	intron (NM_001161665, intron 6 of 14)	338319	NM_001161665	269152	Mm.129727	NM_177724	ENSMUSG00000026494	Kif26b	4832420M10|BC056349|D230039L06Rik	kinesin family member 26B	protein-coding	5.19801	7.78471	5.05871	88
macs2_W-HD_S36_peak_1717	1	178904591	178904891	+	111	NA	intron (NM_001161665, intron 10 of 14)	intron (NM_001161665, intron 10 of 14)	375616	NM_001161665	269152	Mm.129727	NM_177724	ENSMUSG00000026494	Kif26b	4832420M10|BC056349|D230039L06Rik	kinesin family member 26B	protein-coding	8.66336	14.7373	11.1913	88
macs2_W-HD_S36_peak_1718	1	178907149	178907454	+	96	NA	intron (NM_001161665, intron 10 of 14)	RMER1A|Other|Other	378176	NM_001161665	269152	Mm.129727	NM_177724	ENSMUSG00000026494	Kif26b	4832420M10|BC056349|D230039L06Rik	kinesin family member 26B	protein-coding	8.27515	13.0389	9.68092	80
macs2_W-HD_S36_peak_1719	1	178939564	178939901	+	65	NA	Intergenic	Intergenic	410607	NM_001161665	269152	Mm.129727	NM_177724	ENSMUSG00000026494	Kif26b	4832420M10|BC056349|D230039L06Rik	kinesin family member 26B	protein-coding	6.06435	9.44269	6.51563	202
macs2_W-HD_S36_peak_1720	1	178979862	178980154	+	65	NA	intron (NM_027188, intron 10 of 11)	Lx8|LINE|L1	450883	NM_001161665	269152	Mm.129727	NM_177724	ENSMUSG00000026494	Kif26b	4832420M10|BC056349|D230039L06Rik	kinesin family member 26B	protein-coding	6.06435	9.44269	6.51563	148
macs2_W-HD_S36_peak_1721	1	179011014	179011300	+	53	NA	intron (NM_027188, intron 10 of 11)	intron (NM_027188, intron 10 of 11)	482032	NM_001161665	269152	Mm.129727	NM_177724	ENSMUSG00000026494	Kif26b	4832420M10|BC056349|D230039L06Rik	kinesin family member 26B	protein-coding	5.80546	8.13108	5.39536	114
macs2_W-HD_S36_peak_1305	1	136149763	136150094	+	70	NA	intron (NM_001039472, intron 8 of 34)	intron (NM_001039472, intron 8 of 34)	18527	NM_001039472	16565	Mm.276135	NM_019962	ENSMUSG00000041642	Kif21b	2610511N21Rik|mKIAA0449	kinesin family member 21B	protein-coding	6.77058	10.0302	7.06645	161
macs2_W-HD_S36_peak_898	1	93049589	93049981	+	165	NA	intron (NM_001294150, intron 25 of 46)	intron (NM_001294150, intron 25 of 46)	32695	NM_001294150	16560	Mm.276408	NM_008440	ENSMUSG00000014602	Kif1a	ATSV|C630002N23Rik|Gm1626|Kns1	kinesin family member 1A	protein-coding	11.5903	20.5745	16.5123	167
macs2_W-HD_S36_peak_899	1	93060044	93060397	+	127	NA	exon (NM_008440, exon 18 of 48)	exon (NM_008440, exon 18 of 48)	22260	NM_001294150	16560	Mm.276408	NM_008440	ENSMUSG00000014602	Kif1a	ATSV|C630002N23Rik|Gm1626|Kns1	kinesin family member 1A	protein-coding	9.4774	16.4002	12.7793	75
macs2_W-HD_S36_peak_900	1	93061844	93062231	+	111	NA	intron (NM_001294150, intron 16 of 46)	intron (NM_001294150, intron 16 of 46)	20443	NM_001294150	16560	Mm.276408	NM_008440	ENSMUSG00000014602	Kif1a	ATSV|C630002N23Rik|Gm1626|Kns1	kinesin family member 1A	protein-coding	8.66336	14.7373	11.1913	192
macs2_W-HD_S36_peak_1312	1	136451804	136452090	+	63	NA	Intergenic	(TG)n|Simple_repeat|Simple_repeat	-15901	NM_001287179	381293	Mm.458468	NM_001081258	ENSMUSG00000041498	Kif14	D1Ertd367e|E130203M01	kinesin family member 14	protein-coding	6.0367	9.13899	6.34341	119
macs2_W-HD_S36_peak_190	1	31824866	31825302	+	50	NA	Intergenic	ORR1A2|LTR|ERVL-MaLR	-347722	NM_133235	170771	Mm.336594	NM_133235	ENSMUSG00000026058	Khdrbs2	6330586C16Rik|Slim1|Slm-1|Slm1|mSLM-1	KH domain containing, RNA binding, signal transduction associated 2	protein-coding	5.19801	7.78471	5.05871	222
macs2_W-HD_S36_peak_191	1	31958569	31958859	+	60	NA	Intergenic	MTA_Mm-int|LTR|ERVL-MaLR	-214092	NM_133235	170771	Mm.336594	NM_133235	ENSMUSG00000026058	Khdrbs2	6330586C16Rik|Slim1|Slm-1|Slm1|mSLM-1	KH domain containing, RNA binding, signal transduction associated 2	protein-coding	5.88727	8.83881	6.05217	153
macs2_W-HD_S36_peak_192	1	32015852	32016148	+	65	NA	Intergenic	Intergenic	-156806	NM_133235	170771	Mm.336594	NM_133235	ENSMUSG00000026058	Khdrbs2	6330586C16Rik|Slim1|Slm-1|Slm1|mSLM-1	KH domain containing, RNA binding, signal transduction associated 2	protein-coding	6.06435	9.44269	6.51563	119
macs2_W-HD_S36_peak_193	1	32068612	32068898	+	36	NA	Intergenic	RLTR10|LTR|ERVK	-104051	NM_133235	170771	Mm.336594	NM_133235	ENSMUSG00000026058	Khdrbs2	6330586C16Rik|Slim1|Slm-1|Slm1|mSLM-1	KH domain containing, RNA binding, signal transduction associated 2	protein-coding	4.30791	6.10773	3.67688	133
macs2_W-HD_S36_peak_194	1	32214175	32214461	+	50	NA	intron (NM_133235, intron 1 of 8)	intron (NM_133235, intron 1 of 8)	41512	NM_133235	170771	Mm.336594	NM_133235	ENSMUSG00000026058	Khdrbs2	6330586C16Rik|Slim1|Slm-1|Slm1|mSLM-1	KH domain containing, RNA binding, signal transduction associated 2	protein-coding	5.19801	7.78471	5.05871	55
macs2_W-HD_S36_peak_195	1	32309100	32309386	+	50	NA	intron (NM_133235, intron 2 of 8)	intron (NM_133235, intron 2 of 8)	136437	NM_133235	170771	Mm.336594	NM_133235	ENSMUSG00000026058	Khdrbs2	6330586C16Rik|Slim1|Slm-1|Slm1|mSLM-1	KH domain containing, RNA binding, signal transduction associated 2	protein-coding	5.19801	7.78471	5.05871	134
macs2_W-HD_S36_peak_128	1	21375792	21376078	+	50	NA	Intergenic	Intergenic	7604	NM_001033904	433278	Mm.26006	NM_001033904	ENSMUSG00000041722	Khdc1c	Khdc1b	KH domain containing 1C	protein-coding	5.19801	7.78471	5.05871	72
macs2_W-HD_S36_peak_129	1	21402205	21402494	+	80	NA	exon (NM_023872, exon 14 of 14)	exon (NM_023872, exon 14 of 14)	18793	NM_001113187	98582	Mm.326336	NM_001113187	ENSMUSG00000085079	Khdc1b	AU014713|AU015226|AU024076|AY238603|C85331|C86372|C88118|Khdc1|Khdc1c	KH domain containing 1B	protein-coding	6.93068	11.1584	8.02015	173
macs2_W-HD_S36_peak_130	1	21404457	21404743	+	50	NA	intron (NM_001310477, intron 12 of 12)	B1_Mur3|SINE|Alu	21044	NM_001113187	98582	Mm.326336	NM_001113187	ENSMUSG00000085079	Khdc1b	AU014713|AU015226|AU024076|AY238603|C85331|C86372|C88118|Khdc1|Khdc1c	KH domain containing 1B	protein-coding	5.19801	7.78471	5.05871	26
macs2_W-HD_S36_peak_989	1	106738414	106738700	+	50	NA	intron (NM_001316750, intron 7 of 8)	intron (NM_001316750, intron 7 of 8)	21185	NM_001316750	70750	Mm.458911	NM_027534	ENSMUSG00000009905	Kdsr	6330410P18Rik|9430079B08Rik|Fvt1	3-ketodihydrosphingosine reductase	protein-coding	5.19801	7.78471	5.05871	271
macs2_W-HD_S36_peak_1889	1	188709423	188709718	+	65	NA	intron (NM_021408, intron 37 of 70)	intron (NM_021408, intron 37 of 70)	298270	NM_172650	226823	Mm.209880	NM_172650	ENSMUSG00000026608	Kctd3	4930438A20Rik|9330185B06|E330032J19Rik|NY-REN-45	potassium channel tetramerisation domain containing 3	protein-coding	6.06435	9.44269	6.51563	88
macs2_W-HD_S36_peak_1890	1	188711946	188712489	+	200	NA	intron (NM_021408, intron 37 of 70)	intron (NM_021408, intron 37 of 70)	295623	NM_172650	226823	Mm.209880	NM_172650	ENSMUSG00000026608	Kctd3	4930438A20Rik|9330185B06|E330032J19Rik|NY-REN-45	potassium channel tetramerisation domain containing 3	protein-coding	12.995	24.3544	20.023	278
macs2_W-HD_S36_peak_1891	1	188858287	188858610	+	95	NA	intron (NM_021408, intron 57 of 70)	intron (NM_021408, intron 57 of 70)	149392	NM_172650	226823	Mm.209880	NM_172650	ENSMUSG00000026608	Kctd3	4930438A20Rik|9330185B06|E330032J19Rik|NY-REN-45	potassium channel tetramerisation domain containing 3	protein-coding	7.79702	12.9251	9.58841	165
macs2_W-HD_S36_peak_1892	1	188896431	188896719	+	80	NA	intron (NM_021408, intron 60 of 70)	intron (NM_021408, intron 60 of 70)	111265	NM_172650	226823	Mm.209880	NM_172650	ENSMUSG00000026608	Kctd3	4930438A20Rik|9330185B06|E330032J19Rik|NY-REN-45	potassium channel tetramerisation domain containing 3	protein-coding	6.93068	11.1584	8.02015	17
macs2_W-HD_S36_peak_1893	1	188912486	188912944	+	145	NA	intron (NM_021408, intron 62 of 70)	B4A|SINE|B4	95125	NM_172650	226823	Mm.209880	NM_172650	ENSMUSG00000026608	Kctd3	4930438A20Rik|9330185B06|E330032J19Rik|NY-REN-45	potassium channel tetramerisation domain containing 3	protein-coding	10.396	18.4822	14.5809	230
macs2_W-HD_S36_peak_1894	1	188996207	188996502	+	65	NA	intron (NM_172650, intron 7 of 17)	intron (NM_172650, intron 7 of 17)	11486	NM_172650	226823	Mm.209880	NM_172650	ENSMUSG00000026608	Kctd3	4930438A20Rik|9330185B06|E330032J19Rik|NY-REN-45	potassium channel tetramerisation domain containing 3	protein-coding	6.06435	9.44269	6.51563	78
macs2_W-HD_S36_peak_1895	1	188998607	188998893	+	50	NA	intron (NM_172650, intron 4 of 17)	intron (NM_172650, intron 4 of 17)	9090	NM_172650	226823	Mm.209880	NM_172650	ENSMUSG00000026608	Kctd3	4930438A20Rik|9330185B06|E330032J19Rik|NY-REN-45	potassium channel tetramerisation domain containing 3	protein-coding	5.19801	7.78471	5.05871	148
macs2_W-HD_S36_peak_1896	1	189156192	189156478	+	50	NA	Intergenic	MTD|LTR|ERVL-MaLR	-148495	NM_172650	226823	Mm.209880	NM_172650	ENSMUSG00000026608	Kctd3	4930438A20Rik|9330185B06|E330032J19Rik|NY-REN-45	potassium channel tetramerisation domain containing 3	protein-coding	5.19801	7.78471	5.05871	162
macs2_W-HD_S36_peak_1897	1	189166244	189166530	+	48	NA	Intergenic	MTB|LTR|ERVL-MaLR	-158547	NM_172650	226823	Mm.209880	NM_172650	ENSMUSG00000026608	Kctd3	4930438A20Rik|9330185B06|E330032J19Rik|NY-REN-45	potassium channel tetramerisation domain containing 3	protein-coding	5.08666	7.39886	4.81569	21
macs2_W-HD_S36_peak_1898	1	189171505	189171791	+	65	NA	Intergenic	RLTRETN_Mm|LTR|ERVK	-163808	NM_172650	226823	Mm.209880	NM_172650	ENSMUSG00000026608	Kctd3	4930438A20Rik|9330185B06|E330032J19Rik|NY-REN-45	potassium channel tetramerisation domain containing 3	protein-coding	6.06435	9.44269	6.51563	78
macs2_W-HD_S36_peak_131	1	21867459	21867745	+	50	NA	intron (NM_001310477, intron 1 of 12)	intron (NM_001310477, intron 1 of 12)	94340	NM_001160139	226922	Mm.336519	NM_023872	ENSMUSG00000028033	Kcnq5	7730402H11|9230107O05Rik|AA589396|D1Mgi1	potassium voltage-gated channel, subfamily Q, member 5	protein-coding	5.19801	7.78471	5.05871	215
macs2_W-HD_S36_peak_132	1	22069294	22069580	+	50	NA	Intergenic	ORR1D1|LTR|ERVL-MaLR	-106787	NM_001310477	226922	Mm.336519	NM_023872	ENSMUSG00000028033	Kcnq5	7730402H11|9230107O05Rik|AA589396|D1Mgi1	potassium voltage-gated channel, subfamily Q, member 5	protein-coding	5.17884	7.77083	5.05871	167
macs2_W-HD_S36_peak_1899	1	189293468	189293763	+	70	NA	intron (NM_001281848, intron 2 of 5)	intron (NM_001281848, intron 2 of 5)	49738	NM_001159850	16526	Mm.33304	NM_010607	ENSMUSG00000037624	Kcnk2	A430027H14Rik|AI848635|TREK-1	potassium channel, subfamily K, member 2	protein-coding	6.77058	10.0302	7.06645	45
macs2_W-HD_S36_peak_1900	1	189398129	189398415	+	50	NA	intron (NM_001281848, intron 1 of 5)	intron (NM_001281848, intron 1 of 5)	4001	NM_001281848	16526	Mm.33304	NM_010607	ENSMUSG00000037624	Kcnk2	A430027H14Rik|AI848635|TREK-1	potassium channel, subfamily K, member 2	protein-coding	5.19801	7.78471	5.05871	144
macs2_W-HD_S36_peak_1901	1	189492541	189492874	+	128	NA	Intergenic	ORR1F|LTR|ERVL-MaLR	-90434	NM_001281848	16526	Mm.33304	NM_010607	ENSMUSG00000037624	Kcnk2	A430027H14Rik|AI848635|TREK-1	potassium channel, subfamily K, member 2	protein-coding	9.52969	16.5909	12.8575	166
macs2_W-HD_S36_peak_1902	1	189495817	189496221	+	80	NA	Intergenic	Intergenic	-93746	NM_001281848	16526	Mm.33304	NM_010607	ENSMUSG00000037624	Kcnk2	A430027H14Rik|AI848635|TREK-1	potassium channel, subfamily K, member 2	protein-coding	6.93068	11.1584	8.02015	141
macs2_W-HD_S36_peak_754	1	87385112	87385398	+	50	NA	3' UTR (NM_001110227, exon 3 of 3)	3' UTR (NM_001110227, exon 3 of 3)	9474	NM_001110227	100040591	Mm.443539	NM_001110227	ENSMUSG00000079436	Kcnj13	-	potassium inwardly-rectifying channel, subfamily J, member 13	protein-coding	5.19801	7.78471	5.05871	100
macs2_W-HD_S36_peak_1968	1	192165155	192165455	+	65	NA	Intergenic	Intergenic	-25472	NM_001038607	16510	Mm.4489	NM_010600	ENSMUSG00000058248	Kcnh1	EAG1|Kv10.1|M-eag	potassium voltage-gated channel, subfamily H (eag-related), member 1	protein-coding	6.06435	9.44269	6.51563	147
macs2_W-HD_S36_peak_1969	1	192237645	192237931	+	50	NA	intron (NM_010600, intron 3 of 10)	intron (NM_010600, intron 3 of 10)	47011	NM_010600	16510	Mm.4489	NM_010600	ENSMUSG00000058248	Kcnh1	EAG1|Kv10.1|M-eag	potassium voltage-gated channel, subfamily H (eag-related), member 1	protein-coding	5.19801	7.78471	5.05871	37
macs2_W-HD_S36_peak_1970	1	192254800	192255088	+	58	NA	intron (NM_010600, intron 5 of 10)	intron (NM_010600, intron 5 of 10)	64167	NM_010600	16510	Mm.4489	NM_010600	ENSMUSG00000058248	Kcnh1	EAG1|Kv10.1|M-eag	potassium voltage-gated channel, subfamily H (eag-related), member 1	protein-coding	6.01829	8.59187	5.82948	84
macs2_W-HD_S36_peak_1971	1	192259844	192260222	+	50	NA	intron (NM_010600, intron 5 of 10)	intron (NM_010600, intron 5 of 10)	69256	NM_010600	16510	Mm.4489	NM_010600	ENSMUSG00000058248	Kcnh1	EAG1|Kv10.1|M-eag	potassium voltage-gated channel, subfamily H (eag-related), member 1	protein-coding	5.19801	7.78471	5.05871	283
macs2_W-HD_S36_peak_1972	1	192265100	192265436	+	74	NA	intron (NM_010600, intron 5 of 10)	intron (NM_010600, intron 5 of 10)	74491	NM_010600	16510	Mm.4489	NM_010600	ENSMUSG00000058248	Kcnh1	EAG1|Kv10.1|M-eag	potassium voltage-gated channel, subfamily H (eag-related), member 1	protein-coding	6.7283	10.4666	7.48133	222
macs2_W-HD_S36_peak_1973	1	192321646	192321934	+	58	NA	intron (NM_010600, intron 6 of 10)	intron (NM_010600, intron 6 of 10)	131013	NM_010600	16510	Mm.4489	NM_010600	ENSMUSG00000058248	Kcnh1	EAG1|Kv10.1|M-eag	potassium voltage-gated channel, subfamily H (eag-related), member 1	protein-coding	6.01829	8.59187	5.82948	113
macs2_W-HD_S36_peak_1974	1	192327512	192327798	+	50	NA	intron (NM_010600, intron 6 of 10)	(CCCCCT)n|Simple_repeat|Simple_repeat	136878	NM_010600	16510	Mm.4489	NM_010600	ENSMUSG00000058248	Kcnh1	EAG1|Kv10.1|M-eag	potassium voltage-gated channel, subfamily H (eag-related), member 1	protein-coding	5.19801	7.78471	5.05871	176
macs2_W-HD_S36_peak_1975	1	192328842	192329128	+	60	NA	intron (NM_010600, intron 6 of 10)	MTC|LTR|ERVL-MaLR	138208	NM_010600	16510	Mm.4489	NM_010600	ENSMUSG00000058248	Kcnh1	EAG1|Kv10.1|M-eag	potassium voltage-gated channel, subfamily H (eag-related), member 1	protein-coding	5.88727	8.83881	6.05217	196
macs2_W-HD_S36_peak_1976	1	192374225	192374511	+	65	NA	intron (NM_010600, intron 7 of 10)	intron (NM_010600, intron 7 of 10)	183591	NM_010600	16510	Mm.4489	NM_010600	ENSMUSG00000058248	Kcnh1	EAG1|Kv10.1|M-eag	potassium voltage-gated channel, subfamily H (eag-related), member 1	protein-coding	6.06435	9.44269	6.51563	107
macs2_W-HD_S36_peak_1977	1	192397394	192397743	+	128	NA	intron (NM_010600, intron 7 of 10)	intron (NM_010600, intron 7 of 10)	206791	NM_010600	16510	Mm.4489	NM_010600	ENSMUSG00000058248	Kcnh1	EAG1|Kv10.1|M-eag	potassium voltage-gated channel, subfamily H (eag-related), member 1	protein-coding	9.52969	16.5909	12.8575	177
macs2_W-HD_S36_peak_1978	1	192406384	192406670	+	65	NA	intron (NM_010600, intron 7 of 10)	intron (NM_010600, intron 7 of 10)	215750	NM_010600	16510	Mm.4489	NM_010600	ENSMUSG00000058248	Kcnh1	EAG1|Kv10.1|M-eag	potassium voltage-gated channel, subfamily H (eag-related), member 1	protein-coding	6.06435	9.44269	6.51563	80
macs2_W-HD_S36_peak_1979	1	192421110	192421495	+	80	NA	intron (NM_010600, intron 9 of 10)	intron (NM_010600, intron 9 of 10)	230525	NM_010600	16510	Mm.4489	NM_010600	ENSMUSG00000058248	Kcnh1	EAG1|Kv10.1|M-eag	potassium voltage-gated channel, subfamily H (eag-related), member 1	protein-coding	6.93068	11.1584	8.02015	107
macs2_W-HD_S36_peak_1980	1	192437997	192438284	+	83	NA	intron (NM_010600, intron 10 of 10)	intron (NM_010600, intron 10 of 10)	247363	NM_010600	16510	Mm.4489	NM_010600	ENSMUSG00000058248	Kcnh1	EAG1|Kv10.1|M-eag	potassium voltage-gated channel, subfamily H (eag-related), member 1	protein-coding	7.52287	11.5139	8.34979	125
macs2_W-HD_S36_peak_663	1	78928792	78929078	+	50	NA	Intergenic	(CTTAT)n|Simple_repeat|Simple_repeat	111986	NM_021342	57814	Mm.24386	NM_021342	ENSMUSG00000047330	Kcne4	AW487937|MiRP3	potassium voltage-gated channel, Isk-related subfamily, gene 4	protein-coding	5.19801	7.78471	5.05871	236
macs2_W-HD_S36_peak_664	1	79014108	79014394	+	50	NA	Intergenic	L1Md_F2|LINE|L1	197302	NM_021342	57814	Mm.24386	NM_021342	ENSMUSG00000047330	Kcne4	AW487937|MiRP3	potassium voltage-gated channel, Isk-related subfamily, gene 4	protein-coding	5.19801	7.78471	5.05871	72
macs2_W-HD_S36_peak_665	1	79082842	79083237	+	111	NA	Intergenic	RMER17A2|LTR|ERVK	266090	NM_021342	57814	Mm.24386	NM_021342	ENSMUSG00000047330	Kcne4	AW487937|MiRP3	potassium voltage-gated channel, Isk-related subfamily, gene 4	protein-coding	8.66336	14.7373	11.1913	198
macs2_W-HD_S36_peak_83	1	15140239	15140540	+	115	NA	Intergenic	MTEb|LTR|ERVL-MaLR	-172063	NM_001098528	98741	Mm.156081	NM_001033195	ENSMUSG00000092083	Kcnb2	9630047L19Rik|BB130875|Kv2.2	potassium voltage gated channel, Shab-related subfamily, member 2	protein-coding	9.04399	15.1054	11.5487	88
macs2_W-HD_S36_peak_84	1	15171657	15171943	+	50	NA	Intergenic	RLTR44-int|LTR|ERVK	-140652	NM_001098528	98741	Mm.156081	NM_001033195	ENSMUSG00000092083	Kcnb2	9630047L19Rik|BB130875|Kv2.2	potassium voltage gated channel, Shab-related subfamily, member 2	protein-coding	5.19801	7.78471	5.05871	19
macs2_W-HD_S36_peak_85	1	15202376	15202662	+	50	NA	Intergenic	RMER4B|LTR|ERVK	-109933	NM_001098528	98741	Mm.156081	NM_001033195	ENSMUSG00000092083	Kcnb2	9630047L19Rik|BB130875|Kv2.2	potassium voltage gated channel, Shab-related subfamily, member 2	protein-coding	5.19801	7.78471	5.05871	134
macs2_W-HD_S36_peak_86	1	15305667	15306009	+	92	NA	Intergenic	(CA)n|Simple_repeat|Simple_repeat	-6614	NM_001098528	98741	Mm.156081	NM_001033195	ENSMUSG00000092083	Kcnb2	9630047L19Rik|BB130875|Kv2.2	potassium voltage gated channel, Shab-related subfamily, member 2	protein-coding	7.83812	12.4177	9.21328	267
macs2_W-HD_S36_peak_87	1	15359017	15359371	+	65	NA	intron (NM_001098528, intron 1 of 1)	intron (NM_001098528, intron 1 of 1)	46742	NM_001098528	98741	Mm.156081	NM_001033195	ENSMUSG00000092083	Kcnb2	9630047L19Rik|BB130875|Kv2.2	potassium voltage gated channel, Shab-related subfamily, member 2	protein-coding	6.06435	9.44269	6.51563	88
macs2_W-HD_S36_peak_88	1	15362563	15362849	+	50	NA	intron (NM_001098528, intron 1 of 1)	L1_Mus1|LINE|L1	50254	NM_001098528	98741	Mm.156081	NM_001033195	ENSMUSG00000092083	Kcnb2	9630047L19Rik|BB130875|Kv2.2	potassium voltage gated channel, Shab-related subfamily, member 2	protein-coding	5.19801	7.78471	5.05871	130
macs2_W-HD_S36_peak_89	1	15483142	15483632	+	65	NA	intron (NM_001098528, intron 1 of 1)	MIRb|SINE|MIR	170935	NM_001098528	98741	Mm.156081	NM_001033195	ENSMUSG00000092083	Kcnb2	9630047L19Rik|BB130875|Kv2.2	potassium voltage gated channel, Shab-related subfamily, member 2	protein-coding	6.06435	9.44269	6.51563	231
macs2_W-HD_S36_peak_90	1	15550101	15550392	+	80	NA	intron (NM_001098528, intron 1 of 1)	intron (NM_001098528, intron 1 of 1)	237794	NM_001098528	98741	Mm.156081	NM_001033195	ENSMUSG00000092083	Kcnb2	9630047L19Rik|BB130875|Kv2.2	potassium voltage gated channel, Shab-related subfamily, member 2	protein-coding	6.93068	11.1584	8.02015	147
macs2_W-HD_S36_peak_91	1	15551835	15552139	+	104	NA	intron (NM_001098528, intron 1 of 1)	intron (NM_001098528, intron 1 of 1)	239535	NM_001098528	98741	Mm.156081	NM_001033195	ENSMUSG00000092083	Kcnb2	9630047L19Rik|BB130875|Kv2.2	potassium voltage gated channel, Shab-related subfamily, member 2	protein-coding	8.41038	13.8696	10.4781	151
macs2_W-HD_S36_peak_253	1	36363071	36363367	+	65	NA	intron (NM_001310513, intron 3 of 21)	intron (NM_001310513, intron 3 of 21)	5962	NM_172652	226976	Mm.24734	NM_172652	ENSMUSG00000010453	Kansl3	4632411B12Rik|4932435K23|AI431067|AI647574|C85723|Kiaa1310|mKIAA1310	KAT8 regulatory NSL complex subunit 3	protein-coding	6.06435	9.44269	6.51563	178
macs2_W-HD_S36_peak_101	1	16963305	16963598	+	111	NA	Intergenic	B4|SINE|B4	134438	NM_020604	57339	Mm.143761	NM_020604	ENSMUSG00000042686	Jph1	ENSMUSG00000054314|JP-1|Jp1	junctophilin 1	protein-coding	8.66336	14.7373	11.1913	144
macs2_W-HD_S36_peak_102	1	17017755	17018236	+	128	NA	intron (NM_020604, intron 2 of 4)	L1Md_F2|LINE|L1	79894	NM_020604	57339	Mm.143761	NM_020604	ENSMUSG00000042686	Jph1	ENSMUSG00000054314|JP-1|Jp1	junctophilin 1	protein-coding	9.52969	16.5909	12.8575	238
macs2_W-HD_S36_peak_1394	1	151311408	151311706	+	80	NA	Intergenic	Intergenic	-32941	NM_001039512	117198	Mm.33764	NM_028582	ENSMUSG00000023150	Ivns1abp	1190004M08Rik|1700126I16Rik|AA960440|HSPC068|ND1|NS-1|NS1-BP|Nd1-L|Nd1-S|mKIAA0850	influenza virus NS1A binding protein	protein-coding	6.93068	11.1584	8.02015	165
macs2_W-HD_S36_peak_724	1	85907305	85907591	+	58	NA	intron (NM_022417, intron 5 of 5)	intron (NM_022417, intron 5 of 5)	12938	NM_022417	64294	Mm.29870	NM_022417	ENSMUSG00000026223	Itm2c	3110038L02Rik|BRI3|Bricd2c|E25|E25C|ITM3	integral membrane protein 2C	protein-coding	6.01829	8.59187	5.82948	116
macs2_W-HD_S36_peak_1652	1	171529572	171529858	+	50	NA	intron (NM_010584, intron 6 of 7)	intron (NM_010584, intron 6 of 7)	5579	NM_010584	16429	Mm.247426	NM_010584	ENSMUSG00000038209	Itln1	IntL|Itln|Itln2|Itln3|Itln5|Itlna|Lfr	intelectin 1 (galactofuranose binding)	protein-coding	5.19801	7.78471	5.05871	99
macs2_W-HD_S36_peak_686	1	82287846	82288137	+	129	NA	exon (NM_010570, exon 1 of 2)	exon (NM_010570, exon 1 of 2)	3448	NM_010570	16367	Mm.4952	NM_010570	ENSMUSG00000055980	Irs1	G972R|IRS-1	insulin receptor substrate 1	protein-coding	10.0221	16.7194	12.9852	114
macs2_W-HD_S36_peak_1991	1	193145569	193145855	+	69	NA	Intergenic	Intergenic	-7400	NM_016851	54139	Mm.273695	NM_016851	ENSMUSG00000026638	Irf6	AI876454|E230028I05Rik|mirf6	interferon regulatory factor 6	protein-coding	6.63226	9.85821	6.9174	188
macs2_W-HD_S36_peak_816	1	90098701	90099005	+	96	NA	intron (NM_029122, intron 7 of 18)	intron (NM_029122, intron 7 of 18)	54548	NM_029122	74918	Mm.317517	NM_029122	ENSMUSG00000026301	Iqca	4930465P12Rik|4930585L22Rik|BB288505|Iqca1	IQ motif containing with AAA domain	protein-coding	8.27515	13.0389	9.68092	200
macs2_W-HD_S36_peak_817	1	90101293	90101579	+	60	NA	intron (NM_029122, intron 7 of 18)	B3|SINE|B2	51965	NM_029122	74918	Mm.317517	NM_029122	ENSMUSG00000026301	Iqca	4930465P12Rik|4930585L22Rik|BB288505|Iqca1	IQ motif containing with AAA domain	protein-coding	5.88727	8.83881	6.05217	197
macs2_W-HD_S36_peak_818	1	90108914	90109200	+	46	NA	intron (NM_029122, intron 6 of 18)	MTEb|LTR|ERVL-MaLR	44344	NM_029122	74918	Mm.317517	NM_029122	ENSMUSG00000026301	Iqca	4930465P12Rik|4930585L22Rik|BB288505|Iqca1	IQ motif containing with AAA domain	protein-coding	5.04623	7.2687	4.68981	142
macs2_W-HD_S36_peak_819	1	90130414	90130706	+	58	NA	intron (NM_029122, intron 5 of 18)	intron (NM_029122, intron 5 of 18)	22841	NM_029122	74918	Mm.317517	NM_029122	ENSMUSG00000026301	Iqca	4930465P12Rik|4930585L22Rik|BB288505|Iqca1	IQ motif containing with AAA domain	protein-coding	6.01829	8.59187	5.82948	114
macs2_W-HD_S36_peak_820	1	90136605	90136891	+	50	NA	intron (NM_029122, intron 5 of 18)	intron (NM_029122, intron 5 of 18)	16653	NM_029122	74918	Mm.317517	NM_029122	ENSMUSG00000026301	Iqca	4930465P12Rik|4930585L22Rik|BB288505|Iqca1	IQ motif containing with AAA domain	protein-coding	5.19801	7.78471	5.05871	57
macs2_W-HD_S36_peak_1283	1	135406940	135407226	+	50	NA	intron (NM_153774, intron 6 of 23)	intron (NM_153774, intron 6 of 23)	23408	NM_153774	226432	Mm.271642	NM_153774	ENSMUSG00000041879	Ipo9	0710008K06Rik|AI845704|C78347|Imp9|Ranbp9|mKIAA1192	importin 9	protein-coding	5.19801	7.78471	5.05871	92
macs2_W-HD_S36_peak_1959	1	191592067	191592358	+	65	NA	intron (NM_001306204, intron 2 of 17)	B3|SINE|B2	16576	NM_178632	77065	Mm.338175	NM_178632	ENSMUSG00000037461	Ints7	5930412E23Rik|int7	integrator complex subunit 7	protein-coding	6.06435	9.44269	6.51563	207
macs2_W-HD_S36_peak_1960	1	191622404	191622690	+	50	NA	3' UTR (NM_178632, exon 20 of 20)	3' UTR (NM_178632, exon 20 of 20)	46911	NM_178632	77065	Mm.338175	NM_178632	ENSMUSG00000037461	Ints7	5930412E23Rik|int7	integrator complex subunit 7	protein-coding	5.19801	7.78471	5.05871	146
macs2_W-HD_S36_peak_1103	1	121299523	121299809	+	58	NA	Intergenic	RMER1B|Other|Other	28012	NM_001271531	72999	Mm.27136	NM_133748	ENSMUSG00000003721	Insig2	2900053I11Rik|C730043J18Rik|Insig-2	insulin induced gene 2	protein-coding	6.02932	8.63315	5.86648	28
macs2_W-HD_S36_peak_1104	1	121336422	121336709	+	65	NA	Intergenic	B4A|SINE|B4	-3976	NM_178082	72999	Mm.27136	NM_133748	ENSMUSG00000003721	Insig2	2900053I11Rik|C730043J18Rik|Insig-2	insulin induced gene 2	protein-coding	6.06435	9.44269	6.51563	198
macs2_W-HD_S36_peak_759	1	87644242	87644583	+	65	NA	intron (NM_010566, intron 2 of 26)	MLT1D|LTR|ERVL-MaLR	24100	NR_122078	16331	Mm.15105	NM_010566	ENSMUSG00000026288	Inpp5d	SHIP|SHIP-1|SHIP1|SIP-145|p150Ship|s-SHIP	inositol polyphosphate-5-phosphatase D	protein-coding	6.06435	9.44269	6.51563	171
macs2_W-HD_S36_peak_270	1	37322676	37323051	+	74	NA	intron (NM_001290797, intron 1 of 25)	intron (NM_001290797, intron 1 of 25)	23025	NM_030266	269180	Mm.5294	NM_030266	ENSMUSG00000026113	Inpp4a	107kDa|9630012D15|D130048C09Rik|R74740	inositol polyphosphate-4-phosphatase, type I	protein-coding	6.7283	10.4666	7.48133	124
macs2_W-HD_S36_peak_271	1	37345182	37345663	+	111	NA	intron (NM_001290797, intron 1 of 25)	intron (NM_001290797, intron 1 of 25)	-23795	NM_172971	269180	Mm.5294	NM_030266	ENSMUSG00000026113	Inpp4a	107kDa|9630012D15|D130048C09Rik|R74740	inositol polyphosphate-4-phosphatase, type I	protein-coding	8.66336	14.7373	11.1913	242
macs2_W-HD_S36_peak_272	1	37358831	37359117	+	46	NA	intron (NM_001290797, intron 4 of 25)	intron (NM_001290797, intron 4 of 25)	-10243	NM_172971	269180	Mm.5294	NM_030266	ENSMUSG00000026113	Inpp4a	107kDa|9630012D15|D130048C09Rik|R74740	inositol polyphosphate-4-phosphatase, type I	protein-coding	5.26601	7.20431	4.63969	126
macs2_W-HD_S36_peak_273	1	37366813	37367112	+	95	NA	exon (NM_030266, exon 8 of 26)	exon (NM_030266, exon 8 of 26)	-2255	NM_172971	269180	Mm.5294	NM_030266	ENSMUSG00000026113	Inpp4a	107kDa|9630012D15|D130048C09Rik|R74740	inositol polyphosphate-4-phosphatase, type I	protein-coding	7.79702	12.9251	9.58841	49
macs2_W-HD_S36_peak_274	1	37373101	37373392	+	103	NA	intron (NM_001290797, intron 13 of 25)	intron (NM_001290797, intron 13 of 25)	4029	NM_001290798	269180	Mm.5294	NM_030266	ENSMUSG00000026113	Inpp4a	107kDa|9630012D15|D130048C09Rik|R74740	inositol polyphosphate-4-phosphatase, type I	protein-coding	8.44105	13.7466	10.3714	156
macs2_W-HD_S36_peak_420	1	52802466	52802752	+	50	NA	intron (NM_008384, intron 1 of 5)	intron (NM_008384, intron 1 of 5)	15079	NM_008384	16329	Mm.917	NM_008384	ENSMUSG00000026102	Inpp1	2300002C06Rik|AV137389	inositol polyphosphate-1-phosphatase	protein-coding	5.19801	7.78471	5.05871	123
macs2_W-HD_S36_peak_526	1	62976784	62977073	+	65	NA	Intergenic	Intergenic	137339	NM_001114609	227195	Mm.74718	NM_001081436	ENSMUSG00000040865	Ino80d	7330405I11|A430093A21Rik|BC010584|OTTMUSG00000002594	INO80 complex subunit D	protein-coding	6.06435	9.44269	6.51563	102
macs2_W-HD_S36_peak_527	1	62986117	62986413	+	125	NA	Intergenic	Intergenic	128002	NM_001114609	227195	Mm.74718	NM_001081436	ENSMUSG00000040865	Ino80d	7330405I11|A430093A21Rik|BC010584|OTTMUSG00000002594	INO80 complex subunit D	protein-coding	9.77973	16.1986	12.5835	124
macs2_W-HD_S36_peak_528	1	63078358	63078659	+	95	NA	intron (NM_001081436, intron 6 of 11)	intron (NM_001081436, intron 6 of 11)	35759	NM_001114609	227195	Mm.74718	NM_001081436	ENSMUSG00000040865	Ino80d	7330405I11|A430093A21Rik|BC010584|OTTMUSG00000002594	INO80 complex subunit D	protein-coding	7.79702	12.9251	9.58841	157
macs2_W-HD_S36_peak_529	1	63095323	63095671	+	200	NA	intron (NM_001081436, intron 2 of 11)	intron (NM_001081436, intron 2 of 11)	18770	NM_001114609	227195	Mm.74718	NM_001081436	ENSMUSG00000040865	Ino80d	7330405I11|A430093A21Rik|BC010584|OTTMUSG00000002594	INO80 complex subunit D	protein-coding	12.995	24.3544	20.023	248
macs2_W-HD_S36_peak_530	1	63098926	63099218	+	79	NA	intron (NM_001081436, intron 2 of 11)	RMER19B|LTR|ERVK	15195	NM_001114609	227195	Mm.74718	NM_001081436	ENSMUSG00000040865	Ino80d	7330405I11|A430093A21Rik|BC010584|OTTMUSG00000002594	INO80 complex subunit D	protein-coding	7.25682	10.9337	7.93224	68
macs2_W-HD_S36_peak_531	1	63110678	63111113	+	200	NA	intron (NM_001081436, intron 1 of 11)	intron (NM_001081436, intron 1 of 11)	3372	NM_001114609	227195	Mm.74718	NM_001081436	ENSMUSG00000040865	Ino80d	7330405I11|A430093A21Rik|BC010584|OTTMUSG00000002594	INO80 complex subunit D	protein-coding	12.995	24.3544	20.023	216
macs2_W-HD_S36_peak_1066	1	119290208	119290653	+	136	NA	Intergenic	Intergenic	131818	NM_008381	16324	Mm.3092	NM_008381	ENSMUSG00000037035	Inhbb	-	inhibin beta-B	protein-coding	10.0925	17.4383	13.6742	198
macs2_W-HD_S36_peak_1067	1	119307968	119308264	+	91	NA	Intergenic	RSINE1|SINE|B4	114132	NM_008381	16324	Mm.3092	NM_008381	ENSMUSG00000037035	Inhbb	-	inhibin beta-B	protein-coding	7.62999	12.3421	9.14504	120
macs2_W-HD_S36_peak_1068	1	119328461	119328749	+	65	NA	Intergenic	B4|SINE|B4	93643	NM_008381	16324	Mm.3092	NM_008381	ENSMUSG00000037035	Inhbb	-	inhibin beta-B	protein-coding	6.53114	9.50969	6.5778	74
macs2_W-HD_S36_peak_1069	1	119345731	119346017	+	46	NA	Intergenic	Intergenic	76374	NM_008381	16324	Mm.3092	NM_008381	ENSMUSG00000037035	Inhbb	-	inhibin beta-B	protein-coding	5.26601	7.20431	4.63969	188
macs2_W-HD_S36_peak_920	1	93811874	93812166	+	95	NA	intron (NM_025454, intron 3 of 7)	intron (NM_025454, intron 3 of 7)	8055	NM_025454	66262	Mm.64065	NM_025454	ENSMUSG00000026283	Ing5	1700001C14Rik|1700027H23Rik|1810018M11Rik|AI225768	inhibitor of growth family, member 5	protein-coding	7.79702	12.9251	9.58841	135
macs2_W-HD_S36_peak_1191	1	130906214	130906500	+	50	NA	TTS (NM_021380)	TTS (NM_021380)	4939	NM_021380	58181	Mm.103794	NM_021380	ENSMUSG00000026416	Il20	Zcyto10	interleukin 20	protein-coding	5.16949	7.68167	5.05871	149
macs2_W-HD_S36_peak_318	1	40360377	40360774	+	89	NA	intron (NM_133193, intron 9 of 10)	(TG)n|Simple_repeat|Simple_repeat	35948	NM_133193	107527	Mm.155583	NM_133193	ENSMUSG00000070942	Il1rl2	AI481289|AW551444|IL-1Rrp2	interleukin 1 receptor-like 2	protein-coding	6.05151	12.0837	8.91021	154
macs2_W-HD_S36_peak_319	1	40430710	40431004	+	80	NA	intron (NM_001294171, intron 1 of 7)	intron (NM_001294171, intron 1 of 7)	1287	NM_001294171	17082	Mm.289824	NM_010743	ENSMUSG00000026069	Il1rl1	DER4|Fit-1|Ly84|ST2L|St2|St2-rs1|T1|T1/ST2	interleukin 1 receptor-like 1	protein-coding	6.93068	11.1584	8.02015	121
macs2_W-HD_S36_peak_315	1	40018725	40019081	+	111	NA	intron (NM_001252200, intron 26 of 31)	L1MC2|LINE|L1	-65865	NM_010555	16178	Mm.1349	NM_010555	ENSMUSG00000026073	Il1r2	CD121b|Il1r-2	interleukin 1 receptor, type II	protein-coding	8.66336	14.7373	11.1913	142
macs2_W-HD_S36_peak_316	1	40069153	40069444	+	95	NA	Intergenic	LTR82A|LTR|ERVL	-15470	NM_010555	16178	Mm.1349	NM_010555	ENSMUSG00000026073	Il1r2	CD121b|Il1r-2	interleukin 1 receptor, type II	protein-coding	8.14931	12.7765	9.56058	217
macs2_W-HD_S36_peak_317	1	40182120	40182466	+	186	NA	Intergenic	Intergenic	-42787	NM_008362	16177	Mm.896	NM_008362	ENSMUSG00000026072	Il1r1	CD121a|CD121b|IL-1R1|IL-iR|Il1r-1	interleukin 1 receptor, type I	protein-coding	12.7889	22.8874	18.6604	146
macs2_W-HD_S36_peak_320	1	40522220	40522516	+	96	NA	intron (NM_010553, intron 3 of 12)	intron (NM_010553, intron 3 of 12)	7006	NM_010553	16174	Mm.20466	NM_010553	ENSMUSG00000026068	Il18rap	AcPL|IL-18R-beta|IL-18RAcP|IL-18Rbeta|IL-1RAcPL	interleukin 18 receptor accessory protein	protein-coding	8.27515	13.0389	9.68092	207
macs2_W-HD_S36_peak_321	1	40541761	40542047	+	65	NA	exon (NM_010553, exon 10 of 13)	exon (NM_010553, exon 10 of 13)	26542	NM_010553	16174	Mm.20466	NM_010553	ENSMUSG00000026068	Il18rap	AcPL|IL-18R-beta|IL-18RAcP|IL-18Rbeta|IL-1RAcPL	interleukin 18 receptor accessory protein	protein-coding	6.32606	9.32667	6.51563	124
macs2_W-HD_S36_peak_1192	1	130996268	130996563	+	95	NA	Intergenic	Intergenic	-23430	NM_010548	16153	Mm.874	NM_010548	ENSMUSG00000016529	Il10	CSIF|Il-10	interleukin 10	protein-coding	7.79702	12.9251	9.58841	112
macs2_W-HD_S36_peak_1193	1	131054936	131055249	+	65	NA	exon (NM_008551, exon 10 of 10)	exon (NM_008551, exon 10 of 10)	35247	NM_010548	16153	Mm.874	NM_010548	ENSMUSG00000016529	Il10	CSIF|Il-10	interleukin 10	protein-coding	6.06435	9.44269	6.51563	219
macs2_W-HD_S36_peak_574	1	69609558	69609927	+	65	NA	intron (NM_011770, intron 3 of 7)	L2b|LINE|L2	76218	NM_011770	22779	Mm.106343	NM_011770	ENSMUSG00000025997	Ikzf2	A730095J18Rik|Helios|Zfpn1a2|Znfn1a2	IKAROS family zinc finger 2	protein-coding	6.06435	9.44269	6.51563	190
macs2_W-HD_S36_peak_575	1	69646032	69646318	+	50	NA	intron (NM_011770, intron 3 of 7)	PB1D10|SINE|Alu	39785	NM_011770	22779	Mm.106343	NM_011770	ENSMUSG00000025997	Ikzf2	A730095J18Rik|Helios|Zfpn1a2|Znfn1a2	IKAROS family zinc finger 2	protein-coding	5.19801	7.78471	5.05871	72
macs2_W-HD_S36_peak_576	1	69669848	69670226	+	145	NA	intron (NM_011770, intron 3 of 7)	intron (NM_011770, intron 3 of 7)	15923	NM_011770	22779	Mm.106343	NM_011770	ENSMUSG00000025997	Ikzf2	A730095J18Rik|Helios|Zfpn1a2|Znfn1a2	IKAROS family zinc finger 2	protein-coding	10.396	18.4822	14.5809	245
macs2_W-HD_S36_peak_1196	1	131315322	131315608	+	50	NA	intron (NM_001081011, intron 17 of 22)	intron (NM_001081011, intron 17 of 22)	-35902	NM_019777	56489	Mm.386783	NM_019777	ENSMUSG00000042349	Ikbke	AW558201|IKK-i|IKKepsilon|Ikki	inhibitor of kappaB kinase epsilon	protein-coding	5.19801	7.78471	5.05871	127
macs2_W-HD_S36_peak_1667	1	172485931	172486217	+	56	NA	intron (NM_033608, intron 3 of 20)	intron (NM_033608, intron 3 of 20)	3757	NM_033608	93842	Mm.214530	NM_033608	ENSMUSG00000037995	Igsf9	644ETD8|Dasm1|Kiaa1355-hp|NRT1|Ncaml|mKIAA1355	immunoglobulin superfamily, member 9	protein-coding	5.92741	8.39104	5.65205	150
macs2_W-HD_S36_peak_1665	1	172308915	172309201	+	28	NA	Intergenic	Intergenic	-3309	NM_080419	140559	Mm.271717	NM_080419	ENSMUSG00000038034	Igsf8	ESTM34|EWI-2|KCT-4|PGRL	immunoglobulin superfamily, member 8	protein-coding	4.22053	5.22133	2.89047	9
macs2_W-HD_S36_peak_609	1	72874869	72875192	+	50	NA	promoter-TSS (NM_010518)	promoter-TSS (NM_010518)	-165	NM_010518	16011	Mm.405761	NM_010518	ENSMUSG00000026185	Igfbp5	AI256729|AW208790|IGFBP-5|IGFBP-5P	insulin-like growth factor binding protein 5	protein-coding	5.19801	7.78471	5.05871	268
macs2_W-HD_S36_peak_610	1	72880053	72880350	+	53	NA	Intergenic	B1_Mus2|SINE|Alu	-5336	NM_010518	16011	Mm.405761	NM_010518	ENSMUSG00000026185	Igfbp5	AI256729|AW208790|IGFBP-5|IGFBP-5P	insulin-like growth factor binding protein 5	protein-coding	5.53364	8.05157	5.32145	152
macs2_W-HD_S36_peak_607	1	72785451	72785776	+	80	NA	Intergenic	ORR1E|LTR|ERVL-MaLR	-38867	NM_008342	16008	Mm.141936	NM_008342	ENSMUSG00000039323	Igfbp2	AI255832|IBP-2|Igfbp-2|mIGFBP-2	insulin-like growth factor binding protein 2	protein-coding	6.93068	11.1584	8.02015	161
macs2_W-HD_S36_peak_608	1	72828026	72828313	+	65	NA	intron (NM_001310659, intron 1 of 3)	intron (NM_001310659, intron 1 of 3)	2782	NM_001310659	16008	Mm.141936	NM_008342	ENSMUSG00000039323	Igfbp2	AI255832|IBP-2|Igfbp-2|mIGFBP-2	insulin-like growth factor binding protein 2	protein-coding	6.06435	9.44269	6.51563	129
macs2_W-HD_S36_peak_1675	1	173579600	173579886	+	50	NA	Intergenic	IAPEY3-int|LTR|ERVK	19531	NM_001177350	623121	Mm.138449	NM_001033384	ENSMUSG00000073491	Ifi213	E030037K03Rik|E430029J22Rik|Pydc4|Pyr-A	interferon activated gene 213	protein-coding	5.19801	7.78471	5.05871	199
macs2_W-HD_S36_peak_1676	1	173913709	173913995	+	44	NA	promoter-TSS (NM_001301745)	promoter-TSS (NM_001301745)	-806	NM_001033450	381308	Mm.490248	NM_001033450	ENSMUSG00000026536	Ifi211	A730048F03|Ifi205b|Mnda|ifi-205-B	interferon activated gene 211	protein-coding	5.03058	7.00138	4.45858	54
macs2_W-HD_S36_peak_1677	1	173925070	173925368	+	186	NA	intron (NM_001302649, intron 8 of 9)	RLTR17B_Mm|LTR|ERVK	-12173	NM_001033450	381308	Mm.490248	NM_001033450	ENSMUSG00000026536	Ifi211	A730048F03|Ifi205b|Mnda|ifi-205-B	interferon activated gene 211	protein-coding	12.7889	22.8874	18.6604	147
macs2_W-HD_S36_peak_1453	1	154965758	154966047	+	65	NA	Intergenic	RMER17B|LTR|ERVK	133734	NM_010500	15939	Mm.12246	NM_010500	ENSMUSG00000056708	Ier5	-	immediate early response 5	protein-coding	6.06435	9.44269	6.51563	142
macs2_W-HD_S36_peak_1454	1	155020521	155020808	+	70	NA	Intergenic	Intergenic	78972	NM_010500	15939	Mm.12246	NM_010500	ENSMUSG00000056708	Ier5	-	immediate early response 5	protein-coding	6.77058	10.0302	7.06645	135
macs2_W-HD_S36_peak_1455	1	155069368	155069660	+	95	NA	Intergenic	Intergenic	30122	NM_010500	15939	Mm.12246	NM_010500	ENSMUSG00000056708	Ier5	-	immediate early response 5	protein-coding	7.79702	12.9251	9.58841	73
macs2_W-HD_S36_peak_550	1	65168633	65168919	+	50	NA	intron (NM_001111320, intron 3 of 8)	intron (NM_001111320, intron 3 of 8)	10366	NM_010497	15926	Mm.9925	NM_010497	ENSMUSG00000025950	Idh1	AI314845|AI788952|E030024J03Rik|Id-1|Idh-1|Idpc	isocitrate dehydrogenase 1 (NADP+), soluble	protein-coding	5.19801	7.78471	5.05871	208
macs2_W-HD_S36_peak_497	1	60039985	60040278	+	111	NA	intron (NM_001316694, intron 1 of 10)	intron (NM_001316694, intron 1 of 10)	2991	NM_027407	70375	Mm.17834	NM_027407	ENSMUSG00000026018	Ica1l	1700030B17Rik|Als2cr15	islet cell autoantigen 1-like	protein-coding	8.66336	14.7373	11.1913	110
macs2_W-HD_S36_peak_498	1	60047823	60048109	+	46	NA	Intergenic	L1VL1|LINE|L1	-4844	NM_001316695	70375	Mm.17834	NM_027407	ENSMUSG00000026018	Ica1l	1700030B17Rik|Als2cr15	islet cell autoantigen 1-like	protein-coding	5.04623	7.2687	4.68981	180
macs2_W-HD_S36_peak_1105	1	121509376	121509662	+	50	NA	TTS (NM_010483)	TTS (NM_010483)	18946	NM_010483	15564	Mm.4833	NM_010483	ENSMUSG00000050534	Htr5b	5-Ht5b	5-hydroxytryptamine (serotonin) receptor 5B	protein-coding	5.19801	7.78471	5.05871	52
macs2_W-HD_S36_peak_729	1	86126776	86127062	+	50	NA	intron (NM_027357, intron 19 of 24)	B1_Mur4|SINE|Alu	-14949	NM_008311	15559	Mm.439747	NM_008311	ENSMUSG00000026228	Htr2b	5-HT2B|AJ012488|AV377389	5-hydroxytryptamine (serotonin) receptor 2B	protein-coding	5.19801	7.78471	5.05871	143
macs2_W-HD_S36_peak_444	1	55079678	55079974	+	145	NA	intron (NM_010477, intron 9 of 11)	RSINE1|SINE|B4	8106	NM_010477	15510	Mm.1777	NM_010477	ENSMUSG00000025980	Hspd1	60kDa|Hsp60	heat shock protein 1 (chaperonin)	protein-coding	10.396	18.4822	14.5809	29
macs2_W-HD_S36_peak_458	1	56406004	56406294	+	111	NA	Intergenic	(TG)n|Simple_repeat|Simple_repeat	231302	NM_027661	71066	Mm.152656	NM_027661	ENSMUSG00000045336	Hsfy2	4933413G11Rik|Hspy2l	heat shock transcription factor, Y-linked 2	protein-coding	8.66336	14.7373	11.1913	141
macs2_W-HD_S36_peak_459	1	56484426	56484712	+	50	NA	Intergenic	B3|SINE|B2	152882	NM_027661	71066	Mm.152656	NM_027661	ENSMUSG00000045336	Hsfy2	4933413G11Rik|Hspy2l	heat shock transcription factor, Y-linked 2	protein-coding	5.19801	7.78471	5.05871	115
macs2_W-HD_S36_peak_460	1	56696175	56696461	+	50	NA	Intergenic	Lx7|LINE|L1	-58867	NM_027661	71066	Mm.152656	NM_027661	ENSMUSG00000045336	Hsfy2	4933413G11Rik|Hspy2l	heat shock transcription factor, Y-linked 2	protein-coding	5.19801	7.78471	5.05871	162
macs2_W-HD_S36_peak_461	1	56751095	56751534	+	96	NA	Intergenic	ORR1B2|LTR|ERVL-MaLR	-113863	NM_027661	71066	Mm.152656	NM_027661	ENSMUSG00000045336	Hsfy2	4933413G11Rik|Hspy2l	heat shock transcription factor, Y-linked 2	protein-coding	8.27515	13.0389	9.68092	259
macs2_W-HD_S36_peak_237	1	35529188	35529475	+	65	NA	Intergenic	MLTR14|LTR|ERV1	-539069	NM_015818	50785	Mm.213566	NM_015818	ENSMUSG00000045216	Hs6st1	6Ost1	heparan sulfate 6-O-sulfotransferase 1	protein-coding	6.06435	9.44269	6.51563	188
macs2_W-HD_S36_peak_238	1	35579499	35579785	+	50	NA	Intergenic	Intergenic	-488758	NM_015818	50785	Mm.213566	NM_015818	ENSMUSG00000045216	Hs6st1	6Ost1	heparan sulfate 6-O-sulfotransferase 1	protein-coding	5.19801	7.78471	5.05871	146
macs2_W-HD_S36_peak_239	1	35586252	35586539	+	65	NA	Intergenic	Intergenic	-482005	NM_015818	50785	Mm.213566	NM_015818	ENSMUSG00000045216	Hs6st1	6Ost1	heparan sulfate 6-O-sulfotransferase 1	protein-coding	6.06435	9.44269	6.51563	146
macs2_W-HD_S36_peak_240	1	35656722	35657016	+	53	NA	Intergenic	(TCTCTG)n|Simple_repeat|Simple_repeat	-411531	NM_015818	50785	Mm.213566	NM_015818	ENSMUSG00000045216	Hs6st1	6Ost1	heparan sulfate 6-O-sulfotransferase 1	protein-coding	5.53364	8.05157	5.32145	153
macs2_W-HD_S36_peak_241	1	35724637	35724956	+	80	NA	Intergenic	Intergenic	-343604	NM_015818	50785	Mm.213566	NM_015818	ENSMUSG00000045216	Hs6st1	6Ost1	heparan sulfate 6-O-sulfotransferase 1	protein-coding	6.93068	11.1584	8.02015	162
macs2_W-HD_S36_peak_242	1	35943109	35943395	+	60	NA	Intergenic	Intergenic	-125148	NM_015818	50785	Mm.213566	NM_015818	ENSMUSG00000045216	Hs6st1	6Ost1	heparan sulfate 6-O-sulfotransferase 1	protein-coding	5.88727	8.83881	6.05217	98
macs2_W-HD_S36_peak_243	1	35985137	35985423	+	50	NA	Intergenic	MTD|LTR|ERVL-MaLR	-83120	NM_015818	50785	Mm.213566	NM_015818	ENSMUSG00000045216	Hs6st1	6Ost1	heparan sulfate 6-O-sulfotransferase 1	protein-coding	5.19801	7.78471	5.05871	150
macs2_W-HD_S36_peak_244	1	35994742	35995043	+	60	NA	Intergenic	Intergenic	-73508	NM_015818	50785	Mm.213566	NM_015818	ENSMUSG00000045216	Hs6st1	6Ost1	heparan sulfate 6-O-sulfotransferase 1	protein-coding	5.88727	8.83881	6.05217	72
macs2_W-HD_S36_peak_245	1	35996437	35996723	+	50	NA	Intergenic	RLTR17B_Mm|LTR|ERVK	-71820	NM_015818	50785	Mm.213566	NM_015818	ENSMUSG00000045216	Hs6st1	6Ost1	heparan sulfate 6-O-sulfotransferase 1	protein-coding	5.19801	7.78471	5.05871	247
macs2_W-HD_S36_peak_246	1	35999052	35999444	+	128	NA	Intergenic	Intergenic	-69152	NM_015818	50785	Mm.213566	NM_015818	ENSMUSG00000045216	Hs6st1	6Ost1	heparan sulfate 6-O-sulfotransferase 1	protein-coding	9.52969	16.5909	12.8575	196
macs2_W-HD_S36_peak_247	1	36076621	36076921	+	80	NA	intron (NM_015818, intron 1 of 1)	intron (NM_015818, intron 1 of 1)	8371	NM_015818	50785	Mm.213566	NM_015818	ENSMUSG00000045216	Hs6st1	6Ost1	heparan sulfate 6-O-sulfotransferase 1	protein-coding	6.93068	11.1584	8.02015	111
macs2_W-HD_S36_peak_1693	1	176840377	176840720	+	95	NA	intron (NM_029756, intron 6 of 17)	intron (NM_029756, intron 6 of 17)	-4415	NR_037996	15365	Mm.441435	NR_037996		Hmga2-ps1	EG666235|Gm7996|Hmgic-ps1|[y]i-c	high mobility group AT-hook 2, pseudogene 1	pseudo	7.79702	12.9251	9.58841	171
macs2_W-HD_S36_peak_1694	1	176868769	176869076	+	111	NA	intron (NM_029756, intron 10 of 17)	intron (NM_029756, intron 10 of 17)	-32789	NR_037996	15365	Mm.441435	NR_037996		Hmga2-ps1	EG666235|Gm7996|Hmgic-ps1|[y]i-c	high mobility group AT-hook 2, pseudogene 1	pseudo	8.66336	14.7373	11.1913	140
macs2_W-HD_S36_peak_1695	1	176870930	176871216	+	46	NA	intron (NM_029756, intron 10 of 17)	intron (NM_029756, intron 10 of 17)	-34940	NR_037996	15365	Mm.441435	NR_037996		Hmga2-ps1	EG666235|Gm7996|Hmgic-ps1|[y]i-c	high mobility group AT-hook 2, pseudogene 1	pseudo	5.26601	7.20431	4.63969	211
macs2_W-HD_S36_peak_1696	1	176976548	176976838	+	83	NA	intron (NM_029756, intron 16 of 17)	intron (NM_029756, intron 16 of 17)	-140560	NR_037996	15365	Mm.441435	NR_037996		Hmga2-ps1	EG666235|Gm7996|Hmgic-ps1|[y]i-c	high mobility group AT-hook 2, pseudogene 1	pseudo	7.52287	11.5139	8.34979	141
macs2_W-HD_S36_peak_1697	1	176993603	176993896	+	58	NA	intron (NM_029756, intron 16 of 17)	intron (NM_029756, intron 16 of 17)	-157616	NR_037996	15365	Mm.441435	NR_037996		Hmga2-ps1	EG666235|Gm7996|Hmgic-ps1|[y]i-c	high mobility group AT-hook 2, pseudogene 1	pseudo	6.01829	8.59187	5.82948	145
macs2_W-HD_S36_peak_1698	1	177007552	177007842	+	95	NA	intron (NM_029756, intron 16 of 17)	ORR1B1-int|LTR|ERVL-MaLR	-171564	NR_037996	15365	Mm.441435	NR_037996		Hmga2-ps1	EG666235|Gm7996|Hmgic-ps1|[y]i-c	high mobility group AT-hook 2, pseudogene 1	pseudo	7.79702	12.9251	9.58841	138
macs2_W-HD_S36_peak_1391	1	150741067	150741356	+	80	NA	intron (NM_001024720, intron 25 of 106)	intron (NM_001024720, intron 25 of 106)	252224	NM_001024720	545370	Mm.379425	NM_001024720	ENSMUSG00000066842	Hmcn1	EG545370|FIBL-6|Gm201	hemicentin 1	protein-coding	6.93068	11.1584	8.02015	147
macs2_W-HD_S36_peak_1392	1	150972703	150972991	+	70	NA	intron (NM_001024720, intron 1 of 106)	B1_Mus2|SINE|Alu	20588	NM_001024720	545370	Mm.379425	NM_001024720	ENSMUSG00000066842	Hmcn1	EG545370|FIBL-6|Gm201	hemicentin 1	protein-coding	6.77058	10.0302	7.06645	97
macs2_W-HD_S36_peak_1825	1	184739126	184739413	+	65	NA	Intergenic	Tigger7|DNA|TcMar-Tigger	-6776	NM_008250	15284	Mm.1347	NM_008250	ENSMUSG00000039377	Hlx	Hlx1	H2.0-like homeobox	protein-coding	6.06435	9.44269	6.51563	147
macs2_W-HD_S36_peak_1804	1	183418653	183418939	+	71	NA	promoter-TSS (NM_001308052)	promoter-TSS (NM_001308052)	326	NM_030175	78772	Mm.29003	NM_030175	ENSMUSG00000053461	Hhipl2	4930507C10Rik|AW208802|Hhip3	hedgehog interacting protein-like 2	protein-coding	6.62302	10.1427	7.1772	105
macs2_W-HD_S36_peak_1805	1	183446343	183446684	+	89	NA	Intergenic	ORR1D2|LTR|ERVL-MaLR	27265	NM_001308052	78772	Mm.29003	NM_030175	ENSMUSG00000053461	Hhipl2	4930507C10Rik|AW208802|Hhip3	hedgehog interacting protein-like 2	protein-coding	7.56934	12.1453	8.95207	210
macs2_W-HD_S36_peak_1806	1	183535403	183535694	+	95	NA	Intergenic	Intergenic	116300	NM_001308052	78772	Mm.29003	NM_030175	ENSMUSG00000053461	Hhipl2	4930507C10Rik|AW208802|Hhip3	hedgehog interacting protein-like 2	protein-coding	7.79702	12.9251	9.58841	178
macs2_W-HD_S36_peak_1807	1	183573398	183573698	+	95	NA	Intergenic	Intergenic	154300	NM_001308052	78772	Mm.29003	NM_030175	ENSMUSG00000053461	Hhipl2	4930507C10Rik|AW208802|Hhip3	hedgehog interacting protein-like 2	protein-coding	7.79702	12.9251	9.58841	79
macs2_W-HD_S36_peak_1808	1	183668141	183668427	+	50	NA	Intergenic	Intergenic	249036	NM_001308052	78772	Mm.29003	NM_030175	ENSMUSG00000053461	Hhipl2	4930507C10Rik|AW208802|Hhip3	hedgehog interacting protein-like 2	protein-coding	5.19801	7.78471	5.05871	113
macs2_W-HD_S36_peak_1809	1	183696127	183696413	+	50	NA	Intergenic	Intergenic	277022	NM_001308052	78772	Mm.29003	NM_030175	ENSMUSG00000053461	Hhipl2	4930507C10Rik|AW208802|Hhip3	hedgehog interacting protein-like 2	protein-coding	5.19801	7.78471	5.05871	92
macs2_W-HD_S36_peak_1981	1	192493891	192494177	+	49	NA	intron (NM_010600, intron 10 of 10)	intron (NM_010600, intron 10 of 10)	277185	NM_144881	226861	Mm.145857	NM_144881	ENSMUSG00000037375	Hhat	2810432O22Rik|AI462858|AP-2CRE|Skn|Tg(TFAP2A-cre)1Will	hedgehog acyltransferase	protein-coding	5.12774	7.53624	4.94548	146
macs2_W-HD_S36_peak_1982	1	192521050	192521337	+	65	NA	intron (NM_144881, intron 11 of 11)	intron (NM_144881, intron 11 of 11)	250026	NM_144881	226861	Mm.145857	NM_144881	ENSMUSG00000037375	Hhat	2810432O22Rik|AI462858|AP-2CRE|Skn|Tg(TFAP2A-cre)1Will	hedgehog acyltransferase	protein-coding	6.06435	9.44269	6.51563	259
macs2_W-HD_S36_peak_1983	1	192583202	192583510	+	89	NA	intron (NM_144881, intron 10 of 11)	intron (NM_144881, intron 10 of 11)	187863	NM_144881	226861	Mm.145857	NM_144881	ENSMUSG00000037375	Hhat	2810432O22Rik|AI462858|AP-2CRE|Skn|Tg(TFAP2A-cre)1Will	hedgehog acyltransferase	protein-coding	7.56934	12.1453	8.95207	67
macs2_W-HD_S36_peak_1984	1	192669874	192670196	+	72	NA	intron (NM_144881, intron 8 of 11)	(TG)n|Simple_repeat|Simple_repeat	101184	NM_144881	226861	Mm.145857	NM_144881	ENSMUSG00000037375	Hhat	2810432O22Rik|AI462858|AP-2CRE|Skn|Tg(TFAP2A-cre)1Will	hedgehog acyltransferase	protein-coding	4.89191	10.1997	7.23395	245
macs2_W-HD_S36_peak_1985	1	192718644	192718932	+	74	NA	intron (NM_144881, intron 6 of 11)	intron (NM_144881, intron 6 of 11)	52431	NM_144881	226861	Mm.145857	NM_144881	ENSMUSG00000037375	Hhat	2810432O22Rik|AI462858|AP-2CRE|Skn|Tg(TFAP2A-cre)1Will	hedgehog acyltransferase	protein-coding	6.7283	10.4666	7.48133	90
macs2_W-HD_S36_peak_1986	1	192760326	192760620	+	70	NA	intron (NM_144881, intron 1 of 11)	intron (NM_144881, intron 1 of 11)	10746	NM_144881	226861	Mm.145857	NM_144881	ENSMUSG00000037375	Hhat	2810432O22Rik|AI462858|AP-2CRE|Skn|Tg(TFAP2A-cre)1Will	hedgehog acyltransferase	protein-coding	6.77058	10.0302	7.06645	111
macs2_W-HD_S36_peak_429	1	54024948	54025249	+	116	NA	intron (NM_001001883, intron 2 of 28)	MTB|LTR|ERVL-MaLR	169936	NM_001001883	329152	Mm.132150	NM_172655	ENSMUSG00000042807	Hecw2	A730039N16Rik|D030049F17Rik|Gm971|Nedl2|mKIAA1301	HECT, C2 and WW domain containing E3 ubiquitin protein ligase 2	protein-coding	9.10666	15.1873	11.6284	93
macs2_W-HD_S36_peak_430	1	54071866	54072170	+	80	NA	intron (NM_001001883, intron 1 of 28)	L1_Mur3|LINE|L1	123016	NM_001001883	329152	Mm.132150	NM_172655	ENSMUSG00000042807	Hecw2	A730039N16Rik|D030049F17Rik|Gm971|Nedl2|mKIAA1301	HECT, C2 and WW domain containing E3 ubiquitin protein ligase 2	protein-coding	6.93068	11.1584	8.02015	151
macs2_W-HD_S36_peak_431	1	54085583	54085869	+	50	NA	intron (NM_001001883, intron 1 of 28)	intron (NM_001001883, intron 1 of 28)	109308	NM_001001883	329152	Mm.132150	NM_172655	ENSMUSG00000042807	Hecw2	A730039N16Rik|D030049F17Rik|Gm971|Nedl2|mKIAA1301	HECT, C2 and WW domain containing E3 ubiquitin protein ligase 2	protein-coding	5.19801	7.78471	5.05871	151
macs2_W-HD_S36_peak_432	1	54135746	54136032	+	50	NA	intron (NM_001001883, intron 1 of 28)	intron (NM_001001883, intron 1 of 28)	59145	NM_001001883	329152	Mm.132150	NM_172655	ENSMUSG00000042807	Hecw2	A730039N16Rik|D030049F17Rik|Gm971|Nedl2|mKIAA1301	HECT, C2 and WW domain containing E3 ubiquitin protein ligase 2	protein-coding	5.19801	7.78471	5.05871	190
macs2_W-HD_S36_peak_913	1	93430801	93431144	+	80	NA	exon (NM_133808, exon 7 of 28)	exon (NM_133808, exon 7 of 28)	14729	NM_001301364	110611	Mm.30012	NM_133808	ENSMUSG00000034088	Hdlbp	1110005P14Rik|AA960365|AI118566|D1Ertd101e	high density lipoprotein (HDL) binding protein	protein-coding	6.93068	11.1584	8.02015	172
macs2_W-HD_S36_peak_871	1	92052965	92053251	+	46	NA	intron (NM_207225, intron 3 of 26)	intron (NM_207225, intron 3 of 26)	127233	NM_207225	208727	Mm.318567	NM_207225	ENSMUSG00000026313	Hdac4	4932408F19Rik|HD4	histone deacetylase 4	protein-coding	5.26601	7.20431	4.63969	31
macs2_W-HD_S36_peak_872	1	92110253	92110554	+	58	NA	intron (NM_207225, intron 2 of 26)	intron (NM_207225, intron 2 of 26)	69938	NM_207225	208727	Mm.318567	NM_207225	ENSMUSG00000026313	Hdac4	4932408F19Rik|HD4	histone deacetylase 4	protein-coding	6.01829	8.59187	5.82948	133
macs2_W-HD_S36_peak_873	1	92153176	92153462	+	50	NA	intron (NM_207225, intron 1 of 26)	L1M4|LINE|L1	27022	NM_207225	208727	Mm.318567	NM_207225	ENSMUSG00000026313	Hdac4	4932408F19Rik|HD4	histone deacetylase 4	protein-coding	5.19801	7.78471	5.05871	34
macs2_W-HD_S36_peak_874	1	92170195	92170482	+	65	NA	intron (NM_207225, intron 1 of 26)	intron (NM_207225, intron 1 of 26)	10003	NM_207225	208727	Mm.318567	NM_207225	ENSMUSG00000026313	Hdac4	4932408F19Rik|HD4	histone deacetylase 4	protein-coding	6.06435	9.44269	6.51563	213
macs2_W-HD_S36_peak_875	1	92287811	92288097	+	37	NA	Intergenic	Intergenic	-107613	NM_207225	208727	Mm.318567	NM_207225	ENSMUSG00000026313	Hdac4	4932408F19Rik|HD4	histone deacetylase 4	protein-coding	4.82346	6.31002	3.78119	142
macs2_W-HD_S36_peak_1748	1	180773855	180774296	+	95	NA	Intergenic	Intergenic	39530	NM_008210	15078	Mm.138832	NM_008210	ENSMUSG00000060743	H3f3a	H3.3A	H3 histone, family 3A	protein-coding	7.75424	12.7694	9.55504	212
macs2_W-HD_S36_peak_1749	1	180780263	180780553	+	89	NA	Intergenic	Intergenic	33197	NM_008210	15078	Mm.138832	NM_008210	ENSMUSG00000060743	H3f3a	H3.3A	H3 histone, family 3A	protein-coding	7.56934	12.1453	8.95207	175
macs2_W-HD_S36_peak_1750	1	180794535	180794821	+	48	NA	Intergenic	B3|SINE|B2	18927	NM_008210	15078	Mm.138832	NM_008210	ENSMUSG00000060743	H3f3a	H3.3A	H3 histone, family 3A	protein-coding	5.43287	7.3921	4.81096	264
macs2_W-HD_S36_peak_366	1	44409230	44409517	+	65	NA	Intergenic	Intergenic	-142298	NM_028450	70676	Mm.133132	NM_027506	ENSMUSG00000056870	Gulp1	3110030A04Rik|5730529O06Rik|CED-6|Ced6|GULP|Gulp-2	GULP, engulfment adaptor PTB domain containing 1	protein-coding	6.06435	9.44269	6.51563	179
macs2_W-HD_S36_peak_367	1	44517019	44517372	+	277	NA	Intergenic	RMER1B|Other|Other	-34476	NM_028450	70676	Mm.133132	NM_027506	ENSMUSG00000056870	Gulp1	3110030A04Rik|5730529O06Rik|CED-6|Ced6|GULP|Gulp-2	GULP, engulfment adaptor PTB domain containing 1	protein-coding	16.4604	32.5705	27.7518	156
macs2_W-HD_S36_peak_368	1	44590200	44590494	+	65	NA	intron (NM_028450, intron 1 of 10)	intron (NM_028450, intron 1 of 10)	38676	NM_028450	70676	Mm.133132	NM_027506	ENSMUSG00000056870	Gulp1	3110030A04Rik|5730529O06Rik|CED-6|Ced6|GULP|Gulp-2	GULP, engulfment adaptor PTB domain containing 1	protein-coding	6.06435	9.44269	6.51563	151
macs2_W-HD_S36_peak_433	1	54355542	54355828	+	50	NA	intron (NM_030025, intron 19 of 27)	intron (NM_030025, intron 19 of 27)	83341	NM_001033194	98488	Mm.25856	NM_001033194	ENSMUSG00000041303	Gtf3c3	TF3C-gamma|TFIIIC102	general transcription factor IIIC, polypeptide 3	protein-coding	5.19801	7.78471	5.05871	202
macs2_W-HD_S36_peak_434	1	54380665	54381071	+	65	NA	Intergenic	Intergenic	58158	NM_001033194	98488	Mm.25856	NM_001033194	ENSMUSG00000041303	Gtf3c3	TF3C-gamma|TFIIIC102	general transcription factor IIIC, polypeptide 3	protein-coding	6.06435	9.44269	6.51563	198
macs2_W-HD_S36_peak_435	1	54440159	54440448	+	65	NA	Intergenic	Intergenic	-1277	NM_001033194	98488	Mm.25856	NM_001033194	ENSMUSG00000041303	Gtf3c3	TF3C-gamma|TFIIIC102	general transcription factor IIIC, polypeptide 3	protein-coding	6.06435	9.44269	6.51563	63
macs2_W-HD_S36_peak_436	1	54468423	54468723	+	80	NA	Intergenic	Intergenic	-29547	NM_001033194	98488	Mm.25856	NM_001033194	ENSMUSG00000041303	Gtf3c3	TF3C-gamma|TFIIIC102	general transcription factor IIIC, polypeptide 3	protein-coding	6.89265	11.0203	8.01508	56
macs2_W-HD_S36_peak_1678	1	174748908	174749194	+	37	NA	intron (NM_019445, intron 15 of 17)	intron (NM_019445, intron 15 of 17)	172768	NM_011825	23893	Mm.25760	NM_011825	ENSMUSG00000050069	Grem2	Gremlin2|Prdc	gremlin 2, DAN family BMP antagonist	protein-coding	4.82346	6.31002	3.78119	157
macs2_W-HD_S36_peak_1679	1	174772021	174772307	+	50	NA	intron (NM_019445, intron 15 of 17)	intron (NM_019445, intron 15 of 17)	149655	NM_011825	23893	Mm.25760	NM_011825	ENSMUSG00000050069	Grem2	Gremlin2|Prdc	gremlin 2, DAN family BMP antagonist	protein-coding	5.19801	7.78471	5.05871	89
macs2_W-HD_S36_peak_1680	1	174995169	174995455	+	50	NA	Intergenic	Intergenic	-73493	NM_011825	23893	Mm.25760	NM_011825	ENSMUSG00000050069	Grem2	Gremlin2|Prdc	gremlin 2, DAN family BMP antagonist	protein-coding	5.19801	7.78471	5.05871	168
macs2_W-HD_S36_peak_1681	1	175040821	175041107	+	46	NA	Intergenic	Intergenic	-119145	NM_011825	23893	Mm.25760	NM_011825	ENSMUSG00000050069	Grem2	Gremlin2|Prdc	gremlin 2, DAN family BMP antagonist	protein-coding	5.26601	7.20431	4.63969	111
macs2_W-HD_S36_peak_1523	1	160579690	160579979	+	70	NA	intron (NM_013862, intron 13 of 20)	intron (NM_013862, intron 13 of 20)	-2081	NM_001146330	620246	Mm.478780	NM_001146330		Gpr52	EG620246	G protein-coupled receptor 52	protein-coding	6.77058	10.0302	7.06645	94
macs2_W-HD_S36_peak_349	1	42908516	42908802	+	50	NA	Intergenic	Intergenic	-44213	NM_053107	93690	Mm.444976	NM_053107	ENSMUSG00000041907	Gpr45	9230112G11Rik|AW046772	G protein-coupled receptor 45	protein-coding	5.19801	7.78471	5.05871	61
macs2_W-HD_S36_peak_350	1	42910616	42910902	+	50	NA	Intergenic	Intergenic	-42113	NM_053107	93690	Mm.444976	NM_053107	ENSMUSG00000041907	Gpr45	9230112G11Rik|AW046772	G protein-coupled receptor 45	protein-coding	5.19801	7.78471	5.05871	138
macs2_W-HD_S36_peak_351	1	42964347	42964636	+	74	NA	intron (NM_053107, intron 1 of 1)	B4A|SINE|B4	11619	NM_053107	93690	Mm.444976	NM_053107	ENSMUSG00000041907	Gpr45	9230112G11Rik|AW046772	G protein-coupled receptor 45	protein-coding	6.7283	10.4666	7.48133	141
macs2_W-HD_S36_peak_352	1	43008868	43009173	+	111	NA	intron (NM_053107, intron 1 of 1)	Lx8b|LINE|L1	56148	NM_053107	93690	Mm.444976	NM_053107	ENSMUSG00000041907	Gpr45	9230112G11Rik|AW046772	G protein-coupled receptor 45	protein-coding	8.66336	14.7373	11.1913	153
macs2_W-HD_S36_peak_1129	1	125714770	125715057	+	80	NA	intron (NM_027677, intron 1 of 1)	ID_B1|SINE|B4	37917	NM_027677	71111	Mm.32727	NM_027677	ENSMUSG00000026343	Gpr39	4933415E13Rik	G protein-coupled receptor 39	protein-coding	6.93068	11.1584	8.02015	50
macs2_W-HD_S36_peak_1277	1	135199439	135199728	+	91	NA	Intergenic	Intergenic	-31902	NM_134438	171469	Mm.272290	NM_134438	ENSMUSG00000026424	Gpr37l1	AW047233|CAG-18|D0Kist8	G protein-coupled receptor 37-like 1	protein-coding	7.82414	12.3935	9.19596	99
macs2_W-HD_S36_peak_894	1	92963249	92963544	+	83	NA	Intergenic	L1MC5|LINE|L1	-9723	NM_001104529	64095	Mm.152780	NM_022320	ENSMUSG00000026271	Gpr35	KPG_007	G protein-coupled receptor 35	protein-coding	7.52287	11.5139	8.34979	204
macs2_W-HD_S36_peak_895	1	92971433	92971719	+	50	NA	Intergenic	Intergenic	-1543	NM_001104529	64095	Mm.152780	NM_022320	ENSMUSG00000026271	Gpr35	KPG_007	G protein-coupled receptor 35	protein-coding	5.19801	7.78471	5.05871	196
macs2_W-HD_S36_peak_896	1	92979696	92980037	+	89	NA	intron (NM_022320, intron 1 of 1)	intron (NM_022320, intron 1 of 1)	963	NM_022320	64095	Mm.152780	NM_022320	ENSMUSG00000026271	Gpr35	KPG_007	G protein-coupled receptor 35	protein-coding	7.56934	12.1453	8.95207	77
macs2_W-HD_S36_peak_1309	1	136271447	136271737	+	74	NA	exon (NM_001081360, exon 18 of 19)	exon (NM_001081360, exon 18 of 19)	-10719	NM_001101516	383563	Mm.40367	NM_001101516	ENSMUSG00000052759	Gpr25	Gm1300	G protein-coupled receptor 25	protein-coding	6.7283	10.4666	7.48133	149
macs2_W-HD_S36_peak_1310	1	136292176	136292510	+	125	NA	intron (NM_001347110, intron 6 of 16)	intron (NM_001347110, intron 6 of 16)	-31470	NM_001101516	383563	Mm.40367	NM_001101516	ENSMUSG00000052759	Gpr25	Gm1300	G protein-coupled receptor 25	protein-coding	9.77973	16.1986	12.5835	83
macs2_W-HD_S36_peak_1558	1	165287138	165287432	+	65	NA	Intergenic	(CA)n|Simple_repeat|Simple_repeat	-8481	NM_001081126	240888	Mm.329929	NM_001081126	ENSMUSG00000040836	Gpr161	Gm208|Gm208Gpr|vl	G protein-coupled receptor 161	protein-coding	6.53114	9.50969	6.5778	91
macs2_W-HD_S36_peak_885	1	92750421	92750710	+	50	NA	Intergenic	Intergenic	-81121	NM_016696	14733	Mm.297976	NM_016696	ENSMUSG00000034220	Gpc1	AI462976	glypican 1	protein-coding	5.19801	7.78471	5.05871	144
macs2_W-HD_S36_peak_886	1	92818847	92819197	+	95	NA	Intergenic	Intergenic	-12664	NM_016696	14733	Mm.297976	NM_016696	ENSMUSG00000034220	Gpc1	AI462976	glypican 1	protein-coding	7.79702	12.9251	9.58841	176
macs2_W-HD_S36_peak_1865	1	187236064	187236385	+	95	NA	intron (NM_026367, intron 5 of 9)	Tigger17a|DNA|TcMar-Tigger	20713	NM_026367	67769	Mm.138321	NM_026367	ENSMUSG00000039210	Gpatch2	5830433G22Rik|5830436K05Rik|AI427714|AI447508|AW107440|AW491060|Gpatc2	G patch domain containing 2	protein-coding	7.79702	12.9251	9.58841	264
macs2_W-HD_S36_peak_1866	1	187299200	187299495	+	80	NA	intron (NM_026367, intron 5 of 9)	intron (NM_026367, intron 5 of 9)	83836	NM_026367	67769	Mm.138321	NM_026367	ENSMUSG00000039210	Gpatch2	5830433G22Rik|5830436K05Rik|AI427714|AI447508|AW107440|AW491060|Gpatc2	G patch domain containing 2	protein-coding	6.93068	11.1584	8.02015	161
macs2_W-HD_S36_peak_1867	1	187344413	187344704	+	80	NA	intron (NM_026367, intron 9 of 9)	intron (NM_026367, intron 9 of 9)	129047	NM_026367	67769	Mm.138321	NM_026367	ENSMUSG00000039210	Gpatch2	5830433G22Rik|5830436K05Rik|AI427714|AI447508|AW107440|AW491060|Gpatc2	G patch domain containing 2	protein-coding	6.93068	11.1584	8.02015	125
macs2_W-HD_S36_peak_1868	1	187353825	187354413	+	43	NA	Intergenic	Intergenic	138608	NM_026367	67769	Mm.138321	NM_026367	ENSMUSG00000039210	Gpatch2	5830433G22Rik|5830436K05Rik|AI427714|AI447508|AW107440|AW491060|Gpatc2	G patch domain containing 2	protein-coding	4.12741	6.87352	4.33387	254
macs2_W-HD_S36_peak_1569	1	166132438	166132752	+	95	NA	intron (NM_021610, intron 1 of 6)	intron (NM_021610, intron 1 of 6)	2135	NM_021610	59290	Mm.46357	NM_021610	ENSMUSG00000000544	Gpa33	2010310L10Rik|2210401D16Rik|BB116197	glycoprotein A33 (transmembrane)	protein-coding	7.79702	12.9251	9.58841	155
macs2_W-HD_S36_peak_1570	1	166149378	166149770	+	153	NA	intron (NM_021610, intron 2 of 6)	intron (NM_021610, intron 2 of 6)	19114	NM_021610	59290	Mm.46357	NM_021610	ENSMUSG00000000544	Gpa33	2010310L10Rik|2210401D16Rik|BB116197	glycoprotein A33 (transmembrane)	protein-coding	10.9335	19.2763	15.3438	197
macs2_W-HD_S36_peak_1571	1	166153464	166153750	+	58	NA	intron (NM_021610, intron 3 of 6)	intron (NM_021610, intron 3 of 6)	23147	NM_021610	59290	Mm.46357	NM_021610	ENSMUSG00000000544	Gpa33	2010310L10Rik|2210401D16Rik|BB116197	glycoprotein A33 (transmembrane)	protein-coding	6.01829	8.59187	5.82948	166
macs2_W-HD_S36_peak_1572	1	166157222	166157592	+	80	NA	intron (NM_021610, intron 3 of 6)	(TC)n|Simple_repeat|Simple_repeat	26947	NM_021610	59290	Mm.46357	NM_021610	ENSMUSG00000000544	Gpa33	2010310L10Rik|2210401D16Rik|BB116197	glycoprotein A33 (transmembrane)	protein-coding	6.93068	11.1584	8.02015	191
macs2_W-HD_S36_peak_1573	1	166158976	166159278	+	128	NA	intron (NM_021610, intron 4 of 6)	intron (NM_021610, intron 4 of 6)	28667	NM_021610	59290	Mm.46357	NM_021610	ENSMUSG00000000544	Gpa33	2010310L10Rik|2210401D16Rik|BB116197	glycoprotein A33 (transmembrane)	protein-coding	9.52969	16.5909	12.8575	152
macs2_W-HD_S36_peak_1542	1	163420037	163420323	+	50	NA	Intergenic	Lx8b|LINE|L1	-16511	NM_178883	98376	Mm.32901	NM_178883	ENSMUSG00000040124	Gorab	NTKL-BP1|SCYL1-BP1|Scyl1bp1	golgin, RAB6-interacting	protein-coding	5.19801	7.78471	5.05871	143
macs2_W-HD_S36_peak_1234	1	133302204	133302499	+	80	NA	3' UTR (NM_001160268, exon 23 of 23)	3' UTR (NM_001160268, exon 23 of 23)	-7472	NM_026680	68338	Mm.247935	NM_026680	ENSMUSG00000098306	Golt1a	0610012C01Rik|Kiss1|metastatin	golgi transport 1A	protein-coding	6.93068	11.1584	8.02015	229
macs2_W-HD_S36_peak_1235	1	133315832	133316120	+	70	NA	intron (NM_026680, intron 1 of 4)	intron (NM_026680, intron 1 of 4)	6153	NM_026680	68338	Mm.247935	NM_026680	ENSMUSG00000098306	Golt1a	0610012C01Rik|Kiss1|metastatin	golgi transport 1A	protein-coding	6.77058	10.0302	7.06645	76
macs2_W-HD_S36_peak_650	1	75434740	75435053	+	145	NA	Intergenic	Intergenic	-1047	NM_133708	69080	Mm.23951	NM_133708	ENSMUSG00000033021	Gmppa	1810012N01Rik	GDP-mannose pyrophosphorylase A	protein-coding	10.396	18.4822	14.5809	169
macs2_W-HD_S36_peak_921	1	93892785	93893071	+	50	NA	Intergenic	LTRIS3|LTR|ERV1	-25509	NM_001205249	100041596	Mm.417228	NM_001205249	ENSMUSG00000093805	Gm9994	ENSMUSG00000056307|Gal3ST-2|Gal3st2	predicted gene 9994	protein-coding	5.19801	7.78471	5.05871	131
macs2_W-HD_S36_peak_196	1	32421415	32421703	+	65	NA	intron (NM_133235, intron 4 of 8)	intron (NM_133235, intron 4 of 8)	99440	NM_001199956	408192	Mm.485769	NM_001199956		Gm9839	ENSMUSG00000049830|Senp15	predicted gene 9839	protein-coding	6.06435	9.44269	6.51563	57
macs2_W-HD_S36_peak_493	1	59515990	59516324	+	111	NA	promoter-TSS (NM_001013771)	promoter-TSS (NM_001013771)	-107	NM_001013771	381260	Mm.486706	NM_001013771	ENSMUSG00000047361	Gm973	AW554518	predicted gene 973	protein-coding	8.66336	14.7373	11.1913	161
macs2_W-HD_S36_peak_591	1	71852635	71852921	+	65	NA	Intergenic	RLTR17|LTR|ERVK	-35334	NR_027658	667931	Mm.214128	NR_027658	ENSMUSG00000099707	Gm8883	EG667931|Gm554	predicted gene 8883	ncRNA	6.06435	9.44269	6.51563	50
macs2_W-HD_S36_peak_592	1	71943648	71943934	+	50	NA	Intergenic	Intergenic	55679	NR_027659	667931	Mm.214128	NR_027658	ENSMUSG00000099707	Gm8883	EG667931|Gm554	predicted gene 8883	ncRNA	5.19801	7.78471	5.05871	97
macs2_W-HD_S36_peak_593	1	71944181	71944632	+	65	NA	Intergenic	(CTA)n|Simple_repeat|Simple_repeat	56294	NR_027659	667931	Mm.214128	NR_027658	ENSMUSG00000099707	Gm8883	EG667931|Gm554	predicted gene 8883	ncRNA	6.06435	9.44269	6.51563	226
macs2_W-HD_S36_peak_1633	1	170293962	170294250	+	65	NA	Intergenic	Intergenic	12226	NM_001198955	665574	Mm.65316	NM_001198955	ENSMUSG00000102752	Gm7694	EG665574	predicted gene 7694	protein-coding	6.06435	9.44269	6.51563	147
macs2_W-HD_S36_peak_1634	1	170306255	170306541	+	50	NA	promoter-TSS (NM_001198955)	promoter-TSS (NM_001198955)	-66	NM_001198955	665574	Mm.65316	NM_001198955	ENSMUSG00000102752	Gm7694	EG665574	predicted gene 7694	protein-coding	5.19801	7.78471	5.05871	210
macs2_W-HD_S36_peak_164	1	28134780	28135173	+	80	NA	Intergenic	Intergenic	645276	NM_001013750	210962	Mm.214178	NM_001013750	ENSMUSG00000048411	Gm597	-	predicted gene 597	protein-coding	6.93068	11.1584	8.02015	196
macs2_W-HD_S36_peak_165	1	28255296	28255699	+	95	NA	Intergenic	L1_Mus4|LINE|L1	524755	NM_001013750	210962	Mm.214178	NM_001013750	ENSMUSG00000048411	Gm597	-	predicted gene 597	protein-coding	7.79702	12.9251	9.58841	200
macs2_W-HD_S36_peak_166	1	28257193	28257479	+	50	NA	Intergenic	Lx2B|LINE|L1	522916	NM_001013750	210962	Mm.214178	NM_001013750	ENSMUSG00000048411	Gm597	-	predicted gene 597	protein-coding	5.19801	7.78471	5.05871	122
macs2_W-HD_S36_peak_167	1	28430616	28430902	+	50	NA	Intergenic	Lx|LINE|L1	349493	NM_001013750	210962	Mm.214178	NM_001013750	ENSMUSG00000048411	Gm597	-	predicted gene 597	protein-coding	5.19801	7.78471	5.05871	69
macs2_W-HD_S36_peak_168	1	28465946	28466234	+	65	NA	Intergenic	Lx|LINE|L1	314162	NM_001013750	210962	Mm.214178	NM_001013750	ENSMUSG00000048411	Gm597	-	predicted gene 597	protein-coding	6.06435	9.44269	6.51563	178
macs2_W-HD_S36_peak_169	1	28493327	28493615	+	80	NA	Intergenic	RMER17B|LTR|ERVK	286781	NM_001013750	210962	Mm.214178	NM_001013750	ENSMUSG00000048411	Gm597	-	predicted gene 597	protein-coding	6.93068	11.1584	8.02015	138
macs2_W-HD_S36_peak_170	1	28735117	28735532	+	80	NA	Intergenic	Intergenic	44928	NM_001013750	210962	Mm.214178	NM_001013750	ENSMUSG00000048411	Gm597	-	predicted gene 597	protein-coding	6.93068	11.1584	8.02015	210
macs2_W-HD_S36_peak_171	1	28739473	28739759	+	65	NA	Intergenic	Intergenic	40636	NM_001013750	210962	Mm.214178	NM_001013750	ENSMUSG00000048411	Gm597	-	predicted gene 597	protein-coding	6.06435	9.44269	6.51563	87
macs2_W-HD_S36_peak_172	1	28778838	28779135	+	83	NA	intron (NM_001013750, intron 1 of 1)	intron (NM_001013750, intron 1 of 1)	1266	NM_001013750	210962	Mm.214178	NM_001013750	ENSMUSG00000048411	Gm597	-	predicted gene 597	protein-coding	7.52287	11.5139	8.34979	116
macs2_W-HD_S36_peak_173	1	28782180	28782468	+	58	NA	Intergenic	Lx2B|LINE|L1	-2072	NM_001013750	210962	Mm.214178	NM_001013750	ENSMUSG00000048411	Gm597	-	predicted gene 597	protein-coding	6.01829	8.59187	5.82948	74
macs2_W-HD_S36_peak_174	1	28868652	28868963	+	181	NA	Intergenic	(TG)n|Simple_repeat|Simple_repeat	-88555	NM_001013750	210962	Mm.214178	NM_001013750	ENSMUSG00000048411	Gm597	-	predicted gene 597	protein-coding	12.1287	22.3663	18.163	156
macs2_W-HD_S36_peak_175	1	28975343	28975629	+	65	NA	Intergenic	L1_Mur3|LINE|L1	-195234	NM_001013750	210962	Mm.214178	NM_001013750	ENSMUSG00000048411	Gm597	-	predicted gene 597	protein-coding	6.06435	9.44269	6.51563	40
macs2_W-HD_S36_peak_1331	1	138700606	138700896	+	53	NA	Intergenic	(TG)n|Simple_repeat|Simple_repeat	-18676	NR_040304	545363	Mm.362817	NR_040304	ENSMUSG00000100459	Gm5833	-	predicted gene 5833	ncRNA	5.80546	8.13108	5.39536	71
macs2_W-HD_S36_peak_1332	1	138757690	138757976	+	50	NA	Intergenic	Intergenic	-75758	NR_040304	545363	Mm.362817	NR_040304	ENSMUSG00000100459	Gm5833	-	predicted gene 5833	ncRNA	5.19801	7.78471	5.05871	223
macs2_W-HD_S36_peak_1468	1	155478105	155478391	+	50	NA	Intergenic	B4A|SINE|B4	48863	NR_132128	433367	Mm.359304	NR_132128	ENSMUSG00000073535	Gm5532	EG433367	predicted gene 5532	ncRNA	5.19801	7.78471	5.05871	28
macs2_W-HD_S36_peak_77	1	13826921	13827288	+	111	NA	Intergenic	Intergenic	-40175	NR_004447	433273	Mm.304088	NR_004447	ENSMUSG00000097711	Gm5523	EG433273	glyceraldehyde-3-phosphate dehydrogenase pseudogene	pseudo	9.02744	14.6014	11.1763	113
macs2_W-HD_S36_peak_78	1	14047789	14048075	+	50	NA	Intergenic	Intergenic	-261003	NR_004447	433273	Mm.304088	NR_004447	ENSMUSG00000097711	Gm5523	EG433273	glyceraldehyde-3-phosphate dehydrogenase pseudogene	pseudo	5.19801	7.78471	5.05871	230
macs2_W-HD_S36_peak_197	1	32700675	32700961	+	50	NA	Intergenic	(TA)n|Simple_repeat|Simple_repeat	-153525	NM_001164286	408191	Mm.479439	NM_001164286	ENSMUSG00000091318	Gm5415	EG408191|Senp14	predicted gene 5415	protein-coding	5.19801	7.78471	5.05871	174
macs2_W-HD_S36_peak_198	1	32819777	32820145	+	58	NA	Intergenic	L1_Mus4|LINE|L1	-272668	NM_001164286	408191	Mm.479439	NM_001164286	ENSMUSG00000091318	Gm5415	EG408191|Senp14	predicted gene 5415	protein-coding	6.01829	8.59187	5.82948	184
macs2_W-HD_S36_peak_1742	1	180361892	180362183	+	58	NA	intron (NM_001081175, intron 2 of 7)	intron (NM_001081175, intron 2 of 7)	-31488	NR_003623	277333	Mm.389223	NM_199472		Gm5069	EG277333	glyceraldehyde-3-phosphate dehydrogenase pseudogene	pseudo	6.01829	8.59187	5.82948	272
macs2_W-HD_S36_peak_1743	1	180365344	180365826	+	111	NA	intron (NM_001081175, intron 2 of 7)	intron (NM_001081175, intron 2 of 7)	-35036	NR_003623	277333	Mm.389223	NM_199472		Gm5069	EG277333	glyceraldehyde-3-phosphate dehydrogenase pseudogene	pseudo	9.02744	14.6014	11.1763	235
macs2_W-HD_S36_peak_127	1	21304646	21304932	+	50	NA	Intergenic	Intergenic	-6477	NR_002858	241041	Mm.290634	NR_002858	ENSMUSG00000025936	Gm4956	EG241041	predicted gene 4956	pseudo	5.19801	7.78471	5.05871	237
macs2_W-HD_S36_peak_187	1	31370990	31371373	+	111	NA	Intergenic	RMER1A|Other|Other	106334	NR_015347	226957	Mm.25966	NR_015347		Gm4850	EG226957	THO complex 4 pseudogene	pseudo	8.66336	14.7373	11.1913	194
macs2_W-HD_S36_peak_188	1	31552183	31552553	+	65	NA	Intergenic	L1Md_F3|LINE|L1	287521	NR_015347	226957	Mm.25966	NR_015347		Gm4850	EG226957	THO complex 4 pseudogene	pseudo	6.06435	9.44269	6.51563	127
macs2_W-HD_S36_peak_189	1	31681924	31682242	+	65	NA	Intergenic	L1Md_F|LINE|L1	417236	NR_015347	226957	Mm.25966	NR_015347		Gm4850	EG226957	THO complex 4 pseudogene	pseudo	6.06435	9.44269	6.51563	236
macs2_W-HD_S36_peak_1575	1	166460898	166461242	+	58	NA	Intergenic	Intergenic	36518	NM_001164306	226601	Mm.475593	NM_001164306	ENSMUSG00000086056	Gm4846	EG226601|Fmo13	predicted gene 4846	protein-coding	6.01829	8.59187	5.82948	132
macs2_W-HD_S36_peak_1576	1	166462922	166463208	+	46	NA	Intergenic	(TG)n|Simple_repeat|Simple_repeat	34523	NM_001164306	226601	Mm.475593	NM_001164306	ENSMUSG00000086056	Gm4846	EG226601|Fmo13	predicted gene 4846	protein-coding	5.26601	7.20431	4.63969	61
macs2_W-HD_S36_peak_1338	1	139684988	139685290	+	257	NA	Intergenic	RMER17B|LTR|ERVK	96100	NM_001160303	214403	Mm.337613	NM_001029977	ENSMUSG00000070594	Gm4788	Cfhrc|EG214403	predicted gene 4788	protein-coding	15.594	30.4799	25.7869	138
macs2_W-HD_S36_peak_1339	1	139787467	139787753	+	50	NA	Intergenic	L1_Mur1|LINE|L1	-6371	NM_001160304	214403	Mm.337613	NM_001029977	ENSMUSG00000070594	Gm4788	Cfhrc|EG214403	predicted gene 4788	protein-coding	5.19801	7.78471	5.05871	60
macs2_W-HD_S36_peak_311	1	39816813	39817099	+	50	NA	Intergenic	Intergenic	-11624	NM_001177348	100042065	Mm.209678	NM_001177348	ENSMUSG00000091937	Gm3646	-	predicted gene 3646	protein-coding	5.19801	7.78471	5.05871	113
macs2_W-HD_S36_peak_945	1	100578554	100578840	+	58	NA	Intergenic	RLTR20D|LTR|ERVK	-577071	NR_037989	100504525	Mm.87065	NR_037989	ENSMUSG00000100684	Gm20268	-	predicted gene, 20268	ncRNA	6.01829	8.59187	5.82948	116
macs2_W-HD_S36_peak_946	1	100882765	100883053	+	89	NA	Intergenic	(TC)n|Simple_repeat|Simple_repeat	-272859	NR_037989	100504525	Mm.87065	NR_037989	ENSMUSG00000100684	Gm20268	-	predicted gene, 20268	ncRNA	7.56934	12.1453	8.95207	239
macs2_W-HD_S36_peak_947	1	100997958	100998244	+	48	NA	Intergenic	RLTR26_Mus|LTR|ERVK	-157667	NR_037989	100504525	Mm.87065	NR_037989	ENSMUSG00000100684	Gm20268	-	predicted gene, 20268	ncRNA	5.08666	7.39886	4.81569	95
macs2_W-HD_S36_peak_948	1	101077151	101077450	+	170	NA	Intergenic	Lx5c|LINE|L1	-78468	NR_037989	100504525	Mm.87065	NR_037989	ENSMUSG00000100684	Gm20268	-	predicted gene, 20268	ncRNA	11.7745	21.1463	17.0617	109
macs2_W-HD_S36_peak_949	1	101136653	101137171	+	89	NA	Intergenic	RLTR26_Mus|LTR|ERVK	-18856	NR_037989	100504525	Mm.87065	NR_037989	ENSMUSG00000100684	Gm20268	-	predicted gene, 20268	ncRNA	7.56934	12.1453	8.95207	250
macs2_W-HD_S36_peak_950	1	101212605	101212899	+	65	NA	Intergenic	L1Md_F2|LINE|L1	56984	NR_037989	100504525	Mm.87065	NR_037989	ENSMUSG00000100684	Gm20268	-	predicted gene, 20268	ncRNA	6.06435	9.44269	6.51563	146
macs2_W-HD_S36_peak_951	1	101299666	101299952	+	50	NA	Intergenic	MTD|LTR|ERVL-MaLR	144041	NR_037989	100504525	Mm.87065	NR_037989	ENSMUSG00000100684	Gm20268	-	predicted gene, 20268	ncRNA	5.19801	7.78471	5.05871	68
macs2_W-HD_S36_peak_952	1	101642464	101642820	+	95	NA	Intergenic	B1_Mm|SINE|Alu	486874	NR_037989	100504525	Mm.87065	NR_037989	ENSMUSG00000100684	Gm20268	-	predicted gene, 20268	ncRNA	7.79702	12.9251	9.58841	91
macs2_W-HD_S36_peak_953	1	101753832	101754118	+	50	NA	Intergenic	Intergenic	598207	NR_037989	100504525	Mm.87065	NR_037989	ENSMUSG00000100684	Gm20268	-	predicted gene, 20268	ncRNA	5.19801	7.78471	5.05871	146
macs2_W-HD_S36_peak_954	1	101799854	101800140	+	65	NA	Intergenic	MT2C_Mm|LTR|ERVL	644229	NR_037989	100504525	Mm.87065	NR_037989	ENSMUSG00000100684	Gm20268	-	predicted gene, 20268	ncRNA	6.06435	9.44269	6.51563	113
macs2_W-HD_S36_peak_955	1	101857056	101857441	+	89	NA	Intergenic	(TG)n|Simple_repeat|Simple_repeat	701480	NR_037989	100504525	Mm.87065	NR_037989	ENSMUSG00000100684	Gm20268	-	predicted gene, 20268	ncRNA	7.56934	12.1453	8.95207	198
macs2_W-HD_S36_peak_956	1	101902855	101903149	+	50	NA	Intergenic	IAPLTR4|LTR|ERVK	747234	NR_037989	100504525	Mm.87065	NR_037989	ENSMUSG00000100684	Gm20268	-	predicted gene, 20268	ncRNA	5.19801	7.78471	5.05871	73
macs2_W-HD_S36_peak_957	1	102223292	102223578	+	50	NA	Intergenic	L1_Mur2|LINE|L1	1067667	NR_037989	100504525	Mm.87065	NR_037989	ENSMUSG00000100684	Gm20268	-	predicted gene, 20268	ncRNA	5.19801	7.78471	5.05871	84
macs2_W-HD_S36_peak_958	1	102856546	102856832	+	50	NA	Intergenic	Lx8b|LINE|L1	1700921	NR_037989	100504525	Mm.87065	NR_037989	ENSMUSG00000100684	Gm20268	-	predicted gene, 20268	ncRNA	5.19801	7.78471	5.05871	117
macs2_W-HD_S36_peak_482	1	58624092	58624378	+	50	NA	Intergenic	ID_B1|SINE|B4	-28406	NR_045007	100504501	Mm.440933	NR_045007	ENSMUSG00000102059	Gm20257	-	caspase 8 pseudogene	pseudo	5.19801	7.78471	5.05871	69
macs2_W-HD_S36_peak_150	1	25027078	25027370	+	95	NA	Intergenic	MTE2b|LTR|ERVL-MaLR	250730	NM_001204913	100504323	Mm.484176	NM_001204913		Gm20172	-	predicted gene, 20172	protein-coding	7.79702	12.9251	9.58841	188
macs2_W-HD_S36_peak_151	1	25190144	25190500	+	65	NA	intron (NM_175642, intron 19 of 30)	intron (NM_175642, intron 19 of 30)	87632	NM_001204913	100504323	Mm.484176	NM_001204913		Gm20172	-	predicted gene, 20172	protein-coding	6.06435	9.44269	6.51563	156
macs2_W-HD_S36_peak_152	1	25506456	25506744	+	65	NA	intron (NM_175642, intron 7 of 30)	intron (NM_175642, intron 7 of 30)	-228646	NM_001204913	100504323	Mm.484176	NM_001204913		Gm20172	-	predicted gene, 20172	protein-coding	6.06435	9.44269	6.51563	144
macs2_W-HD_S36_peak_1313	1	136661507	136661796	+	80	NA	Intergenic	Intergenic	-21745	NR_045324	100503460	Mm.30630	NR_045324	ENSMUSG00000097113	Gm19705	-	predicted gene, 19705	ncRNA	6.93068	11.1584	8.02015	54
macs2_W-HD_S36_peak_1314	1	136663602	136663891	+	80	NA	Intergenic	B1_Mur3|SINE|Alu	-19650	NR_045324	100503460	Mm.30630	NR_045324	ENSMUSG00000097113	Gm19705	-	predicted gene, 19705	ncRNA	6.93068	11.1584	8.02015	95
macs2_W-HD_S36_peak_774	1	88534587	88534873	+	50	NA	Intergenic	Lx3_Mus|LINE|L1	-16787	NR_037971	100503197	Mm.99352	NR_037971	ENSMUSG00000100798	Gm19589	-	predicted gene, 19589	ncRNA	5.19801	7.78471	5.05871	149
macs2_W-HD_S36_peak_761	1	87879979	87880312	+	95	NA	intron (NM_177646, intron 1 of 29)	intron (NM_177646, intron 1 of 29)	-25846	NR_136921	100503175	Mm.426422	NR_136921	ENSMUSG00000101942	Gm19582	-	predicted gene, 19582	ncRNA	7.79702	12.9251	9.58841	165
macs2_W-HD_S36_peak_762	1	87923341	87923627	+	50	NA	intron (NM_177646, intron 10 of 29)	intron (NM_177646, intron 10 of 29)	-69185	NR_136921	100503175	Mm.426422	NR_136921	ENSMUSG00000101942	Gm19582	-	predicted gene, 19582	ncRNA	5.19801	7.78471	5.05871	110
macs2_W-HD_S36_peak_654	1	76080681	76080967	+	50	NA	Intergenic	Intergenic	-408309	NR_038012	620079	Mm.378379	NR_038012	ENSMUSG00000100553	Gm17751	-	predicted gene, 17751	ncRNA	5.19801	7.78471	5.05871	184
macs2_W-HD_S36_peak_655	1	76247415	76247758	+	128	NA	Intergenic	Intergenic	-241547	NR_038012	620079	Mm.378379	NR_038012	ENSMUSG00000100553	Gm17751	-	predicted gene, 17751	ncRNA	9.52969	16.5909	12.8575	132
macs2_W-HD_S36_peak_52	1	12618678	12618964	+	58	NA	Intergenic	(CA)n|Simple_repeat|Simple_repeat	-48742	NR_045297	329096	Mm.417782	NR_045297	ENSMUSG00000097171	Gm17644	4932411L15	predicted gene, 17644	ncRNA	6.01829	8.59187	5.82948	201
macs2_W-HD_S36_peak_1578	1	166981238	166981524	+	50	NA	intron (NR_037988, intron 2 of 2)	intron (NR_037988, intron 2 of 2)	18349	NR_037988	100503962	Mm.216842	NR_037988	ENSMUSG00000102548	Gm16701	-	predicted gene, 16701	ncRNA	5.19801	7.78471	5.05871	207
macs2_W-HD_S36_peak_1546	1	164159200	164159486	+	50	NA	intron (NM_007976, intron 2 of 24)	intron (NM_007976, intron 2 of 24)	-7126	NR_037987	100503816	Mm.398579	NR_037987	ENSMUSG00000086593	Gm16548	-	predicted gene 16548	ncRNA	5.19801	7.78471	5.05871	173
macs2_W-HD_S36_peak_1707	1	177985256	177985555	+	70	NA	Intergenic	Intergenic	-6030	NM_001034899	545391	Mm.442974	NM_001034899	ENSMUSG00000091476	Gm16432	EG545391|EG666250	predicted gene 16432	protein-coding	6.77058	10.0302	7.06645	131
macs2_W-HD_S36_peak_108	1	17852405	17852863	+	65	NA	Intergenic	Lx3A|LINE|L1	-124988	NR_130314	102634913	Mm.319094	NR_130314	ENSMUSG00000085125	Gm16070	OTTMUSG00000029756	predicted gene 16070	ncRNA	6.06435	9.44269	6.51563	226
macs2_W-HD_S36_peak_208	1	33870636	33870927	+	65	NA	intron (NM_177235, intron 3 of 6)	intron (NM_177235, intron 3 of 6)	-31867	NM_001161816	433287	Mm.383632	NM_001161816		Gm15455	AA692849|OTTMUSG00000022109	predicted gene 15455	protein-coding	6.06435	9.44269	6.51563	76
macs2_W-HD_S36_peak_648	1	75371670	75371956	+	50	NA	intron (NR_037976, intron 2 of 3)	L2a|LINE|L2	3202	NR_037976	100503248	Mm.403916	NR_037976	ENSMUSG00000085653	Gm15179	OTTMUSG00000019417	predicted gene 15179	ncRNA	5.19801	7.78471	5.05871	140
macs2_W-HD_S36_peak_1441	1	153920378	153920787	+	65	NA	Intergenic	B1_Mus2|SINE|Alu	20653	NM_008131	14645	Mm.210745	NM_008131	ENSMUSG00000026473	Glul	GS|Glns	glutamate-ammonia ligase (glutamine synthetase)	protein-coding	6.06435	9.44269	6.51563	207
macs2_W-HD_S36_peak_1442	1	153942154	153942525	+	111	NA	Intergenic	RMER17D2|LTR|ERVK	42410	NM_008131	14645	Mm.210745	NM_008131	ENSMUSG00000026473	Glul	GS|Glns	glutamate-ammonia ligase (glutamine synthetase)	protein-coding	8.66336	14.7373	11.1913	183
macs2_W-HD_S36_peak_1443	1	154008629	154008933	+	80	NA	Intergenic	Intergenic	108852	NM_008131	14645	Mm.210745	NM_008131	ENSMUSG00000026473	Glul	GS|Glns	glutamate-ammonia ligase (glutamine synthetase)	protein-coding	6.93068	11.1584	8.02015	190
macs2_W-HD_S36_peak_410	1	52195417	52195704	+	65	NA	intron (NM_001081081, intron 11 of 17)	intron (NM_001081081, intron 11 of 17)	37672	NM_001081081	14660	Mm.398608	NM_001081081	ENSMUSG00000026103	Gls	6330442B14|AI314027|B230365M23Rik	glutaminase	protein-coding	6.06435	9.44269	6.51563	89
macs2_W-HD_S36_peak_411	1	52340038	52340324	+	50	NA	Intergenic	RodERV21-int|LTR|ERV1	-106949	NM_001113383	14660	Mm.398608	NM_001081081	ENSMUSG00000026103	Gls	6330442B14|AI314027|B230365M23Rik	glutaminase	protein-coding	5.19801	7.78471	5.05871	55
macs2_W-HD_S36_peak_1364	1	143739877	143740169	+	80	NA	promoter-TSS (NM_001038594)	promoter-TSS (NM_001038594)	408	NM_023505	69367	Mm.272727	NM_023505	ENSMUSG00000018196	Glrx2	1700010P22Rik|AI645710|Grx2	glutaredoxin 2 (thioltransferase)	protein-coding	6.93068	11.1584	8.02015	169
macs2_W-HD_S36_peak_772	1	88488668	88488954	+	50	NA	Intergenic	Intergenic	21255	NM_008132	14659	Mm.5187	NM_008132	ENSMUSG00000062310	Glrp1	GRP-1	glutamine repeat protein 1	protein-coding	5.19801	7.78471	5.05871	114
macs2_W-HD_S36_peak_773	1	88494772	88495078	+	111	NA	Intergenic	Intergenic	15141	NM_008132	14659	Mm.5187	NM_008132	ENSMUSG00000062310	Glrp1	GRP-1	glutamine repeat protein 1	protein-coding	8.66336	14.7373	11.1913	35
macs2_W-HD_S36_peak_1057	1	119016459	119016745	+	42	NA	intron (NM_001081125, intron 1 of 13)	intron (NM_001081125, intron 1 of 13)	37017	NM_001081125	14633	Mm.273292	NM_001081125	ENSMUSG00000048402	Gli2	-	GLI-Kruppel family member GLI2	protein-coding	5.07977	6.80314	4.26495	145
macs2_W-HD_S36_peak_1058	1	119033197	119033487	+	74	NA	intron (NM_001081125, intron 1 of 13)	intron (NM_001081125, intron 1 of 13)	20277	NM_001081125	14633	Mm.273292	NM_001081125	ENSMUSG00000048402	Gli2	-	GLI-Kruppel family member GLI2	protein-coding	6.7283	10.4666	7.48133	219
macs2_W-HD_S36_peak_1059	1	119059945	119060244	+	58	NA	Intergenic	ORR1F|LTR|ERVL-MaLR	-6475	NM_001081125	14633	Mm.273292	NM_001081125	ENSMUSG00000048402	Gli2	-	GLI-Kruppel family member GLI2	protein-coding	6.02932	8.63315	5.86648	224
macs2_W-HD_S36_peak_1060	1	119063846	119064179	+	400	NA	Intergenic	Intergenic	-10393	NM_001081125	14633	Mm.273292	NM_001081125	ENSMUSG00000048402	Gli2	-	GLI-Kruppel family member GLI2	protein-coding	21.6584	45.5468	40.0503	153
macs2_W-HD_S36_peak_1061	1	119088477	119088908	+	104	NA	Intergenic	ID_B1|SINE|B4	-35073	NM_001081125	14633	Mm.273292	NM_001081125	ENSMUSG00000048402	Gli2	-	GLI-Kruppel family member GLI2	protein-coding	8.41038	13.8696	10.4781	211
macs2_W-HD_S36_peak_1062	1	119106059	119106361	+	193	NA	Intergenic	Intergenic	-52591	NM_001081125	14633	Mm.273292	NM_001081125	ENSMUSG00000048402	Gli2	-	GLI-Kruppel family member GLI2	protein-coding	13.0623	23.5666	19.3138	156
macs2_W-HD_S36_peak_1063	1	119115198	119115485	+	63	NA	Intergenic	Intergenic	-61722	NM_001081125	14633	Mm.273292	NM_001081125	ENSMUSG00000048402	Gli2	-	GLI-Kruppel family member GLI2	protein-coding	5.98236	9.15195	6.35401	57
macs2_W-HD_S36_peak_1064	1	119166506	119166802	+	80	NA	Intergenic	Intergenic	-113035	NM_001081125	14633	Mm.273292	NM_001081125	ENSMUSG00000048402	Gli2	-	GLI-Kruppel family member GLI2	protein-coding	6.93068	11.1584	8.02015	93
macs2_W-HD_S36_peak_1065	1	119194582	119194888	+	78	NA	Intergenic	Intergenic	-141116	NM_001081125	14633	Mm.273292	NM_001081125	ENSMUSG00000048402	Gli2	-	GLI-Kruppel family member GLI2	protein-coding	6.83699	10.8254	7.82814	233
macs2_W-HD_S36_peak_644	1	75209469	75209755	+	50	NA	intron (NM_029010, intron 1 of 16)	intron (NM_029010, intron 1 of 16)	1166	NM_029010	74577	Mm.458319	NM_029010	ENSMUSG00000026200	Glb1l	4833408P15Rik	galactosidase, beta 1-like	protein-coding	5.19801	7.78471	5.05871	124
macs2_W-HD_S36_peak_752	1	87297793	87298079	+	50	NA	intron (NM_028889, intron 3 of 3)	intron (NM_028889, intron 3 of 3)	-29062	NM_146112	227331	Mm.23065	NM_146112	ENSMUSG00000048000	Gigyf2	2610016F01Rik|A830080H02Rik|AI852361|AW259676|BC006835|Tnrc15|mKIAA0642	GRB10 interacting GYF protein 2	protein-coding	5.19801	7.78471	5.05871	75
macs2_W-HD_S36_peak_753	1	87311582	87311870	+	50	NA	TTS (NM_028889)	TTS (NM_028889)	-15272	NM_146112	227331	Mm.23065	NM_146112	ENSMUSG00000048000	Gigyf2	2610016F01Rik|A830080H02Rik|AI852361|AW259676|BC006835|Tnrc15|mKIAA0642	GRB10 interacting GYF protein 2	protein-coding	5.19801	7.78471	5.05871	174
macs2_W-HD_S36_peak_103	1	17163041	17163331	+	80	NA	3' UTR (NM_010267, exon 6 of 6)	3' UTR (NM_010267, exon 6 of 6)	17813	NM_010267	14545	Mm.18218	NM_010267	ENSMUSG00000025777	Gdap1	-	ganglioside-induced differentiation-associated-protein 1	protein-coding	6.93068	11.1584	8.02015	199
macs2_W-HD_S36_peak_104	1	17328704	17328990	+	50	NA	Intergenic	Intergenic	183474	NM_010267	14545	Mm.18218	NM_010267	ENSMUSG00000025777	Gdap1	-	ganglioside-induced differentiation-associated-protein 1	protein-coding	5.16949	7.68167	5.05871	144
macs2_W-HD_S36_peak_808	1	89822199	89822551	+	80	NA	intron (NM_001037136, intron 12 of 16)	intron (NM_001037136, intron 12 of 16)	108801	NM_010262	14472	Mm.204730	NM_010262	ENSMUSG00000034486	Gbx2	D130058E05Rik|Gbx-2|MMoxA|Stra7	gastrulation brain homeobox 2	protein-coding	6.93068	11.1584	8.02015	113
macs2_W-HD_S36_peak_809	1	89849714	89850005	+	71	NA	intron (NM_001037136, intron 15 of 16)	intron (NM_001037136, intron 15 of 16)	81317	NM_010262	14472	Mm.204730	NM_010262	ENSMUSG00000034486	Gbx2	D130058E05Rik|Gbx-2|MMoxA|Stra7	gastrulation brain homeobox 2	protein-coding	6.62302	10.1427	7.1772	108
macs2_W-HD_S36_peak_810	1	89876196	89876499	+	111	NA	intron (NM_001037136, intron 15 of 16)	intron (NM_001037136, intron 15 of 16)	54829	NM_010262	14472	Mm.204730	NM_010262	ENSMUSG00000034486	Gbx2	D130058E05Rik|Gbx-2|MMoxA|Stra7	gastrulation brain homeobox 2	protein-coding	8.66336	14.7373	11.1913	49
macs2_W-HD_S36_peak_811	1	89880806	89881395	+	23	NA	intron (NM_001037136, intron 15 of 16)	intron (NM_001037136, intron 15 of 16)	50076	NM_010262	14472	Mm.204730	NM_010262	ENSMUSG00000034486	Gbx2	D130058E05Rik|Gbx-2|MMoxA|Stra7	gastrulation brain homeobox 2	protein-coding	3.46534	4.68036	2.37037	229
macs2_W-HD_S36_peak_489	1	59376244	59376530	+	50	NA	Intergenic	Intergenic	-105760	NM_008057	14369	Mm.297906	NM_008057	ENSMUSG00000041075	Fzd7	Fz7	frizzled class receptor 7	protein-coding	5.19801	7.78471	5.05871	145
macs2_W-HD_S36_peak_490	1	59381879	59382212	+	111	NA	Intergenic	Intergenic	-100102	NM_008057	14369	Mm.297906	NM_008057	ENSMUSG00000041075	Fzd7	Fz7	frizzled class receptor 7	protein-coding	9.02744	14.6014	11.1763	92
macs2_W-HD_S36_peak_491	1	59403203	59403533	+	104	NA	Intergenic	Intergenic	-78779	NM_008057	14369	Mm.297906	NM_008057	ENSMUSG00000041075	Fzd7	Fz7	frizzled class receptor 7	protein-coding	8.41038	13.8696	10.4781	103
macs2_W-HD_S36_peak_492	1	59463175	59463464	+	95	NA	Intergenic	ID_B1|SINE|B4	-18828	NM_008057	14369	Mm.297906	NM_008057	ENSMUSG00000041075	Fzd7	Fz7	frizzled class receptor 7	protein-coding	7.79702	12.9251	9.58841	115
macs2_W-HD_S36_peak_545	1	64757399	64757786	+	104	NA	Intergenic	Intergenic	-19842	NM_001042659	14367	Mm.150813	NM_022721	ENSMUSG00000045005	Fzd5	5330434N09Rik|AI427138|Fz-5|Fz5|mFz5	frizzled class receptor 5	protein-coding	8.41038	13.8696	10.4781	192
macs2_W-HD_S36_peak_586	1	71616117	71616493	+	80	NA	intron (NM_001276409, intron 23 of 44)	intron (NM_001276409, intron 23 of 44)	36929	NM_010233	14268	Mm.193099	NM_010233	ENSMUSG00000026193	Fn1	E330027I09|Fn|Fn-1	fibronectin 1	protein-coding	6.93068	11.1584	8.02015	191
macs2_W-HD_S36_peak_587	1	71623507	71623797	+	65	NA	intron (NM_001276409, intron 20 of 44)	B4A|SINE|B4	29582	NM_010233	14268	Mm.193099	NM_010233	ENSMUSG00000026193	Fn1	E330027I09|Fn|Fn-1	fibronectin 1	protein-coding	6.06435	9.44269	6.51563	261
macs2_W-HD_S36_peak_1249	1	133985038	133985444	+	65	NA	Intergenic	MTD|LTR|ERVL-MaLR	-52274	NM_021355	14264	Mm.287146	NM_021355	ENSMUSG00000041559	Fmod	AI131919|AU041740|SLRR2E	fibromodulin	protein-coding	6.06435	9.44269	6.51563	202
macs2_W-HD_S36_peak_1577	1	166716478	166716785	+	80	NA	Intergenic	MLTR31F_MM|LTR|ERVK	-34786	NM_172844	240894	Mm.246610	NM_172844	ENSMUSG00000026560	Fmo9	4831428F09Rik	flavin containing monooxygenase 9	protein-coding	6.93068	11.1584	8.02015	78
macs2_W-HD_S36_peak_1539	1	162790694	162790983	+	80	NA	Intergenic	L1_Mur3|LINE|L1	21711	NM_144878	226564	Mm.155164	NM_144878	ENSMUSG00000026692	Fmo4	D1Ertd532e	flavin containing monooxygenase 4	protein-coding	6.93068	11.1584	8.02015	108
macs2_W-HD_S36_peak_1540	1	162804489	162804792	+	80	NA	intron (NM_144878, intron 5 of 8)	intron (NM_144878, intron 5 of 8)	7909	NM_144878	226564	Mm.155164	NM_144878	ENSMUSG00000026692	Fmo4	D1Ertd532e	flavin containing monooxygenase 4	protein-coding	6.93068	11.1584	8.02015	185
macs2_W-HD_S36_peak_356	1	43171550	43171837	+	65	NA	intron (NM_001289533, intron 1 of 5)	intron (NM_001289533, intron 1 of 5)	-7732	NM_010212	14200	Mm.6799	NM_010212	ENSMUSG00000008136	Fhl2	FHL-2|SLIM-3|SLIM3	four and a half LIM domains 2	protein-coding	6.06435	9.44269	6.51563	146
macs2_W-HD_S36_peak_357	1	43217675	43218039	+	89	NA	Intergenic	Intergenic	-21096	NM_001289533	14200	Mm.6799	NM_010212	ENSMUSG00000008136	Fhl2	FHL-2|SLIM-3|SLIM3	four and a half LIM domains 2	protein-coding	7.56934	12.1453	8.95207	134
macs2_W-HD_S36_peak_1643	1	170926970	170927267	+	70	NA	intron (NM_001160215, intron 1 of 4)	intron (NM_001160215, intron 1 of 4)	465	NR_027666	98752	Mm.1850	NM_145141	ENSMUSG00000038421	Fcrla	BB219290|FCRL|FCRL1|FREB|Fcrlm1|Fcrx|Freb1|mFREB|mFcrX	Fc receptor-like A	protein-coding	6.77058	10.0302	7.06645	172
macs2_W-HD_S36_peak_717	1	84862459	84862745	+	50	NA	intron (NM_025386, intron 1 of 3)	intron (NM_025386, intron 1 of 3)	22761	NM_025386	66153	Mm.381192	NM_025386	ENSMUSG00000073633	Fbxo36	0610008D19Rik|1110020F21Rik|2410002G19Rik|D1Ertd757e	F-box protein 36	protein-coding	5.19801	7.78471	5.05871	71
macs2_W-HD_S36_peak_718	1	84871447	84871799	+	200	NA	intron (NM_025386, intron 1 of 3)	intron (NM_025386, intron 1 of 3)	31782	NM_025386	66153	Mm.381192	NM_025386	ENSMUSG00000073633	Fbxo36	0610008D19Rik|1110020F21Rik|2410002G19Rik|D1Ertd757e	F-box protein 36	protein-coding	12.995	24.3544	20.023	176
macs2_W-HD_S36_peak_537	1	63744431	63744717	+	50	NA	intron (NM_172422, intron 7 of 11)	intron (NM_172422, intron 7 of 11)	13949	NM_172422	75619	Mm.30965	NM_172422	ENSMUSG00000025962	Fastkd2	2810421I24Rik	FAST kinase domains 2	protein-coding	5.19801	7.78471	5.05871	131
macs2_W-HD_S36_peak_1529	1	161740154	161740444	+	80	NA	Intergenic	Intergenic	48196	NM_001205243	14103	Mm.3355	NM_010177	ENSMUSG00000000817	Fasl	APT1LG1|CD178|CD95-L|CD95L|Fas-L|Faslg|Tnfsf6|Tnlg1a|gld	Fas ligand (TNF superfamily, member 6)	protein-coding	6.93068	11.1584	8.02015	195
macs2_W-HD_S36_peak_1530	1	161748038	161748338	+	104	NA	Intergenic	Intergenic	40307	NM_001205243	14103	Mm.3355	NM_010177	ENSMUSG00000000817	Fasl	APT1LG1|CD178|CD95-L|CD95L|Fas-L|Faslg|Tnfsf6|Tnlg1a|gld	Fas ligand (TNF superfamily, member 6)	protein-coding	8.41038	13.8696	10.4781	202
macs2_W-HD_S36_peak_1579	1	167037667	167038003	+	128	NA	intron (NM_001160261, intron 1 of 2)	intron (NM_001160261, intron 1 of 2)	36418	NM_001160262	226610	Mm.389217	NM_175461	ENSMUSG00000060568	Fam78b	C030014K22Rik|C030020L09Rik	family with sequence similarity 78, member B	protein-coding	9.52969	16.5909	12.8575	90
macs2_W-HD_S36_peak_1580	1	167057789	167058079	+	70	NA	intron (NM_001160261, intron 1 of 2)	intron (NM_001160261, intron 1 of 2)	56517	NM_001160262	226610	Mm.389217	NM_175461	ENSMUSG00000060568	Fam78b	C030014K22Rik|C030020L09Rik	family with sequence similarity 78, member B	protein-coding	6.77058	10.0302	7.06645	156
macs2_W-HD_S36_peak_1581	1	167059594	167059880	+	65	NA	intron (NM_001160261, intron 1 of 2)	intron (NM_001160261, intron 1 of 2)	58320	NM_001160262	226610	Mm.389217	NM_175461	ENSMUSG00000060568	Fam78b	C030014K22Rik|C030020L09Rik	family with sequence similarity 78, member B	protein-coding	6.03107	9.32214	6.51563	105
macs2_W-HD_S36_peak_1582	1	167078806	167079092	+	50	NA	exon (NM_175461, exon 2 of 3)	exon (NM_175461, exon 2 of 3)	77532	NM_001160262	226610	Mm.389217	NM_175461	ENSMUSG00000060568	Fam78b	C030014K22Rik|C030020L09Rik	family with sequence similarity 78, member B	protein-coding	5.19801	7.78471	5.05871	111
macs2_W-HD_S36_peak_1583	1	167120932	167121274	+	80	NA	Intergenic	B1_Mur2|SINE|Alu	119686	NM_001160262	226610	Mm.389217	NM_175461	ENSMUSG00000060568	Fam78b	C030014K22Rik|C030020L09Rik	family with sequence similarity 78, member B	protein-coding	6.93068	11.1584	8.02015	166
macs2_W-HD_S36_peak_1584	1	167134239	167134527	+	58	NA	Intergenic	Intergenic	132966	NM_001160262	226610	Mm.389217	NM_175461	ENSMUSG00000060568	Fam78b	C030014K22Rik|C030020L09Rik	family with sequence similarity 78, member B	protein-coding	6.01829	8.59187	5.82948	94
macs2_W-HD_S36_peak_1585	1	167141758	167142044	+	50	NA	Intergenic	Intergenic	140484	NM_001160262	226610	Mm.389217	NM_175461	ENSMUSG00000060568	Fam78b	C030014K22Rik|C030020L09Rik	family with sequence similarity 78, member B	protein-coding	5.19801	7.78471	5.05871	181
macs2_W-HD_S36_peak_1943	1	191137871	191138161	+	80	NA	Intergenic	IAPEY5_LTR|LTR|ERVK	26801	NM_001109759	619288	Mm.61148	NM_001109759	ENSMUSG00000091017	Fam71a	4933417M04Rik|GARI-L4	family with sequence similarity 71, member A	protein-coding	6.93068	11.1584	8.02015	195
macs2_W-HD_S36_peak_1944	1	191167819	191168237	+	83	NA	Intergenic	(TGG)n|Simple_repeat|Simple_repeat	-3211	NM_001109759	619288	Mm.61148	NM_001109759	ENSMUSG00000091017	Fam71a	4933417M04Rik|GARI-L4	family with sequence similarity 71, member A	protein-coding	7.52287	11.5139	8.34979	182
macs2_W-HD_S36_peak_1476	1	156748179	156748518	+	111	NA	Intergenic	Intergenic	-29438	NM_145413	215015	Mm.229107	NM_145413	ENSMUSG00000033557	Fam20b	C530043G21Rik|mKIAA0475	family with sequence similarity 20, member B	protein-coding	8.66336	14.7373	11.1913	271
macs2_W-HD_S36_peak_1477	1	156771314	156771600	+	50	NA	Intergenic	B3|SINE|B2	-52547	NM_145413	215015	Mm.229107	NM_145413	ENSMUSG00000033557	Fam20b	C530043G21Rik|mKIAA0475	family with sequence similarity 20, member B	protein-coding	5.19801	7.78471	5.05871	210
macs2_W-HD_S36_peak_256	1	36596548	36596844	+	163	NA	intron (NM_001126046, intron 10 of 14)	T-rich|Low_complexity|Low_complexity	-3364	NM_027957	381337	Mm.17413	NM_027957	ENSMUSG00000046337	Fam178b	1700024G10Rik|Gm990	family with sequence similarity 178, member B	protein-coding	11.6867	20.4433	16.3839	119
macs2_W-HD_S36_peak_257	1	36624753	36625040	+	76	NA	intron (NM_001126046, intron 6 of 14)	B1_Mus1|SINE|Alu	-31564	NM_027957	381337	Mm.17413	NM_027957	ENSMUSG00000046337	Fam178b	1700024G10Rik|Gm990	family with sequence similarity 178, member B	protein-coding	7.01202	10.5973	7.60517	259
macs2_W-HD_S36_peak_258	1	36640068	36640354	+	50	NA	intron (NM_001126046, intron 4 of 14)	intron (NM_001126046, intron 4 of 14)	42972	NM_001126046	381337	Mm.17413	NM_027957	ENSMUSG00000046337	Fam178b	1700024G10Rik|Gm990	family with sequence similarity 178, member B	protein-coding	5.19801	7.78471	5.05871	139
macs2_W-HD_S36_peak_925	1	95223286	95223599	+	80	NA	Intergenic	Intergenic	-90186	NM_026321	67698	Mm.272705	NM_026321	ENSMUSG00000051185	Fam174a	2310044D20Rik|Fam174|Naa6|Tmem157	family with sequence similarity 174, member A	protein-coding	6.93068	11.1584	8.02015	142
macs2_W-HD_S36_peak_926	1	95414145	95414447	+	46	NA	Intergenic	Intergenic	100668	NM_026321	67698	Mm.272705	NM_026321	ENSMUSG00000051185	Fam174a	2310044D20Rik|Fam174|Naa6|Tmem157	family with sequence similarity 174, member A	protein-coding	5.04623	7.2687	4.68981	54
macs2_W-HD_S36_peak_228	1	34841597	34841956	+	95	NA	intron (NM_174997, intron 1 of 6)	intron (NM_174997, intron 1 of 6)	1274	NM_174997	214469	Mm.120151	NM_174997	ENSMUSG00000037503	Fam168b	mKIAA4042	family with sequence similarity 168, member B	protein-coding	7.79702	12.9251	9.58841	175
macs2_W-HD_S36_peak_1395	1	151581976	151582266	+	83	NA	intron (NM_022018, intron 1 of 13)	ORR1B1|LTR|ERVL-MaLR	10748	NM_022018	63913	Mm.157700	NM_022018	ENSMUSG00000026483	Fam129a	AI256368|AU019833|Niban	family with sequence similarity 129, member A	protein-coding	7.52287	11.5139	8.34979	176
macs2_W-HD_S36_peak_1396	1	151650490	151650776	+	50	NA	intron (NM_022018, intron 5 of 13)	MER5A|DNA|hAT-Charlie	79260	NM_022018	63913	Mm.157700	NM_022018	ENSMUSG00000026483	Fam129a	AI256368|AU019833|Niban	family with sequence similarity 129, member A	protein-coding	5.19801	7.78471	5.05871	153
macs2_W-HD_S36_peak_672	1	80115326	80115629	+	111	NA	Intergenic	Intergenic	98467	NM_173425	241128	Mm.145511	NM_173425	ENSMUSG00000043230	Fam124b	A830043J08Rik	family with sequence similarity 124, member B	protein-coding	8.66336	14.7373	11.1913	110
macs2_W-HD_S36_peak_673	1	80249727	80250018	+	80	NA	Intergenic	Intergenic	-35928	NM_173425	241128	Mm.145511	NM_173425	ENSMUSG00000043230	Fam124b	A830043J08Rik	family with sequence similarity 124, member B	protein-coding	6.93068	11.1584	8.02015	102
macs2_W-HD_S36_peak_495	1	59894671	59894996	+	95	NA	Intergenic	Intergenic	-18173	NM_001037725	72750	Mm.258250	NM_001037725	ENSMUSG00000041040	Fam117b	2810425F24Rik|6330416D14Rik|Als2cr13	family with sequence similarity 117, member B	protein-coding	7.75424	12.7694	9.55504	159
macs2_W-HD_S36_peak_496	1	59915028	59915533	+	46	NA	intron (NM_001037725, intron 1 of 7)	B1_Mus1|SINE|Alu	2274	NM_001037725	72750	Mm.258250	NM_001037725	ENSMUSG00000041040	Fam117b	2810425F24Rik|6330416D14Rik|Als2cr13	family with sequence similarity 117, member B	protein-coding	5.26601	7.20431	4.63969	252
macs2_W-HD_S36_peak_1545	1	164145353	164145639	+	58	NA	intron (NM_011347, intron 13 of 15)	intron (NM_011347, intron 13 of 15)	-6339	NM_007976	14067	Mm.12900	NM_007976	ENSMUSG00000026579	F5	AI173222|Cf-5|Cf5	coagulation factor V	protein-coding	6.01829	8.59187	5.82948	164
macs2_W-HD_S36_peak_1336	1	139480254	139480540	+	50	NA	exon (NM_009791, exon 18 of 28)	exon (NM_009791, exon 18 of 28)	-21310	NM_031164	14060	Mm.30105	NM_031164	ENSMUSG00000026368	F13b	Cf-13b|Cf13b	coagulation factor XIII, beta subunit	protein-coding	5.19801	7.78471	5.05871	127
macs2_W-HD_S36_peak_79	1	14227109	14227471	+	95	NA	intron (NM_001310459, intron 11 of 17)	intron (NM_001310459, intron 11 of 17)	82909	NM_010164	14048	Mm.250185	NM_010164	ENSMUSG00000025932	Eya1	bor	EYA transcriptional coactivator and phosphatase 1	protein-coding	7.79702	12.9251	9.58841	174
macs2_W-HD_S36_peak_1687	1	175860230	175860518	+	65	NA	Intergenic	Intergenic	-20404	NM_012012	26909	Mm.283046	NM_012012	ENSMUSG00000039748	Exo1	5730442G03Rik|Msa	exonuclease 1	protein-coding	6.06435	9.44269	6.51563	36
macs2_W-HD_S36_peak_1688	1	175899812	175900098	+	50	NA	intron (NM_012012, intron 11 of 14)	MTEb|LTR|ERVL-MaLR	19177	NM_012012	26909	Mm.283046	NM_012012	ENSMUSG00000039748	Exo1	5730442G03Rik|Msa	exonuclease 1	protein-coding	5.19801	7.78471	5.05871	131
macs2_W-HD_S36_peak_1869	1	187474764	187475173	+	95	NA	Intergenic	Intergenic	-134038	NM_001243792	26381	Mm.89989	NM_011935	ENSMUSG00000026610	Esrrg	ERR3|Errg|NR3B3|mKIAA0832	estrogen-related receptor gamma	protein-coding	7.79702	12.9251	9.58841	141
macs2_W-HD_S36_peak_1870	1	187645195	187645552	+	128	NA	intron (NM_001243792, intron 1 of 7)	intron (NM_001243792, intron 1 of 7)	36367	NM_001243792	26381	Mm.89989	NM_011935	ENSMUSG00000026610	Esrrg	ERR3|Errg|NR3B3|mKIAA0832	estrogen-related receptor gamma	protein-coding	9.52969	16.5909	12.8575	95
macs2_W-HD_S36_peak_1871	1	187721824	187722112	+	65	NA	intron (NM_001243792, intron 1 of 7)	intron (NM_001243792, intron 1 of 7)	112962	NM_001243792	26381	Mm.89989	NM_011935	ENSMUSG00000026610	Esrrg	ERR3|Errg|NR3B3|mKIAA0832	estrogen-related receptor gamma	protein-coding	6.06435	9.44269	6.51563	215
macs2_W-HD_S36_peak_1872	1	187736599	187736885	+	37	NA	intron (NM_001243792, intron 1 of 7)	intron (NM_001243792, intron 1 of 7)	127736	NM_001243792	26381	Mm.89989	NM_011935	ENSMUSG00000026610	Esrrg	ERR3|Errg|NR3B3|mKIAA0832	estrogen-related receptor gamma	protein-coding	4.82346	6.31002	3.78119	199
macs2_W-HD_S36_peak_1873	1	187755557	187755929	+	128	NA	intron (NM_001243792, intron 1 of 7)	intron (NM_001243792, intron 1 of 7)	146737	NM_001243792	26381	Mm.89989	NM_011935	ENSMUSG00000026610	Esrrg	ERR3|Errg|NR3B3|mKIAA0832	estrogen-related receptor gamma	protein-coding	9.52969	16.5909	12.8575	186
macs2_W-HD_S36_peak_1874	1	187759015	187759305	+	70	NA	intron (NM_001243792, intron 1 of 7)	intron (NM_001243792, intron 1 of 7)	150154	NM_001243792	26381	Mm.89989	NM_011935	ENSMUSG00000026610	Esrrg	ERR3|Errg|NR3B3|mKIAA0832	estrogen-related receptor gamma	protein-coding	6.77058	10.0302	7.06645	138
macs2_W-HD_S36_peak_1875	1	187895075	187895362	+	65	NA	intron (NM_001243792, intron 2 of 7)	intron (NM_001243792, intron 2 of 7)	-102609	NM_011935	26381	Mm.89989	NM_011935	ENSMUSG00000026610	Esrrg	ERR3|Errg|NR3B3|mKIAA0832	estrogen-related receptor gamma	protein-coding	6.06435	9.44269	6.51563	53
macs2_W-HD_S36_peak_1876	1	187910997	187911294	+	145	NA	intron (NM_001243792, intron 2 of 7)	intron (NM_001243792, intron 2 of 7)	-86682	NM_011935	26381	Mm.89989	NM_011935	ENSMUSG00000026610	Esrrg	ERR3|Errg|NR3B3|mKIAA0832	estrogen-related receptor gamma	protein-coding	10.396	18.4822	14.5809	87
macs2_W-HD_S36_peak_1877	1	187944781	187945067	+	49	NA	intron (NM_001243792, intron 2 of 7)	intron (NM_001243792, intron 2 of 7)	-52903	NM_011935	26381	Mm.89989	NM_011935	ENSMUSG00000026610	Esrrg	ERR3|Errg|NR3B3|mKIAA0832	estrogen-related receptor gamma	protein-coding	5.12774	7.53624	4.94548	55
macs2_W-HD_S36_peak_1878	1	187958563	187958858	+	80	NA	intron (NM_001243792, intron 2 of 7)	intron (NM_001243792, intron 2 of 7)	-39117	NM_011935	26381	Mm.89989	NM_011935	ENSMUSG00000026610	Esrrg	ERR3|Errg|NR3B3|mKIAA0832	estrogen-related receptor gamma	protein-coding	6.93068	11.1584	8.02015	148
macs2_W-HD_S36_peak_1879	1	187961450	187961749	+	80	NA	intron (NM_001243792, intron 2 of 7)	intron (NM_001243792, intron 2 of 7)	-36228	NM_011935	26381	Mm.89989	NM_011935	ENSMUSG00000026610	Esrrg	ERR3|Errg|NR3B3|mKIAA0832	estrogen-related receptor gamma	protein-coding	6.93068	11.1584	8.02015	72
macs2_W-HD_S36_peak_1880	1	187984939	187985225	+	50	NA	intron (NM_001243792, intron 2 of 7)	B1F|SINE|Alu	-12745	NM_011935	26381	Mm.89989	NM_011935	ENSMUSG00000026610	Esrrg	ERR3|Errg|NR3B3|mKIAA0832	estrogen-related receptor gamma	protein-coding	5.19801	7.78471	5.05871	21
macs2_W-HD_S36_peak_365	1	44158650	44158998	+	80	NA	exon (NM_011729, exon 4 of 15)	exon (NM_011729, exon 4 of 15)	11080	NM_011729	22592	Mm.2213	NM_011729	ENSMUSG00000026048	Ercc5	Xpg	excision repair cross-complementing rodent repair deficiency, complementation group 5	protein-coding	6.93068	11.1584	8.02015	148
macs2_W-HD_S36_peak_570	1	68505732	68506208	+	181	NA	intron (NM_010154, intron 3 of 26)	RSINE1|SINE|B4	602089	NM_010154	13869	Mm.442420	NM_010154	ENSMUSG00000062209	Erbb4	Her4|c-erbB-4	erb-b2 receptor tyrosine kinase 4	protein-coding	12.1287	22.3663	18.163	234
macs2_W-HD_S36_peak_571	1	68754521	68754922	+	50	NA	intron (NM_010154, intron 1 of 26)	RMER6C|LTR|ERVK	353338	NM_010154	13869	Mm.442420	NM_010154	ENSMUSG00000062209	Erbb4	Her4|c-erbB-4	erb-b2 receptor tyrosine kinase 4	protein-coding	5.19801	7.78471	5.05871	205
macs2_W-HD_S36_peak_572	1	69106797	69107092	+	83	NA	intron (NM_010154, intron 1 of 26)	(CA)n|Simple_repeat|Simple_repeat	1115	NM_010154	13869	Mm.442420	NM_010154	ENSMUSG00000062209	Erbb4	Her4|c-erbB-4	erb-b2 receptor tyrosine kinase 4	protein-coding	7.52287	11.5139	8.34979	175
macs2_W-HD_S36_peak_573	1	69221690	69221977	+	65	NA	Intergenic	MMERVK10D3_I-int|LTR|ERVK	-113774	NM_010154	13869	Mm.442420	NM_010154	ENSMUSG00000062209	Erbb4	Her4|c-erbB-4	erb-b2 receptor tyrosine kinase 4	protein-coding	6.06435	9.44269	6.51563	174
macs2_W-HD_S36_peak_1842	1	185387571	185387865	+	65	NA	intron (NM_029735, intron 12 of 31)	intron (NM_029735, intron 12 of 31)	24623	NM_029735	107508	Mm.154511	NM_029735	ENSMUSG00000026615	Eprs	2410081F06Rik|3010002K18Rik|C79379|Qprs	glutamyl-prolyl-tRNA synthetase	protein-coding	6.06435	9.44269	6.51563	14
macs2_W-HD_S36_peak_659	1	77553586	77553879	+	111	NA	Intergenic	ID_B1|SINE|B4	-38644	NM_007936	13838	Mm.400747	NM_007936	ENSMUSG00000026235	Epha4	2900005C20Rik|AI385584|Cek8|Hek8|Sek|Sek1|Tyro1|rb	Eph receptor A4	protein-coding	8.66336	14.7373	11.1913	95
macs2_W-HD_S36_peak_1073	1	119604579	119604865	+	50	NA	intron (NM_145506, intron 14 of 24)	intron (NM_145506, intron 14 of 24)	44278	NM_145506	226352	Mm.253156	NM_145506	ENSMUSG00000026383	Epb41l5	1700030C16Rik|AL022914|BE37|E230025E14Rik|Epb4.1l5|Lulu1|NBL5	erythrocyte membrane protein band 4.1 like 5	protein-coding	5.19801	7.78471	5.05871	51
macs2_W-HD_S36_peak_1074	1	119638607	119638899	+	80	NA	intron (NM_145506, intron 2 of 24)	intron (NM_145506, intron 2 of 24)	10247	NM_145506	226352	Mm.253156	NM_145506	ENSMUSG00000026383	Epb41l5	1700030C16Rik|AL022914|BE37|E230025E14Rik|Epb4.1l5|Lulu1|NBL5	erythrocyte membrane protein band 4.1 like 5	protein-coding	6.93068	11.1584	8.02015	85
macs2_W-HD_S36_peak_1075	1	119663730	119664016	+	50	NA	intron (NM_019933, intron 26 of 26)	intron (NM_019933, intron 26 of 26)	-14873	NM_001113416	226352	Mm.253156	NM_145506	ENSMUSG00000026383	Epb41l5	1700030C16Rik|AL022914|BE37|E230025E14Rik|Epb4.1l5|Lulu1|NBL5	erythrocyte membrane protein band 4.1 like 5	protein-coding	5.19801	7.78471	5.05871	145
macs2_W-HD_S36_peak_1773	1	181955833	181956119	+	50	NA	intron (NM_010135, intron 3 of 14)	intron (NM_010135, intron 3 of 14)	64004	NM_001083121	13800	Mm.87759	NM_008680	ENSMUSG00000022995	Enah	Mena|NDPP-1|Ndpp1|WBP8	enabled homolog (Drosophila)	protein-coding	5.19801	7.78471	5.05871	80
macs2_W-HD_S36_peak_1774	1	182030328	182030634	+	111	NA	Intergenic	B1_Mus2|SINE|Alu	-10501	NM_001083120	13800	Mm.87759	NM_008680	ENSMUSG00000022995	Enah	Mena|NDPP-1|Ndpp1|WBP8	enabled homolog (Drosophila)	protein-coding	8.66336	14.7373	11.1913	115
macs2_W-HD_S36_peak_1098	1	120671968	120672345	+	65	NA	Intergenic	Intergenic	69669	NM_010133	13798	Mm.2657	NM_010133	ENSMUSG00000058665	En1	En-1|Mo-en.1|engrailed-1	engrailed 1	protein-coding	6.06435	9.44269	6.51563	191
macs2_W-HD_S36_peak_1099	1	120741744	120742126	+	53	NA	Intergenic	Intergenic	139448	NM_010133	13798	Mm.2657	NM_010133	ENSMUSG00000058665	En1	En-1|Mo-en.1|engrailed-1	engrailed 1	protein-coding	5.80546	8.13108	5.39536	206
macs2_W-HD_S36_peak_282	1	38041910	38042197	+	111	NA	intron (NM_198303, intron 14 of 23)	intron (NM_198303, intron 14 of 23)	44043	NM_198303	226982	Mm.260943	NM_198303	ENSMUSG00000026083	Eif5b	A030003E17Rik|BC018347|IF2	eukaryotic translation initiation factor 5B	protein-coding	9.02744	14.6014	11.1763	235
macs2_W-HD_S36_peak_750	1	87262365	87262652	+	80	NA	Intergenic	RMER15|LTR|ERVL	-1856	NM_028889	98363	Mm.247951	NM_028889	ENSMUSG00000026255	Efhd1	4931430I01Rik|AI452351|PP3051|mitocalcin	EF hand domain containing 1	protein-coding	6.93068	11.1584	8.02015	179
macs2_W-HD_S36_peak_751	1	87263900	87264204	+	80	NA	promoter-TSS (NM_028889)	promoter-TSS (NM_028889)	-312	NM_028889	98363	Mm.247951	NM_028889	ENSMUSG00000026255	Efhd1	4931430I01Rik|AI452351|PP3051|mitocalcin	EF hand domain containing 1	protein-coding	6.93068	11.1584	8.02015	150
macs2_W-HD_S36_peak_126	1	20931532	20931932	+	60	NA	intron (NM_028829, intron 1 of 2)	PB1D10|SINE|Alu	-19894	NM_027974	71877	Mm.29178	NM_027974	ENSMUSG00000041809	Efhc1	1700029F22Rik|mRib72-1|myoclonin1	EF-hand domain (C-terminal) containing 1	protein-coding	5.88727	8.83881	6.05217	200
macs2_W-HD_S36_peak_1397	1	151703499	151703786	+	65	NA	intron (NM_022018, intron 9 of 13)	intron (NM_022018, intron 9 of 13)	-51732	NM_001311165	66967	Mm.337691	NM_001039644	ENSMUSG00000043019	Edem3	2310050N11Rik	ER degradation enhancer, mannosidase alpha-like 3	protein-coding	6.06435	9.44269	6.51563	125
macs2_W-HD_S36_peak_1398	1	151737298	151737584	+	50	NA	Intergenic	Intergenic	-17933	NM_001311165	66967	Mm.337691	NM_001039644	ENSMUSG00000043019	Edem3	2310050N11Rik	ER degradation enhancer, mannosidase alpha-like 3	protein-coding	5.19801	7.78471	5.05871	122
macs2_W-HD_S36_peak_749	1	87142679	87143177	+	80	NA	Intergenic	Intergenic	13208	NM_001277925	13599	Mm.140765	NM_021306	ENSMUSG00000026247	Ecel1	DINE|xce	endothelin converting enzyme-like 1	protein-coding	6.93068	11.1584	8.02015	276
macs2_W-HD_S36_peak_534	1	63577906	63578192	+	50	NA	intron (NM_011780, intron 24 of 25)	RLTR20A2|LTR|ERVK	108878	NM_001081658	241073	Mm.297680	NM_001081658	ENSMUSG00000069085	Dytn	Gm215	dystrotelin	protein-coding	5.19801	7.78471	5.05871	132
macs2_W-HD_S36_peak_535	1	63594052	63594404	+	65	NA	3' UTR (NM_011780, exon 26 of 26)	3' UTR (NM_011780, exon 26 of 26)	92699	NM_001081658	241073	Mm.297680	NM_001081658	ENSMUSG00000069085	Dytn	Gm215	dystrotelin	protein-coding	6.06435	9.44269	6.51563	183
macs2_W-HD_S36_peak_536	1	63640696	63641027	+	95	NA	intron (NM_001081658, intron 13 of 14)	intron (NM_001081658, intron 13 of 14)	46066	NM_001081658	241073	Mm.297680	NM_001081658	ENSMUSG00000069085	Dytn	Gm215	dystrotelin	protein-coding	7.79702	12.9251	9.58841	107
macs2_W-HD_S36_peak_1568	1	166089621	166089907	+	50	NA	Intergenic	Intergenic	38134	NM_001160049	240892	Mm.35315	NM_001033344	ENSMUSG00000026564	Dusp27	C130085G02Rik|Gm209	dual specificity phosphatase 27 (putative)	protein-coding	5.19801	7.78471	5.05871	269
macs2_W-HD_S36_peak_1669	1	172662214	172662500	+	58	NA	Intergenic	Lx7|LINE|L1	-29383	NM_026725	68440	Mm.33024	NM_026725	ENSMUSG00000026544	Dusp23	1300005N15Rik|LDP-3	dual specificity phosphatase 23	protein-coding	6.01857	8.61481	5.85177	102
macs2_W-HD_S36_peak_1642	1	170885712	170885998	+	50	NA	promoter-TSS (NM_023173)	promoter-TSS (NM_023173)	-315	NM_023173	80915	Mm.34365	NM_023173	ENSMUSG00000026659	Dusp12	1190004O14Rik|AA027408|AW049275|ENSMUSG00000045460|ESTM36|LMW-DSP4|T-DSP4|VH1|mVH1	dual specificity phosphatase 12	protein-coding	5.19801	7.78471	5.05871	155
macs2_W-HD_S36_peak_1815	1	184060195	184060481	+	60	NA	intron (NM_022019, intron 2 of 3)	intron (NM_022019, intron 2 of 3)	25877	NM_022019	63953	Mm.404024	NM_022019	ENSMUSG00000039384	Dusp10	2610306G15Rik|AI158871|MKP-5|MKP5	dual specificity phosphatase 10	protein-coding	5.88727	8.83881	6.05217	68
macs2_W-HD_S36_peak_1816	1	184073705	184074055	+	65	NA	intron (NM_022019, intron 3 of 3)	RSINE1|SINE|B4	39419	NM_022019	63953	Mm.404024	NM_022019	ENSMUSG00000039384	Dusp10	2610306G15Rik|AI158871|MKP-5|MKP5	dual specificity phosphatase 10	protein-coding	6.53114	9.50969	6.5778	79
macs2_W-HD_S36_peak_1817	1	184209395	184209685	+	58	NA	Intergenic	L1_Mus1|LINE|L1	175079	NM_022019	63953	Mm.404024	NM_022019	ENSMUSG00000039384	Dusp10	2610306G15Rik|AI158871|MKP-5|MKP5	dual specificity phosphatase 10	protein-coding	6.01829	8.59187	5.82948	121
macs2_W-HD_S36_peak_1818	1	184245233	184245519	+	46	NA	Intergenic	B3A|SINE|B2	210915	NM_022019	63953	Mm.404024	NM_022019	ENSMUSG00000039384	Dusp10	2610306G15Rik|AI158871|MKP-5|MKP5	dual specificity phosphatase 10	protein-coding	5.26601	7.20431	4.63969	79
macs2_W-HD_S36_peak_1819	1	184265484	184265770	+	50	NA	Intergenic	Intergenic	231166	NM_022019	63953	Mm.404024	NM_022019	ENSMUSG00000039384	Dusp10	2610306G15Rik|AI158871|MKP-5|MKP5	dual specificity phosphatase 10	protein-coding	5.19801	7.78471	5.05871	41
macs2_W-HD_S36_peak_917	1	93787162	93787448	+	50	NA	intron (NM_174874, intron 12 of 12)	RLTR31B2|LTR|ERVK	14629	NM_001105667	21915	Mm.250332	NM_023136	ENSMUSG00000026281	Dtymk	AU044245|CDC8|D10Ertd203e|TMPK|TYPK|Tmk|mtmk	deoxythymidylate kinase	protein-coding	5.19801	7.78471	5.05871	76
macs2_W-HD_S36_peak_918	1	93789597	93789895	+	80	NA	TTS (NM_174874)	TTS (NM_174874)	12188	NM_001105667	21915	Mm.250332	NM_023136	ENSMUSG00000026281	Dtymk	AU044245|CDC8|D10Ertd203e|TMPK|TYPK|Tmk|mtmk	deoxythymidylate kinase	protein-coding	6.93068	11.1584	8.02015	147
macs2_W-HD_S36_peak_919	1	93795805	93796125	+	95	NA	intron (NM_001105667, intron 3 of 4)	ID_B1|SINE|B4	5969	NM_001105667	21915	Mm.250332	NM_023136	ENSMUSG00000026281	Dtymk	AU044245|CDC8|D10Ertd203e|TMPK|TYPK|Tmk|mtmk	deoxythymidylate kinase	protein-coding	7.79702	12.9251	9.58841	95
macs2_W-HD_S36_peak_1957	1	191492523	191492809	+	50	NA	Intergenic	Intergenic	82878	NM_001305233	76843	Mm.189102	NM_029766	ENSMUSG00000037474	Dtl	2810047L02Rik|5730564G15Rik|L2dtl|Ramp	denticleless E3 ubiquitin protein ligase	protein-coding	5.19801	7.78471	5.05871	204
macs2_W-HD_S36_peak_1958	1	191523263	191523553	+	58	NA	Intergenic	MLTR31F_MM|LTR|ERVK	52136	NM_001305233	76843	Mm.189102	NM_029766	ENSMUSG00000037474	Dtl	2810047L02Rik|5730564G15Rik|L2dtl|Ramp	denticleless E3 ubiquitin protein ligase	protein-coding	6.01829	8.59187	5.82948	109
macs2_W-HD_S36_peak_1214	1	132410065	132410352	+	58	NA	Intergenic	IAPLTR2a|LTR|ERVK	-7245	NM_172516	213452	Mm.257120	NM_172516	ENSMUSG00000042046	Dstyk	A930019K20Rik|C430014H23Rik|C820013G01|Ripk5	dual serine/threonine and tyrosine protein kinase	protein-coding	6.01829	8.59187	5.82948	109
macs2_W-HD_S36_peak_1215	1	132446428	132446714	+	65	NA	intron (NM_172516, intron 2 of 12)	intron (NM_172516, intron 2 of 12)	29118	NM_172516	213452	Mm.257120	NM_172516	ENSMUSG00000042046	Dstyk	A930019K20Rik|C430014H23Rik|C820013G01|Ripk5	dual serine/threonine and tyrosine protein kinase	protein-coding	6.06435	9.44269	6.51563	91
macs2_W-HD_S36_peak_209	1	33912593	33912879	+	46	NA	intron (NM_001276764, intron 2 of 102)	intron (NM_001276764, intron 2 of 102)	4511	NM_001276764	13518	Mm.336625	NM_010081	ENSMUSG00000026131	Dst	2310001O04Rik|A830042E19Rik|AW554249|BP230|BPAG1-n|Bpag|Bpag1|Macf2|ah|athetoid|dt|mKIAA0728|nmf203|nmf339	dystonin	protein-coding	5.26601	7.20431	4.63969	101
macs2_W-HD_S36_peak_210	1	33961466	33961752	+	46	NA	intron (NM_001276764, intron 2 of 102)	MTE2a|LTR|ERVL-MaLR	-50216	NM_134448	13518	Mm.336625	NM_010081	ENSMUSG00000026131	Dst	2310001O04Rik|A830042E19Rik|AW554249|BP230|BPAG1-n|Bpag|Bpag1|Macf2|ah|athetoid|dt|mKIAA0728|nmf203|nmf339	dystonin	protein-coding	5.26601	7.20431	4.63969	162
macs2_W-HD_S36_peak_212	1	34171196	34171484	+	65	NA	intron (NM_001276764, intron 31 of 102)	intron (NM_001276764, intron 31 of 102)	11010	NM_010081	13518	Mm.336625	NM_010081	ENSMUSG00000026131	Dst	2310001O04Rik|A830042E19Rik|AW554249|BP230|BPAG1-n|Bpag|Bpag1|Macf2|ah|athetoid|dt|mKIAA0728|nmf203|nmf339	dystonin	protein-coding	6.06435	9.44269	6.51563	177
macs2_W-HD_S36_peak_1010	1	111553708	111553999	+	80	NA	Intergenic	RMER17C|LTR|ERVK	311065	NM_001081316	319901	Mm.103468	NM_001081316	ENSMUSG00000038702	Dsel	9330132E09Rik|DS-epi2	dermatan sulfate epimerase-like	protein-coding	6.93068	11.1584	8.02015	142
macs2_W-HD_S36_peak_1011	1	112424495	112424781	+	50	NA	Intergenic	RMER15|LTR|ERVL	-559720	NM_001081316	319901	Mm.103468	NM_001081316	ENSMUSG00000038702	Dsel	9330132E09Rik|DS-epi2	dermatan sulfate epimerase-like	protein-coding	5.19801	7.78471	5.05871	123
macs2_W-HD_S36_peak_1012	1	112673187	112673568	+	111	NA	Intergenic	L1Md_F2|LINE|L1	-808459	NM_001081316	319901	Mm.103468	NM_001081316	ENSMUSG00000038702	Dsel	9330132E09Rik|DS-epi2	dermatan sulfate epimerase-like	protein-coding	8.66336	14.7373	11.1913	190
macs2_W-HD_S36_peak_1013	1	112871621	112872020	+	155	NA	Intergenic	Intergenic	-1006902	NM_001081316	319901	Mm.103468	NM_001081316	ENSMUSG00000038702	Dsel	9330132E09Rik|DS-epi2	dermatan sulfate epimerase-like	protein-coding	11.2843	19.487	15.5312	166
macs2_W-HD_S36_peak_1014	1	113075884	113076170	+	50	NA	Intergenic	Intergenic	-1211109	NM_001081316	319901	Mm.103468	NM_001081316	ENSMUSG00000038702	Dsel	9330132E09Rik|DS-epi2	dermatan sulfate epimerase-like	protein-coding	5.19801	7.78471	5.05871	101
macs2_W-HD_S36_peak_1550	1	164644672	164644958	+	46	NA	Intergenic	Intergenic	-151917	NM_019759	56429	Mm.28935	NM_019759	ENSMUSG00000026574	Dpt	1810032B19Rik|5033416F05Rik|EQ-1|Eq1	dermatopontin	protein-coding	5.26601	7.20431	4.63969	117
macs2_W-HD_S36_peak_1112	1	122823906	122824202	+	80	NA	Intergenic	Intergenic	1221505	NM_199021	269109	Mm.417716	NM_199021	ENSMUSG00000036815	Dpp10	6430601K09Rik|DPP X|Dprp3	dipeptidylpeptidase 10	protein-coding	6.93068	11.1584	8.02015	103
macs2_W-HD_S36_peak_1113	1	123211062	123211349	+	65	NA	Intergenic	B4A|SINE|B4	834354	NM_199021	269109	Mm.417716	NM_199021	ENSMUSG00000036815	Dpp10	6430601K09Rik|DPP X|Dprp3	dipeptidylpeptidase 10	protein-coding	6.06435	9.44269	6.51563	87
macs2_W-HD_S36_peak_1114	1	123212179	123212465	+	50	NA	Intergenic	Lx|LINE|L1	833237	NM_199021	269109	Mm.417716	NM_199021	ENSMUSG00000036815	Dpp10	6430601K09Rik|DPP X|Dprp3	dipeptidylpeptidase 10	protein-coding	5.19801	7.78471	5.05871	113
macs2_W-HD_S36_peak_1115	1	123559430	123559733	+	95	NA	intron (NM_199021, intron 5 of 25)	intron (NM_199021, intron 5 of 25)	485978	NM_199021	269109	Mm.417716	NM_199021	ENSMUSG00000036815	Dpp10	6430601K09Rik|DPP X|Dprp3	dipeptidylpeptidase 10	protein-coding	7.79702	12.9251	9.58841	153
macs2_W-HD_S36_peak_1116	1	123760237	123760524	+	65	NA	intron (NM_199021, intron 3 of 25)	RLTR13B1|LTR|ERVK	285179	NM_199021	269109	Mm.417716	NM_199021	ENSMUSG00000036815	Dpp10	6430601K09Rik|DPP X|Dprp3	dipeptidylpeptidase 10	protein-coding	6.06435	9.44269	6.51563	122
macs2_W-HD_S36_peak_1117	1	123969601	123969887	+	46	NA	intron (NM_199021, intron 1 of 25)	Lx2B2|LINE|L1	75815	NM_199021	269109	Mm.417716	NM_199021	ENSMUSG00000036815	Dpp10	6430601K09Rik|DPP X|Dprp3	dipeptidylpeptidase 10	protein-coding	5.26601	7.20431	4.63969	28
macs2_W-HD_S36_peak_1118	1	124044238	124044524	+	50	NA	intron (NM_199021, intron 1 of 25)	intron (NM_199021, intron 1 of 25)	1178	NM_199021	269109	Mm.417716	NM_199021	ENSMUSG00000036815	Dpp10	6430601K09Rik|DPP X|Dprp3	dipeptidylpeptidase 10	protein-coding	5.19801	7.78471	5.05871	129
macs2_W-HD_S36_peak_1119	1	124062701	124062988	+	65	NA	Intergenic	Intergenic	-17285	NM_199021	269109	Mm.417716	NM_199021	ENSMUSG00000036815	Dpp10	6430601K09Rik|DPP X|Dprp3	dipeptidylpeptidase 10	protein-coding	6.06435	9.44269	6.51563	143
macs2_W-HD_S36_peak_1120	1	124107809	124108095	+	65	NA	Intergenic	L1_Mus3|LINE|L1	-62393	NM_199021	269109	Mm.417716	NM_199021	ENSMUSG00000036815	Dpp10	6430601K09Rik|DPP X|Dprp3	dipeptidylpeptidase 10	protein-coding	6.06435	9.44269	6.51563	201
macs2_W-HD_S36_peak_1121	1	124283865	124284151	+	50	NA	Intergenic	Intergenic	-238449	NM_199021	269109	Mm.417716	NM_199021	ENSMUSG00000036815	Dpp10	6430601K09Rik|DPP X|Dprp3	dipeptidylpeptidase 10	protein-coding	5.19801	7.78471	5.05871	117
macs2_W-HD_S36_peak_1122	1	124295608	124295895	+	65	NA	Intergenic	RSINE1|SINE|B4	-250192	NM_199021	269109	Mm.417716	NM_199021	ENSMUSG00000036815	Dpp10	6430601K09Rik|DPP X|Dprp3	dipeptidylpeptidase 10	protein-coding	6.06435	9.44269	6.51563	209
macs2_W-HD_S36_peak_675	1	80725887	80726174	+	65	NA	intron (NM_175291, intron 1 of 55)	intron (NM_175291, intron 1 of 55)	32523	NM_175291	210293	Mm.133473	NM_175291	ENSMUSG00000038608	Dock10	9330153B10Rik|A630054M16Rik|Jr4|Jr5|R75174|ZIZ3|Zizimin3|mKIAA0694	dedicator of cytokinesis 10	protein-coding	6.06435	9.44269	6.51563	96
macs2_W-HD_S36_peak_676	1	80729786	80730072	+	50	NA	intron (NM_175291, intron 1 of 55)	intron (NM_175291, intron 1 of 55)	28624	NM_175291	210293	Mm.133473	NM_175291	ENSMUSG00000038608	Dock10	9330153B10Rik|A630054M16Rik|Jr4|Jr5|R75174|ZIZ3|Zizimin3|mKIAA0694	dedicator of cytokinesis 10	protein-coding	5.19801	7.78471	5.05871	144
macs2_W-HD_S36_peak_647	1	75335403	75335689	+	89	NA	Intergenic	Intergenic	-17909	NM_001110831	13437	Mm.24680	NM_016878	ENSMUSG00000026209	Dnpep	AA407814	aspartyl aminopeptidase	protein-coding	7.56934	12.1453	8.95207	50
macs2_W-HD_S36_peak_1535	1	162447290	162447621	+	95	NA	intron (NM_001038619, intron 1 of 20)	B4|SINE|B4	30575	NM_001038619	103967	Mm.441620	NM_172646	ENSMUSG00000040265	Dnm3	9630020E24Rik|AW061159|B230343F03Rik|C530045C17|mKIAA0820	dynamin 3	protein-coding	7.79702	12.9251	9.58841	221
macs2_W-HD_S36_peak_716	1	84712025	84712313	+	65	NA	Intergenic	GA-rich|Low_complexity|Low_complexity	-15948	NM_152915	227325	Mm.292560	NM_152915	ENSMUSG00000036766	Dner	A930026D19Rik|BET|Bret	delta/notch-like EGF repeat containing	protein-coding	6.06435	9.44269	6.51563	219
macs2_W-HD_S36_peak_373	1	46397550	46397903	+	80	NA	Intergenic	Intergenic	-27792	NM_001310335	100101919	Mm.383402	NM_001310335	ENSMUSG00000101337	Dnah7c	Dnahc7c	dynein, axonemal, heavy chain 7C	protein-coding	6.93068	11.1584	8.02015	151
macs2_W-HD_S36_peak_425	1	53613724	53614014	+	80	NA	intron (NM_001252070, intron 19 of 65)	MMERVK9C_I-int|LTR|ERVK	92915	NM_001252070	627872	Mm.184692	NM_001252070	ENSMUSG00000096141	Dnah7a	Dnahc7|Dnahc7a|Gm992	dynein, axonemal, heavy chain 7A	protein-coding	6.93068	11.1584	8.02015	125
macs2_W-HD_S36_peak_1796	1	183080627	183080917	+	65	NA	Intergenic	Intergenic	66785	NM_001278220	68897	Mm.327216	NM_026866	ENSMUSG00000030768	Disp1	1190008H24Rik|DispA	dispatched RND transporter family member 1	protein-coding	6.06435	9.44269	6.51563	146
macs2_W-HD_S36_peak_1797	1	183097156	183097443	+	65	NA	intron (NM_026866, intron 8 of 9)	intron (NM_026866, intron 8 of 9)	50258	NM_001278220	68897	Mm.327216	NM_026866	ENSMUSG00000030768	Disp1	1190008H24Rik|DispA	dispatched RND transporter family member 1	protein-coding	6.06435	9.44269	6.51563	154
macs2_W-HD_S36_peak_1798	1	183111659	183111950	+	65	NA	intron (NM_026866, intron 4 of 9)	intron (NM_026866, intron 4 of 9)	35753	NM_001278220	68897	Mm.327216	NM_026866	ENSMUSG00000030768	Disp1	1190008H24Rik|DispA	dispatched RND transporter family member 1	protein-coding	6.06435	9.44269	6.51563	125
macs2_W-HD_S36_peak_740	1	86761028	86761377	+	95	NA	intron (NM_153530, intron 5 of 20)	intron (NM_153530, intron 5 of 20)	57398	NM_153530	208718	Mm.389152	NM_153530	ENSMUSG00000053333	Dis3l2	4930429A22Rik|8030493P09Rik	DIS3 like 3'-5' exoribonuclease 2	protein-coding	7.79702	12.9251	9.58841	173
macs2_W-HD_S36_peak_741	1	86860633	86860919	+	50	NA	intron (NM_153530, intron 8 of 20)	intron (NM_153530, intron 8 of 20)	156972	NM_153530	208718	Mm.389152	NM_153530	ENSMUSG00000053333	Dis3l2	4930429A22Rik|8030493P09Rik	DIS3 like 3'-5' exoribonuclease 2	protein-coding	5.19801	7.78471	5.05871	141
macs2_W-HD_S36_peak_1990	1	193120149	193120435	+	50	NA	intron (NM_145415, intron 6 of 11)	intron (NM_145415, intron 6 of 11)	9959	NM_145415	215193	Mm.173758	NM_145415	ENSMUSG00000016181	Diexf	AA408296|AW045375|Def	digestive organ expansion factor homolog (zebrafish)	protein-coding	5.19801	7.78471	5.05871	229
macs2_W-HD_S36_peak_110	1	18384213	18384499	+	50	NA	Intergenic	Intergenic	-119218	NM_183124	77673	Mm.99530	NM_183124	ENSMUSG00000067773	Defb41	9230102D03Rik|BD-17|Bd-41|Defb16|Defb17|Gm15386|OTTMUSG00000020946|OTTMUSG00000020948	defensin beta 41	protein-coding	5.19801	7.78471	5.05871	109
macs2_W-HD_S36_peak_1106	1	121565086	121565372	+	50	NA	intron (NM_025860, intron 2 of 12)	intron (NM_025860, intron 2 of 12)	2751	NM_025860	66942	Mm.44219	NM_025860	ENSMUSG00000001674	Ddx18	2310005B10Rik	DEAD (Asp-Glu-Ala-Asp) box polypeptide 18	protein-coding	5.19801	7.78471	5.05871	71
macs2_W-HD_S36_peak_1107	1	121588526	121588881	+	80	NA	Intergenic	RMER13B|LTR|ERVK	-20723	NM_025860	66942	Mm.44219	NM_025860	ENSMUSG00000001674	Ddx18	2310005B10Rik	DEAD (Asp-Glu-Ala-Asp) box polypeptide 18	protein-coding	6.93068	11.1584	8.02015	153
macs2_W-HD_S36_peak_1108	1	122053175	122053471	+	63	NA	Intergenic	Intergenic	-485343	NM_025860	66942	Mm.44219	NM_025860	ENSMUSG00000001674	Ddx18	2310005B10Rik	DEAD (Asp-Glu-Ala-Asp) box polypeptide 18	protein-coding	6.0367	9.13899	6.34341	244
macs2_W-HD_S36_peak_1109	1	122291490	122291776	+	45	NA	Intergenic	Lx5c|LINE|L1	-723653	NM_025860	66942	Mm.44219	NM_025860	ENSMUSG00000001674	Ddx18	2310005B10Rik	DEAD (Asp-Glu-Ala-Asp) box polypeptide 18	protein-coding	5.00644	7.14508	4.59876	146
macs2_W-HD_S36_peak_1110	1	122392070	122392359	+	80	NA	Intergenic	B3A|SINE|B2	-824234	NM_025860	66942	Mm.44219	NM_025860	ENSMUSG00000001674	Ddx18	2310005B10Rik	DEAD (Asp-Glu-Ala-Asp) box polypeptide 18	protein-coding	6.93068	11.1584	8.02015	153
macs2_W-HD_S36_peak_1111	1	122743356	122743642	+	50	NA	Intergenic	Intergenic	-1175519	NM_025860	66942	Mm.44219	NM_025860	ENSMUSG00000001674	Ddx18	2310005B10Rik	DEAD (Asp-Glu-Ala-Asp) box polypeptide 18	protein-coding	5.19801	7.78471	5.05871	220
macs2_W-HD_S36_peak_1629	1	170083443	170083762	+	65	NA	intron (NM_022563, intron 1 of 16)	intron (NM_022563, intron 1 of 16)	5342	NM_022563	18214	Mm.229249	NM_022563	ENSMUSG00000026674	Ddr2	AW495251|Ntrkr3|tyro10	discoidin domain receptor family, member 2	protein-coding	6.06435	9.44269	6.51563	167
macs2_W-HD_S36_peak_1630	1	170085868	170086366	+	111	NA	intron (NM_022563, intron 1 of 16)	intron (NM_022563, intron 1 of 16)	2827	NM_022563	18214	Mm.229249	NM_022563	ENSMUSG00000026674	Ddr2	AW495251|Ntrkr3|tyro10	discoidin domain receptor family, member 2	protein-coding	8.66336	14.7373	11.1913	264
macs2_W-HD_S36_peak_1631	1	170092446	170092732	+	50	NA	Intergenic	B4A|SINE|B4	-3645	NM_022563	18214	Mm.229249	NM_022563	ENSMUSG00000026674	Ddr2	AW495251|Ntrkr3|tyro10	discoidin domain receptor family, member 2	protein-coding	5.19801	7.78471	5.05871	180
macs2_W-HD_S36_peak_704	1	83177846	83178229	+	95	NA	intron (NR_027636, intron 1 of 12)	intron (NR_027636, intron 1 of 12)	18275	NR_027636	71227	Mm.256482	NM_027725	ENSMUSG00000053161	Daw1	4930563E19Rik|4933429D11Rik|Wdr69|b2b1116Clo|b2b1584Clo	dynein assembly factor with WDR repeat domains 1	protein-coding	7.79702	12.9251	9.58841	177
macs2_W-HD_S36_peak_1172	1	128454863	128455150	+	65	NA	Intergenic	L1MA5A|LINE|L1	-37590	NM_177445	226414	Mm.28693	NM_145507	ENSMUSG00000026356	Dars	5730439G15Rik	aspartyl-tRNA synthetase	protein-coding	6.03107	9.32214	6.51563	196
macs2_W-HD_S36_peak_993	1	108022389	108022831	+	163	NA	Intergenic	RMER17D2|LTR|ERVK	105351	NR_102307	319596	Mm.136054	NR_102306	ENSMUSG00000100457	D830032E09Rik	-	RIKEN cDNA D830032E09 gene	ncRNA	11.2624	20.4082	16.353	221
[truncated: 28,375 more rows]

## Sheet: HDAC3KO
Supplementary Data 3. HDAC3-binding gens in AMs from ChIP-seq (WT and HDAC3KO)
[truncated: 10,041 more rows]
