# Supplementary material for: Histone deacetylase 3 controls lung alveolar macrophage development and homeostasis
Source: Nat Commun. 2020 Jul 30;11:3822. doi: 10.1038/s41467-020-17630-6 (PMC7393351; doi:10.1038/s41467-020-17630-6)
Supplement: Supplementary file 7 — Source Data [file 41467_2020_17630_MOESM7_ESM.zip]

Archive with 13 entries (13 files):
- Source data/~$Source data Fig4.xlsx
- Source data/Source data Fig1.xlsx
- Source data/Source data Fig2.xlsx
- Source data/Source data Fig3.xlsx
- Source data/Source data Fig4.xlsx
- Source data/Source data Fig5.xlsx
- Source data/Source data Fig6.xlsx
- Source data/Source data Fig7.xlsx
- Source data/Source data Sup. Fig. 2.xlsx
- Source data/Source data Sup. Fig. 3.xlsx
- Source data/Source data Sup. Fig. 4.xlsx
- Source data/Source data Sup. Fig. 6.xlsx
- Source data/Source data Sup. Fig. 9.xlsx
