# Supplementary material for: Histone deacetylase 3 controls lung alveolar macrophage development and homeostasis
Source: Nat Commun. 2020 Jul 30;11:3822. doi: 10.1038/s41467-020-17630-6 (PMC7393351; doi:10.1038/s41467-020-17630-6)
Supplement: Supplementary file 7 — Source Data [file 41467_2020_17630_MOESM7_ESM.zip › Source data/Source data Fig1.xlsx]

## Sheet: Figure 1a
Figure 1a
	E14.5	E16.5	E18.5	P14	Adult
Rep#1	1.21982	0.963707	1.72508	11.5371	30.6256
Rep#2	1.46071	1.74917	1.64338	17.194	52.2249
Rep#3	0.561231	0.886791	1.01162	17.7891	45.1504
Rep#4				22.9172

## Sheet: Figure 1b
Figure 1b
	WT	KO
Rep#1	1.281	0.16
Rep#2	1.094	0.149
Rep#3	0.713	0.186

## Sheet: Figure 1c
Figure 1c
	WT	KO
Rep#1	83.6	10.7
Rep#2	79.8	8.82
Rep#3	83.3	11.4

## Sheet: Figure 1e
Figure 1e
	MF	Embryonic day	WT																				KO
		E12.5	80.3	78.9	74.8	66.1	53.1	63.8	68.8	63.9	74.4	77.7	83.4	58.9	68.1	80.6							73.4	75.4	61.3	59.9	67.2
		E14.5	58	56.3	62.6	58.3	51.8																44.1	45.8	40.7	32.2	39.6	37.9	41.7	39.7	39	42.6	36.5
		E16.5	14.3	20.9	16.6	16.7	18.2	18.2	18.2	18.8	15.5	13.9	12.5	18.1									17.1	12.3	7.47	10.9	15.1	15	15.8	12.7	13.6
		E18.5	2.73	3.51	5.7	4.51	3.75	3.76	4.03	2.3	2.4	1.89	1.25	3.5	2.9	2.14							2.95	4.09	5.69	5.41	7	7.85	11.3	1.48	1.93	7.64	1.33	1.91	1.37	0.98	1.37	1.12	1.22	1.68	0.94
	preAM	Embryonic day	WT																				KO
		E16.5	54	47.4	51.7	51.6	46	50.3	50.5	51	52.1	40.9	41.1	45.5									20.7	21.1	21.3	16.2	11.1	13.5	15	15.8	15.7
		E18.5	58.2	42.8	58.4	56.4	53.5	58.7	53.7	57.6	29.7	30.2	19.2	41.8	41.8	37.9							6.24	7.25	9.36	8.22	10.3	7.75	12.1	7.05	6.43	12	7.56	3.77	3.63	2.83	2.49	3.98	3.06	3.68	3.22
		P0	33.1	28.2	19.7	15.7	16.7	17.4	8.89	26.5	25	31.8	29.9	40.7									3.19	5.07	5.9	2.68	9.78	10.1
	MO	Embryonic day	WT																				KO
		E12.5	4.38	5.03	3.25	8.59	13.2	11.1	10.7	7.7	5.97	7.12	3.97	10.5	6.65	4.97							6.4	6.86	9.4	11.5	6.59
		E14.5	28.7	27.5	30.8	35.3	31																39.4	39	48.2	49	47.6	48.7	45.1	47.7	46.8	37.6	46.9
		E16.5	20.3	20	20.4	19	22.6	19	17.5	16.4	19.5	28.7	23.4	22.4									52.5	57.1	59.9	58.1	53.5	52.9	53	54.4	51.6
		E18.5	17.8	17.8	15.8	15.3	14	13.1	16.9	14.4	34.5	35.1	31.9	19.2	21.7	16.9							34.8	48.7	31.2	37.1	40.8	41.4	36.8	43.2	36.4	16.7	42.6	40.4	40	31	35.7	33.9	31.4	36.3	28.4
		P0	20.6	23.2	28.7	22.4	28.4	23.4	16.6	14.7	16.7	13.1	26	16.5									42.1	39.4	44.4	24.7	46.2	35.8

## Sheet: Figure 1f
Figure 1f
	WT	KO
Rep#1	196	103
Rep#2	147	69
Rep#3	163	71
Rep#4	133	83
Rep#5	139	74

## Sheet: Figure 1h
Figure 1h
	YS EMP	Embryonic day	WT													KO
		E9.5	81.7	82.5	80.6	81.7	86.3	81.6	76.8	71.7	75.9	69.4	77.3	77.3	72.1	72.6	81.1	74.1	74.2	70.6	79.5	78.5	78.1	83.3	54.3	76.6
		E10.5	31.7	28.4	35.3	15.2	16	13.6								40.1	32.4	39.3	30.2	26.6	27.3	27.5	27.3	14.7	11.6
		E12.5	25.5	6.13	11.8	9.04	13.7	8.1	4.58	12						15.5	13.6	10.2	8.61	17.2
	YS pMac	Embryonic day	WT													KO
		E9.5	5.6	7.37	10.3	9.52	7.37	8.29	14.5	20.5	16.1	22.6	9.03	7.83	9.96	13.3	8.22	15.6	16	17.9	12.4	7.77	7.54	8.43	15.7	11
		E10.5	10.3	6.85	11.3	2.03	1.13	2.17								11.5	12.5	11.1	5.9	10.4	8.49	3.14	2.66	3.3	1.7
		E12.5	10	12.3	4.48	8.26	5.82	8.04	0.6	3.01						7.23	4.01	3.92	1.72	6.41
	YS Mac	Embryonic day	WT													KO
		E9.5	3.06	5.32	5.5	4.54	2.86	3.87	4.46	3.89	4.98	4.98	7.24	8.3	12.4	5.19	4.65	5.43	5.69	6.84	5.7	6.46	10.9	4.22	25.2	8.62
		E10.5	57.1	63.7	50.8	81.8	80.9	81.9								45.5	52.8	47.3	63	61.3	62.2	66.2	67.5	79.2	84.7
		E12.5	61.1	76.8	81.7	80.5	77.3	81.2	92.1	81.9						74.5	79.1	82.8	87.8	72.6
	FL EMP	Embryonic day	WT													KO
		E10.5	53.5	51.3	48.2	46.5										61.6	59.5	62.9	45.9	42.4	45.2	40.4
		E12.5	54.1	57.6	71.6	73.8	64.1	63.8	66.9	68						60.9	61.5	75.4	75.6	75.7

## Sheet: Figure 1j
Figure 1j
		WT								KO
	E14.5	7.01	5.08	4.78	7.47	3.77	2.74	10.1	9.74	7.04	6.69	6.87	6.88	6.32	6.86	6.81	7.07	7.24	7.1	9.48	5.33	6.12	6.63	6.77
	E18.5	7.45	9.48	8.52	6.12	8.62	9.17			6.11	7.62	7.23	7.21	8.44	11.03	15.32	7.18
