# Supplementary material for: Histone deacetylase 3 controls lung alveolar macrophage development and homeostasis
Source: Nat Commun. 2020 Jul 30;11:3822. doi: 10.1038/s41467-020-17630-6 (PMC7393351; doi:10.1038/s41467-020-17630-6)
Supplement: Supplementary file 7 — Source Data [file 41467_2020_17630_MOESM7_ESM.zip › Source data/Source data Fig2.xlsx]

## Sheet: Figure 2a
Figure 2a
		WT	KO
	Rep#1	26.4	4.39
	Rep#2	22	3
	Rep#3	33.2	7.49
	Rep#4	20.4	7.83
	Rep#5	33.9	5.39
	Rep#6	28.9	7.21
	Rep#7	31.2	8.47

## Sheet: Figure 2b
Figure 2b
		WT	KO
	Rep#1	146	88
	Rep#2	139	77
	Rep#3	181	68
	Rep#4	149	82
	Rep#5	170	74

## Sheet: Figure 2c
Figure 2c
		WT	KO
	Rep#1	2.523	17.222
	Rep#2	3.415	14.654
	Rep#3	3.332	5.584
	Rep#4	3.223	13.425
	Rep#5	2.756	18.463
	Rep#6	0.613	6.446
	Rep#7	0.39	5.954

## Sheet: Figure 2d
Figure 2d
	AM%	WT	KO				AM number	WT	KO
	Rep#1	13.2	8.33				Rep#1	0.16714	0.056763
	Rep#2	35.4	9.61				Rep#2	0.27632	0.0733525
	Rep#3	27.5	4.44				Rep#3	0.22578	0.023838
	Rep#4	22.6	11.9				Rep#4	0.24252	0.05712
	Rep#5	22	5.72				Rep#5	0.22848	0.024255
	Rep#6	26.9	6.03				Rep#6	0.2865	0.020865
	Rep#7	31	7.34				Rep#7	0.38048	0.033966
	Rep#8	26.2	5.58				Rep#8	0.36024	0.03168
	Rep#9	22.2	11.3				Rep#9	0.21112	0.119652
	Rep#10	18.4	13.3				Rep#10	0.2784	0.1155
	Rep#11		4.7				Rep#11		0.081744
	Rep#12		5.76				Rep#12		0.085904
	Rep#13		13.2				Rep#13		0.1057
	Rep#14		12.4				Rep#14		0.104
	Rep#15		15.6				Rep#15		0.13442
	Rep#16		5.43				Rep#16		0.056832
	Rep#17		5.42				Rep#17		0.07336

## Sheet: Figure 2e
Figure 2e
		WT	KO
	Rep#1	0.399	13.651
	Rep#2	0.393	18.602
	Rep#3	0.308	13.3
	Rep#4	0.678	18.766
	Rep#5	0.413	12.427
	Rep#6	0.306	9.544
	Rep#7	0.348	9.129
	Rep#8	2.507	28.776
	Rep#9	0.703	12.645
	Rep#10	0.764	13.715
	Rep#11	0.678	17.879
	Rep#12		4.573
	Rep#13		10.431
	Rep#14		14.556
	Rep#15		8.423

## Sheet: Figure 2f
Figure 2f
	AM%	WT	KO			AM number	WT	KO
	Rep#1	23.4	18.5			Rep#1	0.893018	0.36714
	Rep#2	18.5	9.48			Rep#2	0.791388	0.358397
	Rep#3	16.3	6.65			Rep#3	0.618705	0.462997
	Rep#4	25.1	11.2			Rep#4	0.520344	0.37904
	Rep#5	19.3	16.8			Rep#5	0.519402	0.225231
	Rep#6	20.9	9.61			Rep#6	0.503418	0.61112
	Rep#7	19.2	19.7			Rep#7	0.553056	0.549591
	Rep#8	15.8	9.42			Rep#8	0.335734	0.291982
