# Supplementary material for: Histone deacetylase 3 controls lung alveolar macrophage development and homeostasis
Source: Nat Commun. 2020 Jul 30;11:3822. doi: 10.1038/s41467-020-17630-6 (PMC7393351; doi:10.1038/s41467-020-17630-6)
Supplement: Supplementary file 7 — Source Data [file 41467_2020_17630_MOESM7_ESM.zip › Source data/Source data Fig3.xlsx]

## Sheet: Figure 3b
Figure 3b
		CD45.1+CD45.2+ recipient				CD45.1+CD45.2- Competitor				CD45.1-CD45.2+ Donor
	WT	0.32	0.71	0.75		9.27	2.81	6.54		90.1	95.7	92
	KO	0.48	1.44	0.51	0.77	99	97	97.9	97.9	0.12	0.36	1.31	0.22
