# Supplementary material for: Histone deacetylase 3 controls lung alveolar macrophage development and homeostasis
Source: Nat Commun. 2020 Jul 30;11:3822. doi: 10.1038/s41467-020-17630-6 (PMC7393351; doi:10.1038/s41467-020-17630-6)
Supplement: Supplementary file 7 — Source Data [file 41467_2020_17630_MOESM7_ESM.zip › Source data/Source data Fig4.xlsx]

## Sheet: Figure 4b
Figure 4b
gene	p_val	avg_logFC	pct.1	pct.2	p_val_adj	cluster
Abcg1	1.48479e-57	0.453485	0.946	0.827	1.87782e-53	1
Mrc1	1.78219e-43	0.390576	0.931	0.82	2.25393e-39	1
Mpeg1	2.44237e-37	0.369755	0.868	0.764	3.08886e-33	1
Tcf7l2	1.4714e-25	0.310017	0.852	0.718	1.86088e-21	1
Lpin1	1.24737e-23	0.39104	0.684	0.537	1.57754e-19	1
Atp6v0d2	8.92738e-21	0.267609	0.852	0.746	1.12905e-16	1
Nabp1	8.55452e-20	0.339966	0.681	0.541	1.08189e-15	1
Hebp1	1.9482e-19	0.272133	0.825	0.71	2.46389e-15	1
Glul	4.61698e-19	0.340655	0.654	0.548	5.8391e-15	1
Ltc4s	5.47892e-19	0.295401	0.798	0.682	6.92919e-15	1
Itpripl2	1.66236e-17	0.311198	0.689	0.573	2.10239e-13	1
Bst1	7.80397e-12	0.271432	0.535	0.434	9.86968e-08	1
Sort1	2.43264e-11	0.288213	0.386	0.27	3.07656e-07	1
Adgre1	7.98791e-10	0.282449	0.355	0.249	1.01023e-05	1
2810417H13Rik	0	2.28233	0.873	0.066	0	2
Birc5	0	1.78985	0.837	0.051	0	2
Top2a	0	1.73527	0.756	0.023	0	2
Hist1h2ap	0	1.68458	0.495	0.014	0	2
Rrm2	0	1.55983	0.622	0.026	0	2
Ube2c	0	1.33329	0.537	0.023	0	2
Nusap1	0	1.22443	0.577	0.011	0	2
Cdk1	0	1.16465	0.56	0.031	0	2
Lockd	0	1.06868	0.56	0.026	0	2
Mki67	0	0.947047	0.505	0.02	0	2
Ccna2	0	0.869352	0.463	0.009	0	2
Racgap1	0	0.851103	0.479	0.017	0	2
Kif11	1.70387e-303	0.698391	0.355	0.005	2.15488e-299	2
Cdca3	1.05979e-290	0.845793	0.433	0.015	1.34032e-286	2
Spc25	5.76646e-269	0.957003	0.459	0.022	7.29284e-265	2
Cenpa	1.65582e-259	1.31653	0.619	0.055	2.09411e-255	2
Stmn1	2.91134e-249	2.27814	0.98	0.275	3.68197e-245	2
Ccnb2	3.2217e-244	1.04718	0.43	0.021	4.07448e-240	2
Tpx2	2.08233e-243	0.759894	0.375	0.013	2.63352e-239	2
Esco2	5.30459e-239	0.586091	0.274	0.004	6.70871e-235	2
Ncapd2	4.07949e-236	0.706854	0.384	0.016	5.15934e-232	2
Prc1	1.37847e-235	0.633131	0.296	0.006	1.74335e-231	2
Kif15	7.53568e-233	0.517755	0.257	0.003	9.53038e-229	2
Cenpf	5.39403e-221	0.677091	0.296	0.007	6.82183e-217	2
Tmpo	5.5126e-214	1.16512	0.684	0.092	6.97179e-210	2
Pbk	2.01835e-210	0.580574	0.274	0.006	2.55261e-206	2
Kif23	2.01329e-190	0.739724	0.384	0.024	2.54621e-186	2
Ube2t	3.38551e-188	0.702604	0.391	0.026	4.28166e-184	2
Tacc3	6.54547e-186	0.579927	0.358	0.02	8.27805e-182	2
H2afv	1.34873e-185	1.51065	0.896	0.26	1.70574e-181	2
Hmgb2	9.46473e-182	2.03908	0.954	0.415	1.197e-177	2
Cdca8	9.72238e-177	0.637919	0.319	0.016	1.22959e-172	2
Tk1	1.464e-173	0.625951	0.319	0.017	1.85152e-169	2
Spc24	9.1745e-169	0.638313	0.332	0.02	1.1603e-164	2
Asf1b	2.42828e-167	0.632789	0.329	0.02	3.07104e-163	2
Cenpe	3.76747e-161	0.525564	0.254	0.01	4.76472e-157	2
Smc2	8.16812e-160	0.936494	0.577	0.083	1.03302e-155	2
Mad2l1	2.13136e-153	0.65439	0.349	0.026	2.69553e-149	2
Ckap2l	5.95446e-151	0.523366	0.257	0.011	7.5306e-147	2
Rrm1	7.3224e-146	0.820079	0.463	0.055	9.26065e-142	2
Tubb5	1.64335e-130	1.69147	0.932	0.537	2.07834e-126	2
Smc4	2.7184e-129	1.05974	0.694	0.168	3.43795e-125	2
Cenpq	3.6991e-125	0.504362	0.274	0.019	4.67826e-121	2
Ccdc34	7.96456e-125	0.90789	0.632	0.133	1.00728e-120	2
Tuba1b	8.26022e-124	1.41941	0.909	0.496	1.04467e-119	2
Uhrf1	4.40956e-118	0.542249	0.264	0.019	5.57677e-114	2
Cks1b	5.18546e-117	1.1187	0.759	0.237	6.55805e-113	2
Ncapg2	6.20733e-117	0.535149	0.267	0.02	7.85041e-113	2
Diaph3	1.29495e-114	0.503712	0.264	0.02	1.63772e-110	2
Ezh2	7.68875e-111	0.606291	0.342	0.038	9.72396e-107	2
Dek	7.76876e-106	1.10045	0.726	0.231	9.82516e-102	2
2700094K13Rik	2.7931e-104	0.961392	0.72	0.213	3.53243e-100	2
Ube2s	2.18655e-103	1.08866	0.824	0.336	2.76533e-99	2
Zfp367	1.87902e-102	0.562474	0.287	0.028	2.37639e-98	2
Cenpw	9.48007e-101	0.601173	0.319	0.037	1.19894e-96	2
Hmgb1	8.99033e-98	1.05201	0.954	0.645	1.13701e-93	2
Nucks1	3.90553e-96	0.885802	0.723	0.227	4.93932e-92	2
Anln	6.22293e-95	0.601212	0.303	0.035	7.87014e-91	2
Cbx3	3.76688e-90	1.01136	0.792	0.314	4.76398e-86	2
Cks2	9.34321e-90	1.05071	0.876	0.445	1.18164e-85	2
Incenp	1.787e-87	0.486321	0.28	0.032	2.26001e-83	2
Rad21	5.48758e-83	0.795848	0.609	0.173	6.94014e-79	2
Dut	1.04084e-82	0.786644	0.495	0.115	1.31635e-78	2
Lig1	8.24466e-80	0.466571	0.264	0.032	1.0427e-75	2
Topbp1	1.23744e-79	0.622377	0.371	0.065	1.56499e-75	2
Gmnn	3.80736e-79	0.751278	0.521	0.132	4.81517e-75	2
Kpna2	2.45941e-73	0.743912	0.456	0.108	3.11041e-69	2
Nrm	3.75386e-73	0.463389	0.3	0.045	4.74751e-69	2
Dnajc9	1.25756e-72	0.666014	0.41	0.088	1.59044e-68	2
Ran	2.1154e-72	0.763521	0.928	0.667	2.67535e-68	2
Hmgn2	1.77766e-70	0.870974	0.951	0.701	2.24821e-66	2
Lsm2	3.83364e-69	0.654329	0.567	0.169	4.8484e-65	2
Atad2	6.11175e-68	0.622206	0.381	0.08	7.72954e-64	2
Anp32b	2.85913e-63	0.764042	0.866	0.492	3.61594e-59	2
Anp32e	3.33109e-62	0.713566	0.586	0.195	4.21283e-58	2
Rpa2	2.21367e-61	0.375833	0.251	0.038	2.79963e-57	2
Dbf4	4.64275e-60	0.38348	0.277	0.046	5.87169e-56	2
Ckap5	1.02459e-59	0.477013	0.303	0.056	1.2958e-55	2
Orc6	1.90352e-59	0.488807	0.277	0.048	2.40738e-55	2
1810037I17Rik	9.42709e-59	0.616466	0.98	0.861	1.19224e-54	2
Lsm5	8.70679e-57	0.701711	0.866	0.506	1.10115e-52	2
Arhgap11a	1.64796e-55	0.448074	0.329	0.069	2.08417e-51	2
Bub1b	2.34124e-55	0.487308	0.313	0.065	2.96097e-51	2
Dck	7.0515e-54	0.634533	0.492	0.15	8.91803e-50	2
Mcm3	6.48355e-53	0.507239	0.355	0.083	8.19974e-49	2
Mcm7	5.43909e-52	0.41229	0.264	0.049	6.87882e-48	2
Rpa3	2.43332e-49	0.594048	0.55	0.2	3.07743e-45	2
H2afx	1.00322e-47	0.431027	0.296	0.065	1.26877e-43	2
Snrpe	2.1339e-46	0.602089	0.906	0.65	2.69874e-42	2
Mis18a	2.83621e-45	0.494497	0.391	0.114	3.58696e-41	2
Nap1l1	4.94757e-45	0.634746	0.889	0.604	6.2572e-41	2
Pcna	1.73829e-43	0.889463	0.651	0.343	2.19841e-39	2
Serinc3	3.65956e-43	0.613639	0.896	0.627	4.62824e-39	2
Arl6ip1	5.05787e-43	0.705915	0.906	0.753	6.39669e-39	2
Alyref	2.72792e-42	0.615195	0.704	0.358	3.45e-38	2
Dynlt1f	1.5645e-41	0.477354	0.414	0.131	1.97862e-37	2
Prdx4	1.82907e-41	0.496456	0.41	0.131	2.31323e-37	2
Cbfb	1.2555e-38	0.485506	0.632	0.282	1.58784e-34	2
Dnmt1	1.3512e-38	0.521303	0.388	0.125	1.70886e-34	2
Lsm3	2.4115e-38	0.547913	0.577	0.246	3.04983e-34	2
Tubb4b	4.16568e-38	0.58236	0.453	0.168	5.26834e-34	2
Rbl1	2.11902e-37	0.339507	0.264	0.063	2.67992e-33	2
Rbbp7	8.28353e-37	0.488811	0.453	0.165	1.04762e-32	2
Slbp	2.03248e-36	0.661086	0.567	0.266	2.57047e-32	2
Mcm6	3.77174e-36	0.414987	0.264	0.066	4.77012e-32	2
Smchd1	4.4751e-36	0.457009	0.397	0.131	5.65966e-32	2
Rangap1	7.26306e-36	0.407049	0.303	0.084	9.18559e-32	2
Hint1	8.98365e-36	0.466116	0.941	0.782	1.13616e-31	2
Hn1	1.97024e-33	0.4968	0.889	0.658	2.49177e-29	2
Usp1	2.68122e-33	0.44629	0.378	0.128	3.39094e-29	2
Smc6	4.37431e-32	0.548192	0.583	0.284	5.5322e-28	2
2700029M09Rik	7.92813e-32	0.458241	0.44	0.173	1.00267e-27	2
Bub3	1.72092e-31	0.547924	0.55	0.26	2.17645e-27	2
Snrpd1	3.5016e-31	0.544045	0.723	0.408	4.42847e-27	2
Dtymk	7.30817e-31	0.483936	0.436	0.174	9.24265e-27	2
Whsc1	1.4625e-30	0.344742	0.251	0.067	1.84962e-26	2
Cmc2	5.11955e-30	0.460858	0.524	0.232	6.4747e-26	2
Calm2	6.54755e-30	0.477595	0.958	0.847	8.28069e-26	2
Sae1	8.83963e-30	0.385934	0.28	0.083	1.11795e-25	2
Cisd1	1.2782e-29	0.530787	0.704	0.406	1.61655e-25	2
Smc3	2.58558e-29	0.382074	0.355	0.123	3.26998e-25	2
Ssrp1	3.71546e-29	0.417812	0.375	0.136	4.69895e-25	2
Ranbp1	4.71009e-29	0.532243	0.824	0.609	5.95685e-25	2
Lsm8	8.0738e-29	0.465334	0.541	0.251	1.02109e-24	2
Siva1	1.09647e-28	0.451437	0.414	0.164	1.3867e-24	2
Syce2	3.60084e-28	0.428225	0.322	0.11	4.55398e-24	2
Eri1	4.1465e-28	0.408193	0.322	0.111	5.24407e-24	2
Reep4	4.83369e-28	0.357293	0.287	0.09	6.11316e-24	2
Dctpp1	5.574e-28	0.415914	0.375	0.142	7.04944e-24	2
Snrpg	1.63342e-27	0.442683	0.899	0.691	2.06578e-23	2
Hmgn5	5.37664e-27	0.376334	0.319	0.109	6.79984e-23	2
Hdgf	5.5237e-27	0.490125	0.619	0.34	6.98583e-23	2
Plp2	5.7665e-27	0.419391	0.472	0.206	7.2929e-23	2
Baz1b	6.00179e-27	0.305628	0.29	0.092	7.59046e-23	2
Fam111a	9.33254e-27	0.47453	0.489	0.226	1.18029e-22	2
Hnrnpa1	2.23806e-26	0.511665	0.638	0.357	2.83048e-22	2
H2afy	2.86814e-26	0.490661	0.629	0.347	3.62734e-22	2
Hat1	7.53148e-26	0.381592	0.342	0.128	9.52506e-22	2
Cnih4	9.70417e-26	0.449008	0.687	0.401	1.22729e-21	2
Banf1	1.63625e-25	0.412449	0.648	0.348	2.06937e-21	2
Cdkn1a	1.74568e-25	0.444213	0.932	0.773	2.20776e-21	2
Emp1	3.51431e-25	0.527665	0.368	0.15	4.44454e-21	2
Lmnb1	7.68637e-25	0.399091	0.469	0.209	9.72095e-21	2
Smc1a	5.94136e-24	0.30649	0.283	0.097	7.51404e-20	2
Nasp	1.16226e-23	0.350687	0.313	0.114	1.46991e-19	2
Anapc5	1.22872e-23	0.357033	0.3	0.107	1.55397e-19	2
Snrpf	1.91577e-23	0.391738	0.85	0.616	2.42288e-19	2
Rnaseh2b	3.1686e-23	0.342186	0.303	0.112	4.00733e-19	2
Hnrnpab	5.06398e-23	0.461513	0.795	0.57	6.40441e-19	2
Tagln2	2.34038e-22	0.340784	0.945	0.824	2.95988e-18	2
Xpo1	4.61557e-22	0.334234	0.358	0.145	5.83731e-18	2
Nudt21	6.84312e-22	0.441169	0.508	0.266	8.65449e-18	2
Mrpl18	7.13766e-22	0.419968	0.528	0.278	9.027e-18	2
Cnot6	1.48382e-21	0.302209	0.358	0.146	1.87658e-17	2
Atp5g2	1.6627e-21	0.354384	0.896	0.729	2.10281e-17	2
Tuba1c	2.03529e-21	0.420284	0.388	0.175	2.57403e-17	2
Erh	6.07662e-21	0.359468	0.863	0.665	7.68511e-17	2
Wbp5	7.98782e-21	0.395885	0.573	0.315	1.01022e-16	2
Nxt2	8.78749e-21	0.346178	0.251	0.087	1.11135e-16	2
Hmgn1	2.36578e-20	0.447981	0.674	0.422	2.992e-16	2
Hnrnpa3	2.65726e-20	0.357695	0.896	0.759	3.36063e-16	2
G3bp1	2.83696e-20	0.387471	0.7	0.445	3.5879e-16	2
Ddx39	5.39378e-20	0.340824	0.3	0.118	6.82151e-16	2
Srsf3	8.08594e-20	0.407273	0.837	0.671	1.02263e-15	2
Pcbp2	9.33245e-20	0.314871	0.941	0.832	1.18027e-15	2
Anapc11	1.73991e-19	0.399023	0.622	0.388	2.20047e-15	2
Pds5a	2.5239e-19	0.34991	0.384	0.172	3.19197e-15	2
Ctcf	7.44721e-19	0.351339	0.358	0.157	9.41849e-15	2
Snrpb	7.84785e-19	0.366031	0.827	0.612	9.92518e-15	2
Snrnp25	1.05916e-18	0.289226	0.28	0.108	1.33952e-14	2
Pgp	2.68308e-18	0.305161	0.29	0.118	3.3933e-14	2
Srsf7	5.17832e-18	0.40809	0.612	0.38	6.54902e-14	2
Ubald2	7.46478e-18	0.349788	0.55	0.312	9.44071e-14	2
Dpy30	1.81756e-17	0.347673	0.573	0.339	2.29867e-13	2
Nol7	1.95743e-17	0.341567	0.502	0.275	2.47556e-13	2
Supt16	2.68098e-17	0.354144	0.384	0.184	3.39064e-13	2
Hnrnpr	2.89551e-17	0.281377	0.371	0.169	3.66196e-13	2
Luc7l3	3.78485e-17	0.357221	0.547	0.304	4.7867e-13	2
Smarca5	2.0077e-16	0.355148	0.554	0.323	2.53914e-12	2
Gm8186	2.88915e-16	0.330368	0.528	0.293	3.65391e-12	2
Nxt1	3.01036e-16	0.298299	0.29	0.123	3.8072e-12	2
Mapre1	3.70088e-16	0.326782	0.616	0.372	4.6805e-12	2
Clic1	3.74378e-16	0.358029	0.798	0.594	4.73476e-12	2
Sumo2	4.21589e-16	0.367861	0.827	0.687	5.33184e-12	2
Exosc8	7.55713e-16	0.281477	0.264	0.11	9.55751e-12	2
Hnrnpu	2.86451e-15	0.382479	0.664	0.461	3.62275e-11	2
Eny2	4.83245e-15	0.300265	0.609	0.38	6.1116e-11	2
Tmco1	6.35714e-15	0.332509	0.674	0.458	8.03987e-11	2
Pcbd2	7.80021e-15	0.343026	0.505	0.297	9.86493e-11	2
Gtf2a2	1.10058e-14	0.297818	0.453	0.25	1.3919e-10	2
Rheb	1.13608e-14	0.312886	0.779	0.58	1.4368e-10	2
Paics	1.2435e-14	0.267915	0.283	0.125	1.57266e-10	2
Tceb1	2.69088e-14	0.303386	0.769	0.582	3.40316e-10	2
Gsr	2.94955e-14	0.319987	0.798	0.617	3.73029e-10	2
Arpp19	3.07369e-14	0.297825	0.883	0.731	3.8873e-10	2
Uqcr10	9.03233e-14	0.264555	0.925	0.786	1.14232e-09	2
Mrpl42	9.51188e-14	0.315484	0.59	0.364	1.20297e-09	2
Mrpl57	3.2646e-13	0.278115	0.433	0.238	4.12875e-09	2
Cpd	4.25231e-13	0.252204	0.296	0.139	5.37789e-09	2
Yeats4	1.51976e-12	0.255315	0.492	0.285	1.92203e-08	2
Lsm6	2.46994e-12	0.288236	0.642	0.43	3.12373e-08	2
Hp1bp3	2.69228e-12	0.276208	0.322	0.163	3.40492e-08	2
Sypl	3.46219e-12	0.296411	0.697	0.488	4.37863e-08	2
Med30	3.72826e-12	0.316426	0.349	0.189	4.71514e-08	2
Hnrnpul1	3.9253e-12	0.27477	0.388	0.216	4.96433e-08	2
Cbx1	3.9596e-12	0.269294	0.316	0.161	5.00771e-08	2
Mrpl51	4.24044e-12	0.265177	0.564	0.353	5.36288e-08	2
Dnajc8	6.27903e-12	0.286669	0.479	0.294	7.94109e-08	2
Pfdn4	2.24615e-11	0.284931	0.489	0.305	2.84071e-07	2
Calm3	3.5014e-11	0.260192	0.792	0.61	4.42822e-07	2
Rbbp4	5.50744e-11	0.262261	0.41	0.238	6.96526e-07	2
Srp19	6.88142e-11	0.258546	0.541	0.345	8.70293e-07	2
Taf1d	6.91875e-11	0.27093	0.384	0.219	8.75015e-07	2
Yipf4	8.3057e-11	0.268917	0.485	0.297	1.05042e-06	2
Med28	3.40543e-10	0.289746	0.645	0.467	4.30685e-06	2
Btf3l4	4.27677e-10	0.275918	0.45	0.28	5.40884e-06	2
Tgfbi	4.78478e-10	0.25838	0.713	0.501	6.05132e-06	2
Fam96a	6.67649e-10	0.263458	0.827	0.691	8.44375e-06	2
Rbm8a	6.8778e-10	0.261282	0.674	0.491	8.69835e-06	2
Raly	6.91614e-10	0.250584	0.414	0.243	8.74685e-06	2
Set	8.48669e-10	0.257643	0.655	0.475	1.07331e-05	2
Pkig	1.346e-09	0.254225	0.515	0.334	1.70229e-05	2
Rnaseh2c	2.92241e-09	0.26079	0.345	0.2	3.69597e-05	2
Commd3	3.05506e-09	0.251357	0.58	0.399	3.86374e-05	2
Cox6b2	3.43872e-09	0.315353	0.384	0.233	4.34895e-05	2
Nono	4.06903e-09	0.253221	0.456	0.287	5.14611e-05	2
Ncl	5.2432e-09	0.288027	0.557	0.385	6.63108e-05	2
Hnrnpm	8.02969e-09	0.250276	0.629	0.451	0.000101551	2
Ccl4	7.26902e-08	0.289499	0.254	0.14	0.000919313	2
Fus	7.42167e-08	0.255571	0.651	0.494	0.000938619	2
Tnip3	2.28413e-286	1.61292	0.47	0.015	2.88874e-282	3
Dcstamp	1.92276e-258	0.875178	0.355	0.007	2.43171e-254	3
Plbd1	6.59565e-241	0.57473	0.281	0.003	8.34152e-237	3
Il7r	4.6768e-218	0.768399	0.327	0.008	5.91476e-214	3
Lat2	3.11236e-197	0.641225	0.304	0.008	3.9362e-193	3
Kcnn4	1.00415e-196	0.620004	0.272	0.006	1.26995e-192	3
Ifitm3	7.76014e-191	2.20088	0.59	0.058	9.81425e-187	3
H2-Eb1	1.44199e-168	2.80565	0.65	0.087	1.82368e-164	3
Ccr2	1.64204e-162	0.766911	0.281	0.01	2.07669e-158	3
Marcks	1.42647e-159	1.20325	0.465	0.039	1.80405e-155	3
H2-Ab1	4.25504e-137	3.05102	0.783	0.178	5.38134e-133	3
H2-Aa	2.07614e-134	3.02088	0.737	0.161	2.62569e-130	3
Cxcl16	2.71899e-129	1.05285	0.387	0.033	3.4387e-125	3
Ptafr	9.97404e-129	1.05803	0.438	0.044	1.26142e-124	3
Tuba1a	1.99626e-127	0.670298	0.29	0.016	2.52467e-123	3
C1qb	8.92799e-123	1.27255	0.263	0.014	1.12912e-118	3
H2-DMb2	2.24579e-114	1.04882	0.327	0.026	2.84026e-110	3
Cd74	1.11341e-112	3.65773	0.876	0.333	1.40813e-108	3
AA467197	1.47973e-112	2.35375	0.553	0.093	1.87141e-108	3
S100a6	4.62447e-109	1.70688	0.677	0.146	5.84857e-105	3
Mmp12	4.71728e-89	2.5692	0.539	0.112	5.96594e-85	3
Ninj1	5.30401e-82	0.680374	0.364	0.048	6.70799e-78	3
S100a4	2.40087e-81	0.658714	0.263	0.024	3.03638e-77	3
Ccl17	1.38979e-77	3.31177	0.406	0.069	1.75767e-73	3
Marcksl1	1.02401e-74	1.1061	0.309	0.038	1.29507e-70	3
Cd83	1.44365e-61	1.39053	0.585	0.187	1.82579e-57	3
Pla2g7	1.87644e-60	0.573135	0.267	0.035	2.37313e-56	3
Crip1	5.73964e-58	1.98696	0.88	0.639	7.25892e-54	3
Cd52	5.13826e-56	1.5918	0.899	0.712	6.49835e-52	3
Ly86	2.19637e-50	0.515216	0.304	0.052	2.77776e-46	3
H2-Q7	8.29765e-50	0.512156	0.263	0.04	1.0494e-45	3
Isg15	2.70414e-49	0.990262	0.286	0.049	3.41992e-45	3
Ifi27l2a	4.49839e-47	1.56548	0.553	0.187	5.68911e-43	3
Ccdc109b	3.48959e-46	0.560403	0.415	0.099	4.41328e-42	3
Ifitm2	1.45748e-44	1.05489	0.673	0.29	1.84328e-40	3
Nfkbiz	4.48203e-44	0.879381	0.456	0.131	5.66842e-40	3
Rbpj	8.86982e-43	0.613367	0.396	0.1	1.12177e-38	3
H2-DMb1	1.72413e-42	1.0949	0.535	0.19	2.18051e-38	3
Cfp	1.24849e-41	0.769659	0.401	0.109	1.57897e-37	3
Itgam	5.81835e-40	0.484287	0.276	0.054	7.35847e-36	3
Card19	1.01247e-37	0.628744	0.429	0.125	1.28047e-33	3
Napsa	1.07891e-37	0.558065	0.341	0.082	1.3645e-33	3
Pmaip1	1.33942e-36	0.537081	0.267	0.055	1.69396e-32	3
Retnla	1.15913e-35	3.38884	0.3	0.073	1.46595e-31	3
Cd86	1.86049e-35	0.542825	0.323	0.078	2.35296e-31	3
BC028528	3.12939e-35	0.641489	0.401	0.123	3.95773e-31	3
Srgn	8.92712e-34	0.736246	0.935	0.767	1.12901e-29	3
Ccrl2	7.53689e-31	0.607336	0.429	0.146	9.53191e-27	3
Cd14	4.98534e-30	0.814429	0.88	0.704	6.30496e-26	3
H2-DMa	9.48395e-30	0.800504	0.756	0.457	1.19943e-25	3
Rgs10	2.7815e-29	0.503447	0.387	0.118	3.51776e-25	3
Gadd45b	2.49574e-27	0.589733	0.341	0.105	3.15637e-23	3
Psmb8	7.42713e-26	0.658248	0.687	0.384	9.39309e-22	3
Bcl2a1d	2.27985e-25	0.803358	0.876	0.748	2.88332e-21	3
Fn1	3.17641e-25	1.17061	0.571	0.299	4.01721e-21	3
Tspo	3.24023e-25	0.611739	0.765	0.542	4.09791e-21	3
Slfn2	1.07875e-24	0.698905	0.65	0.362	1.36429e-20	3
Rpl4	1.322e-24	0.558521	0.899	0.758	1.67193e-20	3
Arpc1b	2.18606e-24	0.50627	0.866	0.721	2.76471e-20	3
Pid1	2.71611e-24	0.45502	0.341	0.108	3.43506e-20	3
Gm8730	7.90802e-23	0.497128	0.797	0.546	1.00013e-18	3
Nfkbib	1.11043e-22	0.43416	0.323	0.105	1.40437e-18	3
Nfkbia	1.27823e-22	0.791819	0.742	0.465	1.61658e-18	3
Mthfd2	6.52848e-22	0.374972	0.272	0.081	8.25657e-18	3
Capg	1.57495e-21	0.64264	0.816	0.672	1.99184e-17	3
Tpm4	2.11125e-21	0.542911	0.59	0.307	2.67009e-17	3
Cyp4f18	3.73838e-21	0.471144	0.378	0.143	4.72794e-17	3
Syngr2	2.57285e-20	0.647562	0.539	0.267	3.25388e-16	3
Ndfip1	1.2499e-19	0.443405	0.424	0.181	1.58075e-15	3
Ctsh	1.68233e-19	0.532913	0.7	0.469	2.12764e-15	3
Tank	2.09928e-19	0.400825	0.29	0.097	2.65496e-15	3
P2rx4	3.06731e-19	0.383218	0.332	0.122	3.87923e-15	3
Eif4a1	3.36109e-19	0.424017	0.926	0.785	4.25077e-15	3
Timp2	4.73466e-19	0.348949	0.263	0.083	5.98792e-15	3
Got1	6.62375e-19	0.420713	0.396	0.163	8.37706e-15	3
Fcgr2b	9.57135e-19	0.499503	0.613	0.332	1.21049e-14	3
Eno1	4.12373e-18	0.602871	0.594	0.352	5.21528e-14	3
Ccl9	4.92583e-18	0.940819	0.747	0.612	6.2297e-14	3
Metrnl	4.21232e-17	0.530017	0.479	0.241	5.32732e-13	3
Gm8797	4.53725e-17	0.314935	0.29	0.103	5.73825e-13	3
Cd81	6.258e-17	0.907699	0.724	0.577	7.9145e-13	3
Emp3	1.54466e-16	0.509105	0.691	0.458	1.95354e-12	3
Ccr1	2.09973e-16	0.493133	0.447	0.22	2.65552e-12	3
Rras2	2.36191e-16	0.33288	0.341	0.135	2.98711e-12	3
Pepd	3.1126e-16	0.292264	0.318	0.121	3.9365e-12	3
Cd80	3.33985e-16	0.445615	0.267	0.097	4.2239e-12	3
Junb	7.58628e-16	0.570076	0.88	0.754	9.59436e-12	3
Gltscr2	2.56707e-15	0.373234	0.452	0.213	3.24657e-11	3
Fdps	4.00601e-15	0.332713	0.276	0.103	5.0664e-11	3
Bst2	4.62731e-15	0.581863	0.47	0.25	5.85216e-11	3
Socs2	4.79735e-15	0.379672	0.369	0.165	6.06721e-11	3
Rnaset2b	7.64114e-15	0.318627	0.355	0.15	9.66375e-11	3
Sgms1	7.73606e-15	0.424067	0.525	0.273	9.7838e-11	3
Rheb	9.16756e-15	0.417308	0.77	0.585	1.15942e-10	3
Eif3f	1.30473e-14	0.462878	0.733	0.517	1.65009e-10	3
Lilr4b	2.45086e-14	0.514993	0.581	0.354	3.0996e-10	3
Rel	2.58873e-14	0.504166	0.576	0.347	3.27397e-10	3
Jund	3.82873e-14	0.55106	0.866	0.738	4.84219e-10	3
Rnaset2a	4.63886e-14	0.414556	0.41	0.201	5.86677e-10	3
Rgs1	4.64219e-14	0.659246	0.724	0.562	5.87098e-10	3
Mrpl52	3.07021e-13	0.387261	0.618	0.369	3.88289e-09	3
H2-T23	5.83531e-13	0.457343	0.498	0.277	7.37992e-09	3
Psma7	5.88783e-13	0.33871	0.816	0.669	7.44634e-09	3
Lyz1	7.85313e-13	2.55566	0.498	0.345	9.93186e-09	3
Eif3e	1.60638e-12	0.401333	0.724	0.522	2.03159e-08	3
Lilrb4a	1.84648e-12	0.541943	0.747	0.596	2.33524e-08	3
Kdm6b	1.91982e-12	0.56438	0.456	0.248	2.42799e-08	3
Rpl29	1.99078e-12	0.365679	0.88	0.715	2.51774e-08	3
Nr4a3	6.36149e-12	0.587533	0.479	0.27	8.04537e-08	3
Fcgr3	7.35682e-12	0.500002	0.618	0.428	9.30417e-08	3
Uba52	8.27411e-12	0.401969	0.848	0.674	1.04643e-07	3
Clec4e	9.71903e-12	0.447501	0.29	0.129	1.22917e-07	3
Lactb	1.16147e-11	0.27666	0.267	0.11	1.46891e-07	3
Prdx6	1.17343e-11	0.332763	0.415	0.217	1.48404e-07	3
Kctd12	1.21432e-11	0.396626	0.41	0.218	1.53575e-07	3
Fam96b	1.94376e-11	0.313261	0.309	0.14	2.45828e-07	3
Adrm1	2.52269e-11	0.250333	0.304	0.134	3.19044e-07	3
Ppib	2.7694e-11	0.322512	0.631	0.404	3.50246e-07	3
Arpc3	2.82829e-11	0.294865	0.889	0.693	3.57694e-07	3
Ndufa13	2.83218e-11	0.292273	0.885	0.693	3.58186e-07	3
Edf1	4.00768e-11	0.316837	0.724	0.518	5.06852e-07	3
Ccl2	5.67955e-11	1.17121	0.313	0.158	7.18293e-07	3
Tes	5.93727e-11	0.282149	0.3	0.133	7.50887e-07	3
Tnpo3	6.68313e-11	0.497966	0.346	0.177	8.45216e-07	3
Pfkp	9.92144e-11	0.27619	0.419	0.212	1.25476e-06	3
Fkbp1a	1.11526e-10	0.389415	0.728	0.575	1.41047e-06	3
Cxcl2	1.15075e-10	0.461599	0.673	0.491	1.45536e-06	3
Gm2a	1.17571e-10	0.57669	0.571	0.384	1.48692e-06	3
Gm9493	1.38522e-10	0.343902	0.724	0.497	1.75188e-06	3
Zyx	1.52039e-10	0.295074	0.382	0.196	1.92284e-06	3
Dnaja1	2.38866e-10	0.477107	0.788	0.631	3.02094e-06	3
Samsn1	3.021e-10	0.672848	0.484	0.306	3.82066e-06	3
Mthfs	3.15118e-10	0.279269	0.272	0.124	3.9853e-06	3
Ifi30	3.35298e-10	0.374026	0.608	0.405	4.24051e-06	3
Mrpl54	3.4158e-10	0.26713	0.438	0.234	4.31996e-06	3
Anxa3	3.57157e-10	0.395251	0.378	0.206	4.51696e-06	3
Psmb9	3.78434e-10	0.272067	0.318	0.152	4.78605e-06	3
Cct5	4.58822e-10	0.286675	0.47	0.263	5.80273e-06	3
Ube2s	4.74069e-10	0.260176	0.581	0.355	5.99556e-06	3
Gm11808	5.00025e-10	0.327408	0.728	0.526	6.32382e-06	3
Lrpap1	6.20762e-10	0.278637	0.295	0.138	7.85078e-06	3
Tnfaip8	7.30235e-10	0.409139	0.327	0.169	9.23528e-06	3
Eef1g	7.89444e-10	0.30767	0.719	0.533	9.98409e-06	3
Rpl6l	8.75743e-10	0.284006	0.682	0.479	1.10755e-05	3
Dnajc15	9.14376e-10	0.283328	0.392	0.212	1.15641e-05	3
Vdac3	1.0417e-09	0.341294	0.512	0.313	1.31744e-05	3
Eif3k	1.07181e-09	0.306388	0.797	0.609	1.35552e-05	3
Spg21	1.07702e-09	0.2866	0.387	0.207	1.36211e-05	3
Nfe2l2	1.35658e-09	0.370305	0.654	0.473	1.71566e-05	3
Ap2m1	1.40854e-09	0.277751	0.507	0.295	1.78138e-05	3
Rnf19b	2.43287e-09	0.296035	0.253	0.114	3.07685e-05	3
Psme2	2.65211e-09	0.38562	0.682	0.489	3.35412e-05	3
Sepw1	3.13364e-09	0.382142	0.668	0.45	3.96311e-05	3
Rpl13-ps3	3.41741e-09	0.250662	0.622	0.391	4.322e-05	3
Fcf1	4.15314e-09	0.287255	0.41	0.23	5.25248e-05	3
Rpl9-ps6	4.44345e-09	0.309368	0.7	0.491	5.61963e-05	3
Fbl	5.10875e-09	0.250788	0.433	0.239	6.46104e-05	3
Eif5	7.17671e-09	0.275131	0.733	0.559	9.07638e-05	3
Pltp	9.16585e-09	0.491237	0.309	0.172	0.000115921	3
Glipr1	9.66319e-09	0.438655	0.419	0.253	0.00012221	3
Bax	1.14843e-08	0.252218	0.774	0.61	0.000145242	3
Syf2	1.20964e-08	0.281075	0.452	0.26	0.000152983	3
Ppp1ca	1.26561e-08	0.26778	0.687	0.473	0.000160062	3
Hif1a	1.26956e-08	0.372168	0.373	0.206	0.000160561	3
Pld4	1.44022e-08	0.297099	0.406	0.226	0.000182145	3
Pim1	1.45967e-08	0.435125	0.719	0.55	0.000184605	3
Evi2a	1.53558e-08	0.276328	0.304	0.154	0.000194204	3
Psmb10	1.56142e-08	0.28428	0.41	0.231	0.000197472	3
Arf4	1.87297e-08	0.303315	0.747	0.55	0.000236875	3
Tpm3	2.24091e-08	0.306966	0.654	0.47	0.000283408	3
Clic1	2.31607e-08	0.313165	0.765	0.599	0.000292913	3
Cdkn1a	2.95335e-08	0.408762	0.88	0.778	0.000373511	3
Cox17	3.80564e-08	0.32344	0.88	0.731	0.0004813	3
Clec4b1	7.21035e-08	0.477833	0.364	0.223	0.000911893	3
Il1b	7.77666e-08	0.541105	0.645	0.49	0.000983514	3
Arf5	8.87428e-08	0.253629	0.834	0.73	0.00112233	3
Tmem123	9.53911e-08	0.399658	0.327	0.182	0.00120641	3
Nfkb1	9.7312e-08	0.399556	0.502	0.324	0.0012307	3
Ehd1	1.0409e-07	0.263721	0.276	0.142	0.00131642	3
Pik3r1	1.30096e-07	0.341323	0.29	0.155	0.00164532	3
Id2	1.33614e-07	0.498044	0.636	0.518	0.00168982	3
Sod2	1.54347e-07	0.316906	0.622	0.44	0.00195202	3
Ndufa6	1.88913e-07	0.281706	0.783	0.649	0.00238918	3
Ywhah	2.20306e-07	0.261768	0.853	0.709	0.00278621	3
Stard3nl	2.22328e-07	0.253706	0.382	0.223	0.00281178	3
Fam177a	3.59472e-07	0.304874	0.276	0.149	0.00454625	3
Eif3h	3.82326e-07	0.256243	0.604	0.412	0.00483527	3
Vbp1	3.92086e-07	0.26063	0.281	0.151	0.00495871	3
Pycard	4.6909e-07	0.440046	0.502	0.376	0.00593258	3
Cd63	6.69425e-07	0.733638	0.59	0.468	0.00846621	3
Samhd1	9.8333e-07	0.315364	0.493	0.348	0.0124362	3
Uqcc2	1.19745e-06	0.285306	0.516	0.348	0.0151441	3
Tnfaip3	1.43454e-06	0.260722	0.396	0.24	0.0181427	3
Unc93b1	1.49147e-06	0.279109	0.419	0.264	0.0188626	3
Rac2	1.52782e-06	0.35527	0.479	0.328	0.0193223	3
Esd	1.67251e-06	0.50378	0.622	0.497	0.0211522	3
Rps27rt	2.04408e-06	0.279158	0.848	0.715	0.0258515	3
Odc1	2.55526e-06	0.31794	0.295	0.171	0.0323164	3
Slc7a11	2.91526e-06	0.517046	0.447	0.315	0.0368693	3
Cdc37	3.13848e-06	0.271057	0.295	0.173	0.0396924	3
Ghitm	5.7301e-06	0.271562	0.613	0.454	0.0724685	3
Rnh1	6.55967e-06	0.313025	0.65	0.499	0.0829601	3
Furin	7.12351e-06	0.280907	0.535	0.368	0.090091	3
Tppp3	0.000132833	0.426295	0.364	0.253	1	3
Rgs2	0.000165979	0.274334	0.59	0.48	1	3
Park7	0.00113617	0.260837	0.382	0.269	1	3
Pkib	0.00268662	0.547524	0.571	0.457	1	3
Nfkbiz	5.85061e-119	1.53498	0.741	0.126	7.39927e-115	4
Tnf	3.18612e-91	1.90217	0.614	0.109	4.02949e-87	4
Cxcl2	4.73517e-85	2.43673	0.968	0.484	5.98857e-81	4
Nfkbia	3.33263e-79	1.54999	0.956	0.462	4.21478e-75	4
Egr1	1.21795e-73	1.89991	0.665	0.166	1.54034e-69	4
Tnfaip3	9.29627e-69	1.202	0.772	0.23	1.1757e-64	4
Ereg	6.86467e-64	1.13507	0.348	0.045	8.68175e-60	4
Il1a	4.41631e-60	1.23429	0.665	0.191	5.5853e-56	4
Cxcl1	1.14173e-58	1.48553	0.316	0.041	1.44394e-54	4
Il6	9.83633e-48	0.978314	0.285	0.039	1.244e-43	4
Marcksl1	8.52627e-36	0.5517	0.259	0.043	1.07832e-31	4
Ccrl2	2.50522e-35	0.966155	0.494	0.147	3.16835e-31	4
Clec4e	1.34461e-34	0.840299	0.449	0.126	1.70053e-30	4
Cxcl3	9.50609e-32	1.2395	0.266	0.052	1.20224e-27	4
Phlda1	2.38246e-31	1.15964	0.81	0.538	3.0131e-27	4
Ier2	6.08809e-27	0.947111	0.595	0.285	7.69961e-23	4
Il1b	3.21353e-23	0.990751	0.778	0.487	4.06416e-19	4
Slc7a11	3.0219e-22	0.857398	0.627	0.311	3.82179e-18	4
Tnfaip2	1.72895e-21	0.726169	0.918	0.785	2.1866e-17	4
Pnrc1	2.26028e-21	0.613754	0.772	0.504	2.85857e-17	4
Maff	3.0634e-21	0.6229	0.639	0.314	3.87428e-17	4
Junb	3.49871e-20	0.650458	0.924	0.754	4.42482e-16	4
Ccl3	1.02501e-19	0.778413	0.658	0.353	1.29633e-15	4
Chka	1.29644e-19	0.800825	0.519	0.236	1.63961e-15	4
Pim1	2.34917e-19	0.705379	0.823	0.548	2.97099e-15	4
Serpine1	3.08011e-19	0.850039	0.481	0.214	3.89541e-15	4
Sqstm1	1.40969e-18	0.60295	0.81	0.56	1.78283e-14	4
Ifrd1	2.3421e-18	0.573653	0.886	0.706	2.96205e-14	4
Nlrp3	1.46432e-17	0.669665	0.627	0.357	1.85193e-13	4
Cflar	5.83514e-17	0.557108	0.525	0.255	7.3797e-13	4
Plek	2.86985e-16	0.523294	0.905	0.762	3.6295e-12	4
Zfp36	3.86072e-16	0.738162	0.766	0.562	4.88265e-12	4
Areg	9.84646e-15	0.796618	0.329	0.129	1.24528e-10	4
Btg2	1.28672e-14	0.660999	0.747	0.568	1.62731e-10	4
Mt2	2.57011e-14	0.650897	0.867	0.731	3.25042e-10	4
Nfkbid	1.47265e-13	0.523898	0.304	0.119	1.86246e-09	4
Il1rn	5.2578e-13	0.554229	0.671	0.442	6.64954e-09	4
Sod2	1.00439e-12	0.538949	0.652	0.441	1.27025e-08	4
Gadd45b	1.30966e-12	0.425395	0.285	0.11	1.65632e-08	4
Slfn2	2.74448e-12	0.422132	0.627	0.366	3.47094e-08	4
Kdm6b	4.90778e-12	0.616638	0.462	0.251	6.20687e-08	4
Olr1	6.4269e-11	0.423665	0.911	0.769	8.1281e-07	4
Tlr2	1.57362e-10	0.417337	0.797	0.629	1.99015e-06	4
Rasgef1b	1.64933e-10	0.576663	0.506	0.305	2.08591e-06	4
Rel	2.79572e-10	0.462069	0.576	0.35	3.53575e-06	4
Bcl2l11	6.22737e-10	0.56411	0.57	0.396	7.87576e-06	4
Csrnp1	2.63413e-09	0.500009	0.266	0.119	3.33138e-05	4
Wsb1	2.88837e-09	0.469501	0.639	0.47	3.65292e-05	4
Malt1	2.95772e-09	0.374681	0.285	0.127	3.74063e-05	4
Bhlhe40	4.66876e-09	0.410869	0.741	0.577	5.90458e-05	4
Jun	1.6405e-08	0.614663	0.354	0.202	0.000207474	4
Brd2	5.12159e-08	0.410092	0.589	0.421	0.000647728	4
Egr2	1.41748e-07	0.420996	0.582	0.412	0.00179269	4
Rnf149	3.2488e-07	0.265729	0.759	0.594	0.00410876	4
Trib1	3.62889e-07	0.391915	0.456	0.293	0.00458945	4
Cdk6	3.85561e-07	0.279719	0.494	0.305	0.00487619	4
Skil	5.03253e-07	0.397375	0.639	0.498	0.00636464	4
Ccnl1	7.75138e-07	0.311047	0.753	0.601	0.00980317	4
Tgif1	1.05269e-06	0.31552	0.601	0.44	0.0133134	4
Cd83	1.12871e-06	0.257452	0.354	0.199	0.0142748	4
Cited2	1.27431e-06	0.300457	0.285	0.148	0.0161162	4
Ier3	2.12307e-06	0.42798	0.462	0.315	0.0268505	4
Ehd1	2.24232e-06	0.413695	0.272	0.144	0.0283586	4
Cpeb4	2.53437e-06	0.290527	0.329	0.189	0.0320522	4
Txnrd1	2.92221e-06	0.349873	0.538	0.389	0.0369572	4
Nr4a1	4.35641e-06	0.420306	0.614	0.471	0.0550956	4
Noct	9.60677e-06	0.305529	0.506	0.343	0.121497	4
Sowahc	1.76973e-05	0.398536	0.354	0.227	0.223818	4
Dusp16	1.80313e-05	0.297443	0.266	0.15	0.228042	4
Fbxo30	1.98214e-05	0.270972	0.304	0.175	0.250681	4
Prdm1	2.65443e-05	0.318895	0.297	0.176	0.335706	4
Nab1	5.44014e-05	0.25577	0.272	0.152	0.688015	4
Nfkb1	6.79642e-05	0.32163	0.462	0.328	0.859543	4
Gch1	7.77674e-05	0.272405	0.285	0.172	0.983525	4
Insig1	7.87597e-05	0.391852	0.437	0.309	0.996074	4
Tfec	0.000147841	0.279366	0.462	0.337	1	4
Hk2	0.000436046	0.321671	0.31	0.209	1	4
Hspa1b	0.000452729	0.330286	0.456	0.341	1	4
Zfp622	0.000615582	0.267011	0.329	0.223	1	4
Rab32	0.000729408	0.260076	0.449	0.337	1	4

## Sheet: Figure 4e
Figure 4e
		Cluster 1	Cluster 2	Cluster 3	Cluster 4
	KO	86.4	6.2	4.9	2.4
	WT	87.1	5.6	3.3	4

## Sheet: Figure 4f. cluster1
Figure 4f. cluster1
Canonical Pathways	WT	KO
Phagosome Maturation	0	3.54291
Unfolded protein response	0	2.87785
Mitochondrial Dysfunction	0	2.60258
BAG2 Signaling Pathway	0	2.33505
Neuroinflammation Signaling Pathway	0	2.08598
Protein Kinase A Signaling	0.600255	1.41706
PPARα/RXRα Activation	0.744369	1.24622
LPS/IL-1 Mediated Inhibition of RXR Function	0.803366	1.15941
IL-8 Signaling	0.744369	1.19136
Antiproliferative Role of TOB in T Cell Signaling	0.803366	1.11685
Lipid Antigen Presentation by CD1	0.803366	1.11685
Adipogenesis pathway	0.744369	1.16955
LXR/RXR Activation	0.960205	0.949483
Epithelial Adherens Junction Signaling	0.744369	1.11685
Regulation of IL-2 Expression in Activated and Anergic T Lymphocytes	0.744369	1.08478
Germ Cell-Sertoli Cell Junction Signaling	0.744369	1.08293
Phagosome Formation	0.744369	0.934556
Role of Macrophages, Fibroblasts and Endothelial Cells in Rheumatoid Arthritis	0.676647	0.979089
Remodeling of Epithelial Adherens Junctions	0.744369	0.764326
Aryl Hydrocarbon Receptor Signaling	0	1.42167
Pentose Phosphate Pathway	0	1.40853
Molecular Mechanisms of Cancer	0.600255	0.756202
Glucocorticoid Receptor Signaling	0	1.29554
Inhibition of Angiogenesis by TSP1	0.754951	0.534929
Hepatic Fibrosis Signaling Pathway	0	1.24622
Amyloid Processing	0	1.24622
Oxidative Phosphorylation	0	1.24622
Choline Biosynthesis III	0	1.24622
Triacylglycerol Biosynthesis	0.744369	0.494946
Autophagy	0	1.19136
Inflammasome pathway	0	1.16955
Osteoarthritis Pathway	0	1.16955
Endoplasmic Reticulum Stress Pathway	0	1.16955
Glutamine Biosynthesis I	0	1.16955
Ovarian Cancer Signaling	0	1.15941
Melatonin Signaling	0.744369	0.372697
Huntington's Disease Signaling	0	1.11685
VDR/RXR Activation	0	1.11685
Gαq Signaling	0	1.10142
HOTAIR Regulatory Pathway	0	1.10142
eNOS Signaling	0	1.10142
Colorectal Cancer Metastasis Signaling	0	1.08601
Tight Junction Signaling	0	1.08478
Phospholipase C Signaling	0	1.08478
Adenine and Adenosine Salvage I	0	1.08478
Factors Promoting Cardiogenesis in Vertebrates	0	1.08293
Wnt/β-catenin Signaling	0	1.08293
Glutathione-mediated Detoxification	0	1.08293
Granulocyte Adhesion and Diapedesis	0	1.04837
Thyroid Hormone Biosynthesis	0	1.00586
D-glucuronate Degradation I	0	1.00586
Regulation of the Epithelial-Mesenchymal Transition Pathway	0	1.00468
Antigen Presentation Pathway	0	1.00468
Pancreatic Adenocarcinoma Signaling	0	1.00468
Leukocyte Extravasation Signaling	0	1.00468
NRF2-mediated Oxidative Stress Response	0	1.00468
Antioxidant Action of Vitamin C	0	1.00468
Adrenomedullin signaling pathway	0	1.00468
Paxillin Signaling	0	1.00468
Heme Degradation	0	0.9889
Pentose Phosphate Pathway (Oxidative Branch)	0	0.9889
Glutathione Redox Reactions II	0	0.9889
Ascorbate Recycling (Cytosolic)	0	0.9889
fMLP Signaling in Neutrophils	0	0.979089
Lactose Degradation III	0.960205	0
FAT10 Cancer Signaling Pathway	0	0.95852
Role of Osteoblasts, Osteoclasts and Chondrocytes in Rheumatoid Arthritis	0	0.934556
Gαi Signaling	0	0.934556
Thyroid Cancer Signaling	0	0.910941
Pentose Phosphate Pathway (Non-oxidative Branch)	0	0.887533
Phototransduction Pathway	0	0.887533
Human Embryonic Stem Cell Pluripotency	0	0.876267
Iron homeostasis signaling pathway	0	0.866613
Cardiac Hypertrophy Signaling	0	0.855524
Endocannabinoid Cancer Inhibition Pathway	0	0.832481
SPINK1 Pancreatic Cancer Pathway	0	0.826938
Maturity Onset Diabetes of Young (MODY) Signaling	0.803366	0
Phospholipases	0	0.794594
Netrin Signaling	0	0.77612
Eicosanoid Signaling	0	0.771015
Sucrose Degradation V (Mammalian)	0	0.771015
Aldosterone Signaling in Epithelial Cells	0	0.764326
IL-10 Signaling	0	0.758633
GM-CSF Signaling	0.744369	0

## Sheet: Figure 4f. cluster2
Figure 4f. Cluster2
Canonical Pathways	WT	KO
Cell Cycle Control of Chromosomal Replication	28.7592	23.8075
Role of BRCA1 in DNA Damage Response	19.5776	19.0705
Mitotic Roles of Polo-Like Kinase	15.4587	14.0416
Role of CHK Proteins in Cell Cycle Checkpoint Control	15.4587	12.0642
ATM Signaling	16.2532	9.84989
Hereditary Breast Cancer Signaling	12.7345	12.6128
Cell Cycle: G2/M DNA Damage Checkpoint Regulation	14.1874	10.9783
NER Pathway	10.5918	12.9336
Estrogen-mediated S-phase Entry	8.66387	11.5401
Mismatch Repair in Eukaryotes	11.303	8.42676
Cyclins and Cell Cycle Regulation	8.34258	9.39689
Cell Cycle: G1/S Checkpoint Regulation	6.43164	7.80619
GADD45 Signaling	7.24816	6.20713
DNA Double-Strand Break Repair by Homologous Recombination	8.53444	4.56274
DNA damage-induced 14-3-3σ Signaling	5.82874	4.90326
RAN Signaling	3.51097	6.64549
Sumoylation Pathway	4.39339	5.2451
Pancreatic Adenocarcinoma Signaling	3.47764	4.25484
Senescence Pathway	3.33539	3.55289
Cell Cycle Regulation by BTG Family Proteins	3.74621	2.95555
Breast Cancer Regulation by Stathmin1	2.88486	3.48522
Glioma Signaling	2.86394	2.95555
dTMP De Novo Biosynthesis	3.01781	2.52283
p53 Signaling	3.84775	1.67246
DNA Methylation and Transcriptional Repression Signaling	1.38326	4.12443
BER pathway	3.01781	2.45014
Pyrimidine Deoxyribonucleotides De Novo Biosynthesis I	3.01781	2.38148
Molecular Mechanisms of Cancer	2.84988	2.2906
Antiproliferative Role of TOB in T Cell Signaling	1.73584	2.95555
Aryl Hydrocarbon Receptor Signaling	3.08172	1.15313
Small Cell Lung Cancer Signaling	1.49025	2.58055
Chronic Myeloid Leukemia Signaling	1.32389	2.07298
Superpathway of Serine and Glycine Biosynthesis I	1.24581	2.07298
Protein Ubiquitination Pathway	1.32389	1.97988
Remodeling of Epithelial Adherens Junctions	1.55688	1.48616
Pyridoxal 5'-phosphate Salvage Pathway	1.64149	1.07282
Telomere Extension by Telomerase	1.55151	1.15313
Purine Nucleotides De Novo Biosynthesis II	1.90756	0.578381
Regulation of Cellular Mechanics by Calpain Protease	1.08257	1.07282
Prostate Cancer Signaling	0.609015	1.35178
HOTAIR Regulatory Pathway	0.272298	1.65532
Folate Transformations I	1.04607	0.709821
Systemic Lupus Erythematosus Signaling	0.527791	1.22161
Phagosome Maturation	1.38326	0.191015
Nucleotide Excision Repair Pathway	0.661571	0.873639
Serine Biosynthesis	0.369203	1.16137
Adipogenesis pathway	0.223018	1.30203
Salvage Pathways of Pyrimidine Ribonucleotides	0.948157	0.457869
Ovarian Cancer Signaling	0.729929	0.510031
Role of Oct4 in Mammalian Embryonic Stem Cell Pluripotency	0.133822	1.08621
Glycine Biosynthesis I	0.661571	0.478241
Glioblastoma Multiforme Signaling	0.501537	0.506478
14-3-3-mediated Signaling	0.262984	0.662834
Pyrimidine Ribonucleotides Interconversion	0.147084	0.664076
Pyrimidine Ribonucleotides De Novo Biosynthesis	0.147084	0.615558
Cleavage and Polyadenylation of Pre-mRNA	0.147084	0.524406
Threonine Degradation II	0.661571	0
Asparagine Degradation I	0.661571	0
Estrogen Receptor Signaling	0	0.524406
Role of p14/p19ARF in Tumor Suppression	0	0.506478

## Sheet: Figure 4f. cluster3
Figure 4f. Cluster3
Canonical Pathways	WT	KO
EIF2 Signaling	0.225974	23.807
Th1 and Th2 Activation Pathway	5.64844	17.3593
Th2 Pathway	5.19778	17.3593
Dendritic Cell Maturation	6.37872	14.0287
Th1 Pathway	6.48859	13.5109
Antigen Presentation Pathway	9.94559	8.0077
T Helper Cell Differentiation	6.64157	11.3111
Altered T Cell and B Cell Signaling in Rheumatoid Arthritis	7.3883	10.4687
Systemic Lupus Erythematosus In B Cell Signaling Pathway	4.27213	13.3207
B Cell Development	9.94885	7.43887
iCOS-iCOSL Signaling in T Helper Cells	5.6729	11.0728
OX40 Signaling Pathway	7.3883	8.93488
Role of NFAT in Regulation of the Immune Response	3.49228	12.7454
PI3K/AKT Signaling	0.484768	15.5428
CD28 Signaling in T Helper Cells	4.42212	11.0908
Autoimmune Thyroid Disease Signaling	7.64562	7.71929
Interferon Signaling	5.66669	9.48879
PKCθ Signaling in T Lymphocytes	4.8661	10.1614
Allograft Rejection Signaling	8.78329	6.19521
Type I Diabetes Mellitus Signaling	4.58769	10.3052
IL-4 Signaling	5.19778	9.2915
Neuroinflammation Signaling Pathway	4.8661	9.22202
T Cell Exhaustion Signaling Pathway	3.55851	10.3052
Activation of IRF by Cytosolic Pattern Recognition Receptors	4.58769	8.93488
PD-1, PD-L1 cancer immunotherapy pathway	5.74332	7.71918
Graft-versus-Host Disease Signaling	6.37872	6.94484
Calcium-induced T Lymphocyte Apoptosis	5.69117	6.1443
Crosstalk between Dendritic Cells and Natural Killer Cells	3.90233	7.43887
STAT3 Pathway	0.58354	10.7448
Nur77 Signaling in T Lymphocytes	5.91428	5.13503
Role of Macrophages, Fibroblasts and Endothelial Cells in Rheumatoid Arthritis	0.2893	9.82219
Systemic Lupus Erythematosus In T Cell Signaling Pathway	3.70778	6.20632
Regulation of eIF4 and p70S6K Signaling	0.270195	9.32461
PI3K Signaling in B Lymphocytes	0.283221	9.16956
mTOR Signaling	0.233275	9.13441
Hepatic Fibrosis / Hepatic Stellate Cell Activation	0.248377	9.10764
fMLP Signaling in Neutrophils	0	9.19418
Cardiac Hypertrophy Signaling (Enhanced)	0.921387	8.09625
Cdc42 Signaling	5.6729	2.94097
Erythropoietin Signaling	0	8.48511
IL-10 Signaling	0	8.28517
TREM1 Signaling	0.344498	7.74667
NF-κB Activation by Viruses	0	7.96314
IL-6 Signaling	0	7.8964
Role of JAK1 and JAK3 in γc Cytokine Signaling	0.355942	7.45174
Communication between Innate and Adaptive Immune Cells	2.6285	4.94804
NF-κB Signaling	0.484768	7.0028
Granulocyte Adhesion and Diapedesis	0.980058	6.44512
Prostate Cancer Signaling	0	7.28701
Hepatic Fibrosis Signaling Pathway	0.283221	7.0028
CD40 Signaling	1.04595	6.20632
PEDF Signaling	0	7.19472
PPAR Signaling	0	7.1326
Myc Mediated Apoptosis Signaling	0	7.0028
B Cell Receptor Signaling	0.248377	6.75348
Angiopoietin Signaling	0	6.985
Role of Pattern Recognition Receptors in Recognition of Bacteria and Viruses	1.1085	5.80093
TNFR2 Signaling	0.526739	6.26515
Apoptosis Signaling	0	6.75909
Regulation of IL-2 Expression in Activated and Anergic T Lymphocytes	0	6.71484
JAK/Stat Signaling	0	6.60514
Macropinocytosis Signaling	0.344412	6.15299
Agranulocyte Adhesion and Diapedesis	1.57936	4.90858
Apelin Endothelial Signaling Pathway	0	6.48249
LPS-stimulated MAPK Signaling	0	6.46161
Virus Entry via Endocytic Pathways	2.46434	3.86421
VEGF Signaling	0	6.08727
HER-2 Signaling in Breast Cancer	0.321712	5.60248
Neuregulin Signaling	0.300536	5.56997
14-3-3-mediated Signaling	0	5.85044
GM-CSF Signaling	0	5.82698
PPARα/RXRα Activation	0.247915	5.45139
April Mediated Signaling	0.484768	5.19213
IL-8 Signaling	0	5.60718
4-1BB Signaling in T Lymphocytes	0.514993	5.05553
Atherosclerosis Signaling	0.283221	5.27778
B Cell Activating Factor Signaling	0.484768	5.03026
Renal Cell Carcinoma Signaling	0.33482	5.16621
p70S6K Signaling	0.283221	5.16621
Small Cell Lung Cancer Signaling	0.355275	5.04446
Integrin Signaling	0.233275	5.16621
Induction of Apoptosis by HIV1	0.382159	5.00386
MIF-mediated Glucocorticoid Regulation	0.504463	4.8643
Acute Myeloid Leukemia Signaling	0	5.28438
TWEAK Signaling	0.499601	4.77195
Glucocorticoid Receptor Signaling	0	5.24242
Lymphotoxin β Receptor Signaling	1.14874	4.09078
Adrenomedullin signaling pathway	0	5.19716
Role of PI3K/AKT Signaling in the Pathogenesis of Influenza	0.374329	4.81116
IL-17 Signaling	0	5.16621
IGF-1 Signaling	0	5.15129
Acute Phase Response Signaling	0.254037	4.8643
PTEN Signaling	0.283221	4.76129
IL-15 Signaling	0	5.04446
Toll-like Receptor Signaling	0.939756	4.09078
NRF2-mediated Oxidative Stress Response	0	5.00803
Type II Diabetes Mellitus Signaling	0.283221	4.65691
Glioma Signaling	0	4.87216
Hypoxia Signaling in the Cardiovascular System	0	4.8683
HGF Signaling	0	4.83862
IL-23 Signaling Pathway	0	4.78236
IL-12 Signaling and Production in Macrophages	0.283221	4.49654
Hepatic Cholestasis	0.483707	4.19387
MIF Regulation of Innate Immunity	0.483846	4.12678
HMGB1 Signaling	0.270195	4.32743
Gα12/13 Signaling	0	4.58282
Bladder Cancer Signaling	0.300536	4.28006
Caveolar-mediated Endocytosis Signaling	3.07088	1.50898
FcγRIIB Signaling in B Lymphocytes	0.344498	4.13109
Prolactin Signaling	0	4.46633
Regulation of the Epithelial-Mesenchymal Transition Pathway	0	4.42643
Pancreatic Adenocarcinoma Signaling	0	4.32743
T Cell Receptor Signaling	0.2893	3.93588
Protein Ubiquitination Pathway	0.613594	3.60927
Rac Signaling	0	4.19387
CTLA4 Signaling in Cytotoxic T Lymphocytes	1.67368	2.45887
Osteoarthritis Pathway	0.233275	3.88794
Paxillin Signaling	0.283496	3.82201
Gαq Signaling	0	4.09598
IL-17A Signaling in Airway Cells	0	4.09513
Role of NFAT in Cardiac Hypertrophy	0.233275	3.80772
Axonal Guidance Signaling	0	4.02679
Role of IL-17A in Arthritis	0	4.02516
G-Protein Coupled Receptor Signaling	0	3.99804
Th17 Activation Pathway	0	3.96823
IL-3 Signaling	0	3.93588
ErbB4 Signaling	0	3.93491
iNOS Signaling	0	3.92043
IL-17A Signaling in Fibroblasts	0	3.92043
HIF1α Signaling	0.283221	3.63044
Role of MAPK Signaling in the Pathogenesis of Influenza	0	3.8976
GNRH Signaling	0.26152	3.62888
Colorectal Cancer Metastasis Signaling	0.203933	3.6608
Systemic Lupus Erythematosus Signaling	0.376751	3.45548
Cancer Drug Resistance By Drug Efflux	0	3.79071
Role of RIG1-like Receptors in Antiviral Innate Immunity	0.48292	3.30316
Molecular Mechanisms of Cancer	0	3.73294
Natural Killer Cell Signaling	0.283221	3.43871
VEGF Family Ligand-Receptor Interactions	0	3.70659
Actin Nucleation by ARP-WASP Complex	0	3.67383
Phagosome Maturation	1.92539	1.73248
Opioid Signaling Pathway	0.207561	3.43871
Production of Nitric Oxide and Reactive Oxygen Species in Macrophages	0	3.6401
Non-Small Cell Lung Cancer Signaling	0	3.63044
IL-2 Signaling	0	3.62888
PDGF Signaling	0	3.62888
TNFR1 Signaling	0	3.60324
Melanoma Signaling	0	3.60324
Clathrin-mediated Endocytosis Signaling	0.468286	3.12904
Estrogen-Dependent Breast Cancer Signaling	0	3.59703
Protein Kinase A Signaling	0.270195	3.32666
Phospholipase C Signaling	0	3.59147
Senescence Pathway	0	3.57505
Ceramide Signaling	0	3.55269
Thrombopoietin Signaling	0	3.53062
GDNF Family Ligand-Receptor Interactions	0	3.50412
Chronic Myeloid Leukemia Signaling	0	3.49861
Leukocyte Extravasation Signaling	0.459978	3.02507
Synaptic Long Term Depression	0.247915	3.2315
Renin-Angiotensin Signaling	0	3.46905
Ephrin Receptor Signaling	0	3.4473
CD27 Signaling in Lymphocytes	0	3.43871
Death Receptor Signaling	0	3.43871
Glioblastoma Multiforme Signaling	0	3.43327
Relaxin Signaling	0	3.41623
Gap Junction Signaling	0	3.41424
Inhibition of Matrix Metalloproteases	0.484768	2.90056
Epithelial Adherens Junction Signaling	0	3.35414
Chemokine Signaling	0	3.33625
Actin Cytoskeleton Signaling	0	3.32889
Fcγ Receptor-mediated Phagocytosis in Macrophages and Monocytes	0	3.32666
IL-9 Signaling	0	3.32666
Role of Osteoblasts, Osteoclasts and Chondrocytes in Rheumatoid Arthritis	0	3.28885
Inhibition of Angiogenesis by TSP1	0	3.25674
Pathogenesis of Multiple Sclerosis	0	3.25674
Endothelin-1 Signaling	0	3.25674
CNTF Signaling	0	3.23132
P2Y Purigenic Receptor Signaling Pathway	0	3.19024
Thrombin Signaling	0	3.17568
G Beta Gamma Signaling	0.283221	2.85767
Hereditary Breast Cancer Signaling	0.283221	2.79894
Endometrial Cancer Signaling	0	3.06805
CREB Signaling in Neurons	0.233275	2.79894
TGF-β Signaling	0.300536	2.72421
RANK Signaling in Osteoclasts	0	3.01001
Breast Cancer Regulation by Stathmin1	0	2.95058
Cholecystokinin/Gastrin-mediated Signaling	0	2.95038
Corticotropin Releasing Hormone Signaling	0.279678	2.665
Primary Immunodeficiency Signaling	1.18518	1.73515
Antiproliferative Role of Somatostatin Receptor 2	0	2.89252
LXR/RXR Activation	0	2.88978
VDR/RXR Activation	0	2.85426
ErbB2-ErbB3 Signaling	0	2.83249
Regulation of Cellular Mechanics by Calpain Protease	0	2.83249
CCR3 Signaling in Eosinophils	0	2.79934
ErbB Signaling	0	2.79514
Antioxidant Action of Vitamin C	0	2.79441
FLT3 Signaling in Hematopoietic Progenitor Cells	0	2.78435
Citrulline-Nitric Oxide Cycle	1.12387	1.63864
Huntington's Disease Signaling	0.213188	2.54907
Cytotoxic T Lymphocyte-mediated Apoptosis of Target Cells	1.4959	1.24404
Cardiac Hypertrophy Signaling	0.212535	2.49581
Remodeling of Epithelial Adherens Junctions	0	2.70499
Insulin Receptor Signaling	0.283221	2.39172
Oncostatin M Signaling	0	2.66904
SPINK1 General Cancer Pathway	0	2.665
p53 Signaling	0	2.65987
Xenobiotic Metabolism Signaling	0	2.65388
NGF Signaling	0	2.64004
CCR5 Signaling in Macrophages	0.300536	2.29583
HOTAIR Regulatory Pathway	0.270195	2.32011
MSP-RON Signaling Pathway	0	2.55248
Role of Tissue Factor in Cancer	0	2.54724
ERK5 Signaling	0	2.54564
Apelin Cardiac Fibroblast Signaling Pathway	0	2.53061
Mouse Embryonic Stem Cell Pluripotency	0	2.49788
Glioma Invasiveness Signaling	0	2.46865
Nitric Oxide Signaling in the Cardiovascular System	0.297535	2.14568
Ovarian Cancer Signaling	0	2.39172
Telomerase Signaling	0	2.37596
RAR Activation	0	2.34553
Androgen Signaling	0.283221	2.05603
Phagosome Formation	0	2.32323
Melanocyte Development and Pigmentation Signaling	0	2.29583
IL-15 Production	0.283221	2.00614
Thyroid Cancer Signaling	0	2.27343
UVC-Induced MAPK Signaling	0	2.27343
FAK Signaling	0	2.26956
α-Adrenergic Signaling	0	2.26956
Synaptogenesis Signaling Pathway	0.2893	1.95076
Synaptic Long Term Potentiation	0	2.2246
PAK Signaling	0	2.20663
Complement System	0.484768	1.6946
IL-7 Signaling Pathway	0.339501	1.82523
Apelin Cardiomyocyte Signaling Pathway	0	2.14568
Folate Transformations I	0	2.13031
Role of PKR in Interferon Induction and Antiviral Response	0	2.12511
Differential Regulation of Cytokine Production in Macrophages and T Helper Cells by IL-17A and IL-17F	0	2.11801
Tec Kinase Signaling	0.270195	1.83815
BMP signaling pathway	0	2.09301
Thymine Degradation	0	2.08724
Uracil Degradation II (Reductive)	0	2.08724
Role of NANOG in Mammalian Embryonic Stem Cell Pluripotency	0	2.05543
BAG2 Signaling Pathway	0	2.03466
Role of Hypercytokinemia/hyperchemokinemia in the Pathogenesis of Influenza	0	2.03466
Sperm Motility	0.225974	1.80073
ERK/MAPK Signaling	0	1.99506
D-myo-inositol-5-phosphate Metabolism	0.270195	1.66062
Growth Hormone Signaling	0.355275	1.56702
IL-1 Signaling	0	1.91552
FAT10 Cancer Signaling Pathway	0	1.89909
Aryl Hydrocarbon Receptor Signaling	0	1.89909
Neurotrophin/TRK Signaling	0	1.88883
Inhibition of ARE-Mediated mRNA Degradation Pathway	0.283221	1.59043
ILK Signaling	0.473285	1.39452
GABA Receptor Signaling	0.800401	1.02837
Polyamine Regulation in Colon Cancer	0	1.82096
Sertoli Cell-Sertoli Cell Junction Signaling	0	1.79661
Creatine-phosphate Biosynthesis	1.12387	0.637276
Role of Lipids/Lipid Rafts in the Pathogenesis of Influenza	0.613594	1.09639
Germ Cell-Sertoli Cell Junction Signaling	0	1.70714
Mitochondrial Dysfunction	0	1.70714
Tumoricidal Function of Hepatic Natural Killer Cells	0	1.69777
Role of JAK1, JAK2 and TYK2 in Interferon Signaling	0	1.69777
Fc Epsilon RI Signaling	0	1.6946
TR/RXR Activation	0	1.66062
Arginine Biosynthesis IV	1.07689	0.580245
Urea Cycle	1.07689	0.580245
Docosahexaenoic Acid (DHA) Signaling	0	1.65215
Amyotrophic Lateral Sclerosis Signaling	0.300536	1.34657
Trans, trans-farnesyl Diphosphate Biosynthesis	0	1.63864
Tetrahydrofolate Salvage from 5,10-methenyltetrahydrofolate	0	1.63864
Phenylalanine Degradation IV (Mammalian, via Side Chain)	0	1.61683
Glycolysis I	0	1.59127
D-myo-inositol (1,4,5,6)-Tetrakisphosphate Biosynthesis	0.283221	1.26001
D-myo-inositol (3,4,5,6)-tetrakisphosphate Biosynthesis	0.283221	1.26001
Superpathway of Inositol Phosphate Compounds	0.240079	1.29673
Gαi Signaling	0	1.52591
Leptin Signaling in Obesity	0	1.48087
3-phosphoinositide Biosynthesis	0.270195	1.20175
CXCR4 Signaling	0	1.4481
Calcium Signaling	0.233275	1.1905
Sirtuin Signaling Pathway	0	1.41977
Endocannabinoid Developing Neuron Pathway	0	1.35026
Agrin Interactions at Neuromuscular Junction	0	1.34884
G Protein Signaling Mediated by Tubby	0	1.34789
FAT10 Signaling Pathway	0	1.33585
Human Embryonic Stem Cell Pluripotency	0	1.33585
UVA-Induced MAPK Signaling	0	1.32786
Sphingosine-1-phosphate Signaling	0	1.31888
Apelin Muscle Signaling Pathway	0	1.28212
GADD45 Signaling	0	1.28212
Neuropathic Pain Signaling In Dorsal Horn Neurons	0	1.26757
eNOS Signaling	0	1.2655
Airway Pathology in Chronic Obstructive Pulmonary Disease	0	1.26283
Histidine Degradation III	0	1.26283
Hematopoiesis from Pluripotent Stem Cells	0	1.26001
SAPK/JNK Signaling	0	1.25622
FGF Signaling	0	1.24947
Inflammasome pathway	0	1.23979
LPS/IL-1 Mediated Inhibition of RXR Function	0	1.22575
Asparagine Biosynthesis I	0	1.22174
Endocannabinoid Cancer Inhibition Pathway	0	1.21664
Cell Cycle Regulation by BTG Family Proteins	0	1.1376
Differential Regulation of Cytokine Production in Intestinal Epithelial Cells by IL-17A and IL-17F	0	1.09639
EGF Signaling	0	1.09639
Bile Acid Biosynthesis, Neutral Pathway	0.803354	0
Pregnenolone Biosynthesis	0.803354	0

## Sheet: Figure 4f. cluster4
Figure 4f. Cluster4
Canonical Pathways	WT	KO
IL-10 Signaling	9.83993	7.60596
Acute Phase Response Signaling	9.12356	8.04171
Granulocyte Adhesion and Diapedesis	8.02787	8.04171
Agranulocyte Adhesion and Diapedesis	7.82603	7.89607
Neuroinflammation Signaling Pathway	6.30393	8.58848
Toll-like Receptor Signaling	6.99478	7.47316
Communication between Innate and Adaptive Immune Cells	6.41195	8.05211
Role of Hypercytokinemia/hyperchemokinemia in the Pathogenesis of Influenza	6.99478	6.97174
TREM1 Signaling	5.8611	7.47316
IL-6 Signaling	8.02787	4.90679
Dendritic Cell Maturation	5.94544	6.78244
NF-κB Signaling	5.99327	5.41327
PPAR Signaling	7.42691	3.91849
Hepatic Cholestasis	6.92928	4.22523
Role of Macrophages, Fibroblasts and Endothelial Cells in Rheumatoid Arthritis	5.3881	5.34421
Hepatic Fibrosis Signaling Pathway	5.73424	4.92132
HMGB1 Signaling	6.17744	4.41809
Graft-versus-Host Disease Signaling	5.44078	5.01103
TNFR2 Signaling	6.23894	4.05698
Hepatic Fibrosis / Hepatic Stellate Cell Activation	4.87943	5.3499
Role of Cytokines in Mediating Communication between Immune Cells	5.23595	4.90551
Glucocorticoid Receptor Signaling	5.99327	4.14615
IL-17A Signaling in Fibroblasts	5.99327	3.89924
Altered T Cell and B Cell Signaling in Rheumatoid Arthritis	4.25026	5.42111
Atherosclerosis Signaling	4.74712	4.90679
Role of Osteoblasts, Osteoclasts and Chondrocytes in Rheumatoid Arthritis	5.44078	3.91688
TNFR1 Signaling	5.3881	3.51122
Role of Pattern Recognition Receptors in Recognition of Bacteria and Viruses	4.27146	4.54453
Differential Regulation of Cytokine Production in Macrophages and T Helper Cells by IL-17A and IL-17F	3.87792	4.63454
Systemic Lupus Erythematosus In B Cell Signaling Pathway	5.74861	2.59288
Activation of IRF by Cytosolic Pattern Recognition Receptors	4.9153	3.26832
CD40 Signaling	4.87943	3.24903
NRF2-mediated Oxidative Stress Response	4.86312	3.12034
Differential Regulation of Cytokine Production in Intestinal Epithelial Cells by IL-17A and IL-17F	3.60117	4.36093
Senescence Pathway	3.89076	3.5381
LXR/RXR Activation	3.70988	3.70544
Aryl Hydrocarbon Receptor Signaling	3.41498	3.51048
IL-17A Signaling in Airway Cells	3.61367	3.25864
Role of IL-17F in Allergic Inflammatory Airway Diseases	2.95497	3.68728
IL-23 Signaling Pathway	2.90208	3.63988
Role of PKR in Interferon Induction and Antiviral Response	4.27146	2.24493
Type I Diabetes Mellitus Signaling	3.86807	2.63942
Airway Pathology in Chronic Obstructive Pulmonary Disease	2.96696	3.51048
Xenobiotic Metabolism Signaling	2.97713	3.49854
FAT10 Cancer Signaling Pathway	2.85895	3.59487
Cholecystokinin/Gastrin-mediated Signaling	3.73366	2.59288
Systemic Lupus Erythematosus Signaling	3.43901	2.84052
PEDF Signaling	3.2417	2.97957
IL-17A Signaling in Gastric Cells	3.49976	2.62681
Production of Nitric Oxide and Reactive Oxygen Species in Macrophages	2.95497	3.12034
Death Receptor Signaling	3.10268	2.86516
Apoptosis Signaling	4.07347	1.62704
Antioxidant Action of Vitamin C	2.88845	2.65367
p38 MAPK Signaling	2.77167	2.59288
FAT10 Signaling Pathway	2.37478	2.87158
FXR/RXR Activation	2.69068	2.52872
iNOS Signaling	4.14339	0.954712
PPARα/RXRα Activation	2.95497	2.041
IL-1 Signaling	3.10268	1.6917
Role of IL-17A in Arthritis	2.69068	2.03066
Cardiac Hypertrophy Signaling (Enhanced)	2.02845	2.59288
LPS/IL-1 Mediated Inhibition of RXR Function	2.69068	1.88916
Induction of Apoptosis by HIV1	2.55703	1.94832
4-1BB Signaling in T Lymphocytes	3.21125	1.04902
B Cell Receptor Signaling	2.96696	1.19854
Adrenomedullin signaling pathway	2.09031	2.01118
IL-12 Signaling and Production in Macrophages	2.62784	1.42196
IL-17 Signaling	2.26277	1.78233
MSP-RON Signaling Pathway	0.661054	3.36468
April Mediated Signaling	2.98791	0.994968
B Cell Activating Factor Signaling	2.95573	0.977952
MIF Regulation of Innate Immunity	2.95497	0.975841
Regulation of IL-2 Expression in Activated and Anergic T Lymphocytes	3.12224	0.753995
Hematopoiesis from Pluripotent Stem Cells	1.64614	2.09914
CD27 Signaling in Lymphocytes	2.69764	0.897727
Th1 and Th2 Activation Pathway	2.26525	1.25202
Inflammasome pathway	2.29968	1.21753
CD28 Signaling in T Helper Cells	2.75091	0.691349
Apelin Cardiac Fibroblast Signaling Pathway	2.20519	1.16711
PXR/RXR Activation	1.4612	1.90746
Heme Degradation	1.5717	1.79278
Airway Inflammation in Asthma	1.5717	1.79278
IL-8 Signaling	1.34873	1.99978
Th1 Pathway	1.83195	1.48814
IL-15 Signaling	1.40047	1.84579
PI3K Signaling in B Lymphocytes	2.56191	0.660994
SPINK1 General Cancer Pathway	2.40752	0.810411
T Helper Cell Differentiation	1.38161	1.82874
Sirtuin Signaling Pathway	2.25626	0.927283
STAT3 Pathway	1.71933	1.40878
Hypoxia Signaling in the Cardiovascular System	2.33749	0.78876
Role of MAPK Signaling in the Pathogenesis of Influenza	1.33288	1.78233
Erythropoietin Signaling	2.3099	0.784861
Type II Diabetes Mellitus Signaling	1.66391	1.37815
LPS-stimulated MAPK Signaling	2.24292	0.774242
PKCθ Signaling in T Lymphocytes	2.39298	0.623704
Crosstalk between Dendritic Cells and Natural Killer Cells	1.26796	1.69872
Th17 Activation Pathway	1.25691	1.6917
MIF-mediated Glucocorticoid Regulation	1.91392	1.032
Colorectal Cancer Metastasis Signaling	1.15107	1.78233
TWEAK Signaling	1.89396	1.02969
RANK Signaling in Osteoclasts	2.16603	0.75534
OX40 Signaling Pathway	2.14349	0.752681
Gαq Signaling	1.5717	1.31116
Superoxide Radicals Degradation	1.33663	1.54
HOTAIR Regulatory Pathway	1.56432	1.30579
ErbB Signaling	2.10018	0.744577
ATM Signaling	2.0716	0.7412
Pathogenesis of Multiple Sclerosis	1.30715	1.50556
T Cell Receptor Signaling	1.98456	0.715368
RAR Activation	2.1122	0.577803
Role of RIG1-like Receptors in Antiviral Innate Immunity	1.7232	0.960229
Osteoarthritis Pathway	0.728222	1.94832
fMLP Signaling in Neutrophils	1.09786	1.50675
Role of Tissue Factor in Cancer	1.09427	1.50556
Apelin Endothelial Signaling Pathway	1.88853	0.699695
Molecular Mechanisms of Cancer	1.78637	0.774242
Role of IL-17A in Psoriasis	1.17657	1.37815
Lymphotoxin β Receptor Signaling	1.58928	0.897727
Choline Biosynthesis III	1.12904	1.32159
Gα12/13 Signaling	1.75526	0.676362
Iron homeostasis signaling pathway	0.994166	1.40191
Retinoic acid Mediated Apoptosis Signaling	1.51529	0.853586
Role of PI3K/AKT Signaling in the Pathogenesis of Influenza	1.47004	0.837891
Relaxin Signaling	1.60814	0.631198
Small Cell Lung Cancer Signaling	1.40047	0.802227
Angiopoietin Signaling	1.36708	0.786786
Tumoricidal Function of Hepatic Natural Killer Cells	0.963147	1.15809
JAK/Stat Signaling	1.33288	0.774242
NF-κB Activation by Viruses	1.31998	0.774242
Role of JAK family kinases in IL-6-type Cytokine Signaling	0.948947	1.14517
PI3K/AKT Signaling	1.47292	0.600147
Apelin Liver Signaling Pathway	0.935423	1.13291
Role of NFAT in Regulation of the Immune Response	1.43942	0.589815
Ceramide Signaling	1.27361	0.75534
Prostate Cancer Signaling	1.25691	0.751396
Neuregulin Signaling	1.22096	0.7412
Sumoylation Pathway	1.17506	0.720056
IL-9 Signaling	0.847653	1.04033
HGF Signaling	1.12904	0.708009
iCOS-iCOSL Signaling in T Helper Cells	1.12904	0.708009
Renin-Angiotensin Signaling	1.09073	0.695185
Unfolded protein response	1.56432	0
PCP pathway	1.51529	0
Leukocyte Extravasation Signaling	0.329693	1.15809
Phosphatidylcholine Biosynthesis I	1.37938	0
IL-7 Signaling Pathway	1.34261	0
Prolactin Signaling	1.32638	0
Phosphatidylethanolamine Biosynthesis II	1.30715	0
TGF-β Signaling	1.22096	0
p53 Signaling	1.20788	0
