# Supplementary material for: Histone deacetylase 3 controls lung alveolar macrophage development and homeostasis
Source: Nat Commun. 2020 Jul 30;11:3822. doi: 10.1038/s41467-020-17630-6 (PMC7393351; doi:10.1038/s41467-020-17630-6)
Supplement: Supplementary file 7 — Source Data [file 41467_2020_17630_MOESM7_ESM.zip › Source data/Source data Fig5.xlsx]

## Sheet: Figure 5a
Figure 5a
	Group	PC1 projection	PC2 projection	PC3 projection
	WT	107.922	-55.6779	13.43
	WT	105.386	68.2829	-26.6775
	WT	105.158	-14.349	12.7629
	KO	-107.969	-62.0594	86.7234
	KO	-107.426	-45.3652	-113.561
	KO	-103.071	109.169	27.3227

## Sheet: Figure 5f
Figure 5f
		WT			HDAC3 KO
	HDAC3	1.419	0.404	1.744
	ATP5G3	1.101	0.956	0.95	0.197	0.237	0.201
	ATP5L	1.067	0.885	1.059	0.659	0.566	0.522
	COX5A	1.052	0.999	0.952	0.206	0.212	0.137
	COX5B	0.946	1.013	1.044	0.373	0.522	0.465
	COX6A1	1.057	1.117	0.847	0.125	0.133	0.204
	COX6B1	1.024	0.971	1.006	0.208	0.186	0.191
	COX6C	1.033	0.928	1.043	0.337	0.436	0.426
	COX7B	1.153	1.073	0.809	0.515	0.691	0.665
	NDUFA4	0.993	0.999	1.008	0.485	0.612	0.628
	NDUFA8	1.119	0.992	0.9	0.045	0.096	0.108
	NDUFB2	0.857	1.064	1.097	0.321	0.326	0.285
	SDHB	1.02	1.056	0.929	0.056	0.044	0.04
	UQCRFS1	1.091	0.84	1.092	0.299	0.327	0.268
	UQCRQ	0.986	0.98	1.035	0.402	0.245	0.243

## Sheet: Figure 5g
Figure 5g
		WT	KO
	Rep#1	1928	1371
	Rep#2	2359	1312
	Rep#3	1968	1828
	Rep#4	2563	1744
	Rep#5	2942	2612
	Rep#6	3313
	Rep#7	3364
	Rep#8	2810
	Rep#9	2828
	Rep#10	3194

## Sheet: Figure 5j
Figure 5j
		WT					HDAC3 KO
	MMP2	0.841	1.168	1.018			8.442	7.834	8.378
	BMP2	1.138	0.879	0.912	1.071	1.023	2.432	1.289	1.733	1.604
	CCND1	0.869863	0.972092	1.18261			3.83257	3.61721	4.21147
	CD38	1.02132	1.01012	0.969317			2.18005	2.05305	2.54441
	IL-6	1.094	1.035	0.882			2.756	3.802	2.358
	TNFa	0.857	0.898	1.3			2.016	1.555	1.6

## Sheet: Figure 5k
Figure 5k
		WT	KO
	Rep#1	6.47	36.5
	Rep#2	6.2	17.3
	Rep#3	8.61	9.87
	Rep#4	5.47	4.59
	Rep#5	6.84	16.7
	Rep#6	5.69	20.6
	Rep#7	8.75	22.4
	Rep#8	6.45
