# Supplementary material for: Histone deacetylase 3 controls lung alveolar macrophage development and homeostasis
Source: Nat Commun. 2020 Jul 30;11:3822. doi: 10.1038/s41467-020-17630-6 (PMC7393351; doi:10.1038/s41467-020-17630-6)
Supplement: Supplementary file 7 — Source Data [file 41467_2020_17630_MOESM7_ESM.zip › Source data/Source data Fig6.xlsx]

## Sheet: Figure 6e
Figure 6e
	Anti-RNA Poly II	Anti-HDAC3	Rabbit IgG
PPARg	0.3359	0.9093	0

## Sheet: Figure 6h
Figure 6h
		WT			HDAC3 KO
	PPARG	1.068	0.882	1.063	0.551	0.23	0.41
	PGC-1B	1.152	0.72	1.205	0.028	0.03	0.106
	ACSL1	1.09	0.952	0.964	0.157	0.112	0.105
	CIDEC	1.287	1.008	0.771
	FABP4	1.031	0.939	1.033	0.026	0.009	0.003
	MGST3	1.066	0.908	1.033
	NR1H3	1.034	1.063	0.91	0.207	0.786	0.491401
