# Supplementary material for: Histone deacetylase 3 controls lung alveolar macrophage development and homeostasis
Source: Nat Commun. 2020 Jul 30;11:3822. doi: 10.1038/s41467-020-17630-6 (PMC7393351; doi:10.1038/s41467-020-17630-6)
Supplement: Supplementary file 7 — Source Data [file 41467_2020_17630_MOESM7_ESM.zip › Source data/Source data Fig7.xlsx]

## Sheet: Figure 7a
Figure 7a
	E14.5	WT	KO			E17.5	WT	KO			Adult	WT	KO
	Rep#1	73.6	39			Rep#1	59.9	5.48			Rep#1	13.2	0.024
	Rep#2	45.5	45.3			Rep#2	55.6	5.74			Rep#2	6.36	0.14
	Rep#3	50.6	48.7			Rep#3	54.9	5.03			Rep#3	8.89	0.16
	Rep#4	41.9	31.7			Rep#4	59	8.05			Rep#4	9.65	0.013
	Rep#5	35	24			Rep#5	45.5	10.9			Rep#5	9.36	3.9
	Rep#6	36.7	42			Rep#6	44	8.39			Rep#6	25.3	1.12
	Rep#7	43	54.7			Rep#7	39.4	6.56			Rep#7	25.5	0.092
	Rep#8	41	33.7			Rep#8	40.3	9.65			Rep#8		0.052
	Rep#9		30.3			Rep#9	29.6
	Rep#10		26.2			Rep#10	31.3
	Rep#11		42
	Rep#12		25
	Rep#13		37.8
	Rep#14		42.4
	Rep#15		41.9
	Rep#16		30.7
	Rep#17		33.4
	Rep#18		38.7
	Rep#19		40.6

## Sheet: Figure 7b
Figure 7b
		E14.5	E16.5	E18.5	P14	Adult
	Rep#1	0.802383	22.508	5229.16	2368.39	32369.8
	Rep#2	1.78035	13.0158	5121.54	2865.7	27791.6
	Rep#3	0.700023	59.6048	5924.03	3078.61	25573.5
	Rep#4				3193.95

## Sheet: Figure 7f
Figure 7f
		WT			PPARg KO
	PPAR	1.03	1.04	0.93		0.01	0.01
	ATP5G3	0.96	1.04	1	0.45	0.48	0.48
	ATP5L	1.01	0.93	1.06	0.73	0.82	0.75
	COX5A	1	0.96	1.04	0.59	0.56	0.75
	COX5B	1.1	0.87	1.04	0.73	0.64	0.66
	COX6A1	0.96	0.99	1.06	0.51	0.61	0.53
	COX6B1	0.96	1.06	0.98	0.61	0.63	0.58
	COX6C	1.05	1	0.95	0.87	0.81	0.89
	NDUFA8	1.01	0.99	1	0.57	0.46	0.44
	NDUFB2	0.97	1.03	1	0.68	0.75	0.91
	SDHB	0.94	1.03	1.03	0.36	0.3	0.38
	UQCRFS1	1	1.08	0.93	0.49	0.53	0.57
	UQCRQ	0.93	0.98	1.09	0.72	0.69	0.69

## Sheet: Figure 7g
Figure 7g
	Anti-RNA Poly II	Anti-HDAC3	Rabbit IgG
Atp5l	1.402	0.823	0
Cox5a	1.242	1.26	0
Cox5b	1.33	1.757	1.022
Cox6a1	1.42	2.81	0
Ndufa4	1.77	5.726	0
Sdhb	3.345	2.218	0.467
Uqcrfs1	4.162	4.335	0
Uqcrq	2.193	1.911	0.925

## Sheet: Figure 7j
Figure 7i
		WT			PPARg KO
	ATF3	1.04	0.95	1.01	1.62	1.54	1.89
	BMP2	0.84	1.2	0.99	3.12	3.06	3.68
	CCND1	0.93	1.09	0.98	3.76	4.47	3.87
	CD38	0.86	1.04	1.13	3.16	2.78	2.51
	IL6	1.54	1.46	0.44	5.34	5.29	5.64
	TNF	1	0.94	1.07	2.76	2.08	1.69
	IL1	0.94	1.15	0.93	1.45	1.62	1.62
