# Supplementary material for: Histone deacetylase 3 controls lung alveolar macrophage development and homeostasis
Source: Nat Commun. 2020 Jul 30;11:3822. doi: 10.1038/s41467-020-17630-6 (PMC7393351; doi:10.1038/s41467-020-17630-6)
Supplement: Supplementary file 7 — Source Data [file 41467_2020_17630_MOESM7_ESM.zip › Source data/Source data Sup. Fig. 2.xlsx]

## Sheet: Fig. S2a
Supplementary Figure 2a
	WT	KO
Rep#1	0.85	0.524397
Rep#2	1.01	0.243814
Rep#3	1.15	0.183268

## Sheet: Fig. S2b
Supplementary Figure 2b
	WT	KO
Rep#1	51.7	5.23
Rep#2	42.5	1.53
Rep#3	56.5	2.12
Rep#4	57.5
Rep#5	60.9
Rep#6	40.9
Rep#7	49.1
