# Supplementary material for: Histone deacetylase 3 controls lung alveolar macrophage development and homeostasis
Source: Nat Commun. 2020 Jul 30;11:3822. doi: 10.1038/s41467-020-17630-6 (PMC7393351; doi:10.1038/s41467-020-17630-6)
Supplement: Supplementary file 7 — Source Data [file 41467_2020_17630_MOESM7_ESM.zip › Source data/Source data Sup. Fig. 3.xlsx]

## Sheet: Fig. S3a
Supplementary Figure 3a
Brain		WT																		KO
	MF	89.3	85.8	91.6	92	89.4	90.5	91.1	85.6	91.8	91	90.8	92.1							91.1	91.9	86.4	85.2	87.6	87.4	89.4	87.2	90.7	91.9	91.5	88.6	89.1	90.8	88	89.3	77.3
	MO	2.8	3.63	1.99	1.6	2.23	2.56	1.38	2.94	2.65	2.73	1.9	2.63							1.53	1.88	1.77	3.08	2.5	2	1.67	2.15	1.7	1.25	1.86	1.9	1.27	1.42	1.52	1.24	4.3
Spleen		WT																KO
	MF	8.47	8.3	8.84	5.46	7.29	10.4	9.61	6.32	8.08	11.2							10.2	7.54	6.18	11.4	6.07	6.77	9.5	10.8	6.85	8.03	7.76	7.72	10.2	5.17	7.64
	MO	11.6	11.4	11	16.4	9.7	13.1	12.3	7.51	11.4	14							12	9.11	10.5	13.1	13.9	8.8	10.7	10.2	9.92	10.9	12.4	7.91	14.1	13.3	10.5
Kidney		WT																KO
	MF	42.1	48.7	40.3	41.6	50	41.3	41.6	42.9	36.2	39	35.2	44.4					45.4	40.7	43.9	52.8	54.8	38.2	57	52.2	36.2	31	35	20.5	43.3	39.3	26.2
	MO	29.3	19.4	27.5	25.4	22.3	27.3	22.4	24.7	24	26	21.5	24.5					19.3	17.3	23.1	20.5	19.3	17.7	15.1	19.3	18.8	22.1	19.1	16.4	18.7	15.7	17.9
Pancreas		WT							KO
	MF	24.4	31	31.4	22.6	10.4	10.6	12.7	7.06	18.3	22.7	22.6	9.77	19.5	23.1
	MO	32.7	31	35.7	31.4	27.6	20.6	25.3	24	33.8	26.1	29.9	32.2	34.1	30.7

## Sheet: Fig. S3b
Supplementary Figure 3b
	Brain	WT	KO
	Rep#1	72.4	4.35
	Rep#2	93.3	4.44
	Rep#3	89.4	1.21
	Spleen	WT	KO
	Rep#1	67.6	15.4
	Rep#2	76.7	15.6
	Rep#3	78.3	23.1
	Kidney	WT	KO
	Rep#1	87	5.01
	Rep#2	90.2	4.35
	Rep#3	89.6	2.95
	Pancreas	WT	KO
	Rep#1	64.2	3.21
	Rep#2	43.2	2.41
	Rep#3	40.2	3.09
