# Supplementary material for: Histone deacetylase 3 controls lung alveolar macrophage development and homeostasis
Source: Nat Commun. 2020 Jul 30;11:3822. doi: 10.1038/s41467-020-17630-6 (PMC7393351; doi:10.1038/s41467-020-17630-6)
Supplement: Supplementary file 7 — Source Data [file 41467_2020_17630_MOESM7_ESM.zip › Source data/Source data Sup. Fig. 4.xlsx]

## Sheet: Fig. S4a 
Supplementary Figure 4a
		WT				HDAC3 KO
	1 wk	1.19251	1.39668	0.600402		0.197647	0.047366	0.001517	0.007129
		WT						HDAC3 KO
	3-5 wks	1.167	0.787	1.089				0.009	0.002	0.01	0.002	0.004	0.001

## Sheet: Fig. S4b
Supplementary Figure 4b
		WT	KO
	Rep#1	23.1	18.9
	Rep#2	31.6	28.9
	Rep#3	15.8	14.1
	Rep#4	21.1	15.1
	Rep#5	16	9.71
	Rep#6	12.7	15.6
