# Supplementary material for: Histone deacetylase 3 controls lung alveolar macrophage development and homeostasis
Source: Nat Commun. 2020 Jul 30;11:3822. doi: 10.1038/s41467-020-17630-6 (PMC7393351; doi:10.1038/s41467-020-17630-6)
Supplement: Supplementary file 7 — Source Data [file 41467_2020_17630_MOESM7_ESM.zip › Source data/Source data Sup. Fig. 6.xlsx]

## Sheet: Fig. S6a
Supplementary Figure 6a
Gene	logFC	pct.KO	pct.WT	pct.KO	p_val	p_val_adj
Wfdc17	2.39501	0.956	0.482	0.956	0	0
Ccl9	1.55003	0.814	0.326	0.814	0	0
Crip1	1.3714	0.796	0.43	0.796	9.0526e-206	1.14488e-201
Ear6	0.892989	0.402	0.053	0.402	1.45583e-171	1.84119e-167
Cd93	0.875984	0.506	0.097	0.506	6.58725e-202	8.3309e-198
Id2	0.844816	0.644	0.343	0.644	1.60258e-126	2.02678e-122
Car4	0.80613	0.889	0.682	0.889	4.26464e-183	5.39349e-179
Id3	0.765479	0.391	0.08	0.391	5.08579e-133	6.432e-129
Il1b	0.755348	0.611	0.325	0.611	2.91001e-103	3.68029e-99
Ctsk	0.742112	0.687	0.436	0.687	1.22559e-102	1.55001e-98
Cd24a	0.710095	0.67	0.335	0.67	6.97545e-141	8.82185e-137
Cd63	0.696962	0.575	0.32	0.575	1.01455e-83	1.2831e-79
Gpnmb	0.686386	0.599	0.242	0.599	3.94535e-141	4.98968e-137
Ifi27l2a	0.665636	0.257	0.122	0.257	1.6803e-33	2.12507e-29
Hspa1b	0.615488	0.435	0.209	0.435	1.28471e-62	1.62477e-58
Lgmn	0.607032	0.748	0.48	0.748	4.95981e-128	6.27267e-124
Hspa1a	0.605999	0.36	0.16	0.36	3.34844e-57	4.23477e-53
Cd81	0.597851	0.681	0.436	0.681	5.32258e-92	6.73146e-88
Slc39a2	0.582594	0.523	0.244	0.523	3.70279e-94	4.68292e-90
Glrx	0.579968	0.483	0.206	0.483	1.26183e-94	1.59583e-90
Tnni2	0.559523	0.333	0.108	0.333	1.2811e-76	1.62021e-72
Ptgs1	0.558248	0.252	0.007	0.252	4.79201e-124	6.06046e-120
Mpc1	0.522588	0.87	0.687	0.87	2.0259e-126	2.56215e-122
Ifitm2	0.512496	0.408	0.154	0.408	3.46102e-83	4.37715e-79
Slc7a11	0.504272	0.416	0.178	0.416	7.3668e-70	9.31679e-66
Gsn	0.471774	0.414	0.173	0.414	4.47943e-72	5.66513e-68
Itgax	0.463951	0.804	0.611	0.804	3.59552e-87	4.54726e-83
Esd	0.44381	0.581	0.386	0.581	1.76269e-51	2.22928e-47
Cd52	0.438744	0.777	0.635	0.777	2.72237e-37	3.44298e-33
Lilr4b	0.422336	0.452	0.232	0.452	1.89838e-57	2.40089e-53
Fbxl5	0.41243	0.574	0.382	0.574	4.22424e-47	5.3424e-43
Mtpn	0.411698	0.789	0.598	0.789	7.32377e-81	9.26237e-77
Mmp19	0.403187	0.379	0.191	0.379	7.74669e-46	9.79724e-42
Cdc42ep3	0.400373	0.652	0.477	0.652	4.2749e-47	5.40646e-43
Psmb6	0.400086	0.752	0.561	0.752	2.75426e-69	3.48332e-65
Pycard	0.396259	0.462	0.261	0.462	2.33694e-48	2.95553e-44
Atp6v1c1	0.395714	0.653	0.429	0.653	1.83537e-59	2.32119e-55
Rgs1	0.383604	0.625	0.486	0.625	9.25178e-30	1.17007e-25
Gdf15	0.368014	0.408	0.251	0.408	2.26129e-31	2.85985e-27
Rgcc	0.36194	0.574	0.458	0.574	2.96383e-23	3.74835e-19
Basp1	0.359281	0.291	0.128	0.291	2.36351e-41	2.98913e-37
Tbca	0.34312	0.938	0.825	0.938	6.72391e-80	8.50373e-76
Bhlhe41	0.332214	0.401	0.242	0.401	1.83409e-31	2.31958e-27
Lcp1	0.332081	0.911	0.804	0.911	9.03724e-74	1.14294e-69
Jund	0.328085	0.801	0.657	0.801	2.97742e-37	3.76554e-33
Anxa4	0.325568	0.712	0.537	0.712	8.83443e-46	1.11729e-41
Grn	0.32319	0.837	0.693	0.837	1.38104e-49	1.7466e-45
Tnfrsf1b	0.321994	0.438	0.255	0.438	1.01079e-38	1.27834e-34
Lilrb4a	0.321379	0.664	0.51	0.664	2.66318e-34	3.36812e-30
Lst1	0.317874	0.392	0.217	0.392	3.14119e-38	3.97266e-34
Clec1b	0.312654	0.276	0.116	0.276	1.2127e-41	1.5337e-37
Anxa1	0.291217	0.752	0.627	0.752	2.53382e-29	3.20453e-25
Alas1	0.290223	0.332	0.177	0.332	2.41959e-32	3.06006e-28
Grina	0.280143	0.372	0.199	0.372	1.5346e-35	1.94081e-31
Lasp1	0.273107	0.373	0.216	0.373	1.4591e-30	1.84532e-26
Tpd52	0.271811	0.778	0.642	0.778	1.23507e-38	1.56199e-34
Psma6	0.268963	0.646	0.477	0.646	7.39186e-33	9.34849e-29
Bst1	0.265204	0.587	0.423	0.587	8.83231e-30	1.11702e-25
Creg1	0.252551	0.865	0.76	0.865	1.72674e-33	2.1838e-29
Rel	-0.256636	0.316	0.417	0.316	3.20591e-19	4.05451e-15
Fcor	-0.267953	0.203	0.312	0.203	3.32397e-22	4.20382e-18
Ptgfrn	-0.268447	0.161	0.28	0.161	4.95381e-26	6.26508e-22
Ypel3	-0.278065	0.205	0.312	0.205	3.83616e-23	4.85159e-19
Lima1	-0.279081	0.209	0.313	0.209	9.97105e-21	1.26104e-16
Pparg	-0.279762	0.209	0.317	0.209	4.40684e-23	5.57333e-19
Usp50	-0.280142	0.418	0.523	0.418	8.95623e-25	1.13269e-20
AI504432	-0.281919	0.34	0.455	0.34	6.89068e-24	8.71464e-20
Tppp3	-0.284656	0.213	0.324	0.213	1.68457e-21	2.13048e-17
Psmb10	-0.285099	0.194	0.305	0.194	6.56086e-24	8.29752e-20
Rab5c	-0.286876	0.318	0.427	0.318	2.29774e-23	2.90596e-19
Clk1	-0.292597	0.429	0.535	0.429	1.17246e-24	1.48281e-20
Itm2c	-0.293265	0.226	0.334	0.226	2.27986e-22	2.88333e-18
Fis1	-0.293874	0.434	0.535	0.434	2.53692e-25	3.20844e-21
Chd4	-0.294054	0.235	0.341	0.235	8.02419e-22	1.01482e-17
Clec4a2	-0.294704	0.358	0.488	0.358	2.20357e-27	2.78686e-23
Plekhj1	-0.295434	0.272	0.385	0.272	1.50045e-24	1.89763e-20
Map3k1	-0.298063	0.235	0.352	0.235	1.87878e-24	2.37609e-20
Qk	-0.299701	0.376	0.479	0.376	2.96327e-24	3.74765e-20
Atp13a3	-0.299946	0.408	0.513	0.408	1.28815e-23	1.62912e-19
Klra2	-0.302978	0.298	0.406	0.298	2.97775e-23	3.76596e-19
Slc9a4	-0.303508	0.279	0.387	0.279	1.33396e-22	1.68706e-18
Tcf25	-0.304552	0.257	0.375	0.257	7.65607e-26	9.68263e-22
Cd2	-0.305057	0.334	0.449	0.334	7.16023e-24	9.05555e-20
Klhdc4	-0.30569	0.524	0.63	0.524	6.48856e-32	8.20608e-28
Plscr1	-0.307075	0.317	0.429	0.317	3.28833e-24	4.15875e-20
Camk1	-0.308333	0.335	0.462	0.335	1.1836e-29	1.4969e-25
Phgdh	-0.31004	0.175	0.299	0.175	1.86153e-28	2.35427e-24
Gls	-0.312373	0.324	0.438	0.324	1.48259e-25	1.87503e-21
C5ar1	-0.312731	0.533	0.654	0.533	2.7934e-34	3.53281e-30
Bhlhe40	-0.313143	0.537	0.65	0.537	2.77716e-32	3.51227e-28
Rock2	-0.315068	0.237	0.354	0.237	1.35477e-26	1.71338e-22
Tgfb1	-0.315689	0.399	0.504	0.399	3.81731e-27	4.82776e-23
B4galnt1	-0.316661	0.129	0.251	0.129	4.48143e-32	5.66766e-28
Hist1h2bc	-0.318904	0.271	0.403	0.271	3.10951e-30	3.93259e-26
Dmxl2	-0.321185	0.394	0.515	0.394	5.55518e-28	7.02564e-24
Srsf6	-0.324305	0.424	0.536	0.424	6.19643e-30	7.83662e-26
Ikzf1	-0.326299	0.215	0.345	0.215	5.08223e-30	6.42749e-26
Ramp1	-0.334615	0.55	0.676	0.55	2.57769e-44	3.26001e-40
Tmcc3	-0.33488	0.348	0.466	0.348	6.645e-28	8.40393e-24
Aplp2	-0.33837	0.702	0.809	0.702	1.12818e-60	1.42681e-56
Rrbp1	-0.339629	0.485	0.589	0.485	1.65379e-31	2.09155e-27
Maff	-0.341129	0.269	0.406	0.269	4.17659e-31	5.28213e-27
Gnb2	-0.342048	0.448	0.584	0.448	3.571e-38	4.51624e-34
Cdk2ap2	-0.344655	0.638	0.751	0.638	5.34632e-51	6.76149e-47
Atf3	-0.3509	0.292	0.425	0.292	2.33487e-31	2.95292e-27
Ifngr1	-0.352948	0.321	0.46	0.321	6.93629e-35	8.77233e-31
Prdm1	-0.352999	0.13	0.255	0.13	1.54957e-33	1.95975e-29
Mapk3	-0.35405	0.363	0.495	0.363	7.8992e-35	9.99011e-31
Ms4a8a	-0.355446	0.222	0.385	0.222	1.04464e-41	1.32116e-37
D8Ertd738e	-0.358277	0.619	0.733	0.619	2.11751e-51	2.67801e-47
Rasgef1b	-0.359946	0.255	0.395	0.255	9.75169e-33	1.2333e-28
Klf4	-0.367987	0.301	0.455	0.301	1.35694e-37	1.71613e-33
Slfn2	-0.36804	0.31	0.471	0.31	8.47516e-43	1.07185e-38
Tnfaip3	-0.369533	0.198	0.319	0.198	3.3215e-27	4.20071e-23
Cox6b2	-0.375332	0.176	0.34	0.176	4.53424e-44	5.73446e-40
Map1lc3a	-0.375447	0.137	0.287	0.137	5.45935e-44	6.90444e-40
Mat2a	-0.376047	0.484	0.626	0.484	1.29394e-47	1.63645e-43
Nedd9	-0.376884	0.332	0.471	0.332	8.60548e-36	1.08833e-31
Gm8730	-0.37795	0.497	0.645	0.497	6.96834e-48	8.81286e-44
Mycbp2	-0.381685	0.396	0.525	0.396	1.72741e-37	2.18465e-33
Trib1	-0.384947	0.237	0.388	0.237	8.37495e-39	1.05918e-34
Srsf5	-0.392666	0.48	0.62	0.48	3.205e-50	4.05336e-46
Cdk6	-0.400074	0.252	0.398	0.252	4.36489e-40	5.52027e-36
Naaa	-0.40152	0.57	0.722	0.57	9.70685e-63	1.22763e-58
Kdm6b	-0.404317	0.203	0.338	0.203	3.99267e-33	5.04953e-29
Osm	-0.406879	0.343	0.485	0.343	6.89712e-34	8.72279e-30
Gm9844	-0.407138	0.1	0.27	0.1	9.89729e-61	1.25171e-56
Ffar4	-0.409703	0.204	0.365	0.204	1.65936e-45	2.0986e-41
Ptms	-0.412268	0.434	0.59	0.434	1.79016e-49	2.26401e-45
AI607873	-0.414238	0.204	0.371	0.204	2.07816e-47	2.62825e-43
Acp5	-0.41495	0.169	0.336	0.169	2.7128e-49	3.43088e-45
Fcgrt	-0.41748	0.27	0.429	0.27	1.78888e-42	2.2624e-38
Pros1	-0.41855	0.26	0.455	0.26	1.98554e-55	2.51111e-51
Tgfbr1	-0.418564	0.325	0.477	0.325	1.75473e-43	2.2192e-39
Tlr2	-0.427025	0.561	0.744	0.561	7.22115e-75	9.13259e-71
Zfp36	-0.433655	0.514	0.65	0.514	1.13547e-50	1.43603e-46
Noct	-0.435265	0.284	0.444	0.284	5.28311e-45	6.68155e-41
Krt19	-0.435347	0.29	0.484	0.29	4.6202e-56	5.84317e-52
Picalm	-0.440448	0.654	0.79	0.654	1.51066e-76	1.91053e-72
Perp	-0.443373	0.169	0.389	0.169	3.97124e-70	5.02243e-66
Clic4	-0.444167	0.384	0.602	0.384	5.56842e-73	7.04238e-69
Ier2	-0.447578	0.232	0.388	0.232	2.69218e-42	3.4048e-38
Btg2	-0.449252	0.517	0.657	0.517	3.10169e-51	3.9227e-47
AU020206	-0.450346	0.333	0.514	0.333	1.54051e-56	1.94828e-52
Ptpn1	-0.452256	0.344	0.51	0.344	9.24621e-53	1.16937e-48
Slc7a2	-0.452452	0.405	0.59	0.405	5.42309e-64	6.85859e-60
Uba52	-0.460271	0.63	0.76	0.63	1.38387e-82	1.75017e-78
Tns1	-0.461918	0.088	0.279	0.088	4.98562e-76	6.30532e-72
Flt1	-0.466023	0.096	0.301	0.096	4.71071e-79	5.95764e-75
Comt	-0.471427	0.199	0.403	0.199	3.14203e-67	3.97373e-63
H2-DMa	-0.476347	0.385	0.596	0.385	1.29628e-76	1.63941e-72
Cib2	-0.488905	0.195	0.415	0.195	2.90775e-73	3.67743e-69
Sla	-0.499731	0.482	0.68	0.482	7.13211e-86	9.01997e-82
Clec4a3	-0.500925	0.311	0.511	0.311	1.25012e-67	1.58103e-63
Mgst3	-0.502379	0.325	0.513	0.325	1.17676e-61	1.48825e-57
Nr4a3	-0.508315	0.181	0.426	0.181	1.63019e-85	2.0617e-81
Gm10073	-0.518999	0.648	0.795	0.648	2.87599e-108	3.63726e-104
Cidec	-0.524169	0.138	0.38	0.138	5.40791e-92	6.83939e-88
Fcgr2b	-0.528546	0.232	0.511	0.232	3.93917e-95	4.98187e-91
Acaa1b	-0.543533	0.148	0.395	0.148	7.42962e-95	9.39624e-91
Sulf2	-0.559732	0.26	0.522	0.26	1.64969e-96	2.08637e-92
Klf13	-0.562768	0.435	0.65	0.435	9.91972e-94	1.25455e-89
Spp1	-0.579889	0.689	0.939	0.689	3.59896e-170	4.5516e-166
Slpi	-0.610391	0.626	0.859	0.626	1.23035e-129	1.55602e-125
Runx1	-0.612902	0.523	0.752	0.523	2.28518e-124	2.89007e-120
Epcam	-0.616519	0.252	0.581	0.252	2.48564e-127	3.14359e-123
Kcnq1ot1	-0.617309	0.215	0.425	0.215	2.79555e-75	3.53554e-71
Tob1	-0.626262	0.514	0.764	0.514	2.66068e-137	3.36496e-133
Trf	-0.628148	0.56	0.8	0.56	1.98148e-145	2.50598e-141
AW112010	-0.628504	0.433	0.637	0.433	2.25302e-82	2.84939e-78
Krt79	-0.630486	0.332	0.612	0.332	1.51602e-107	1.91732e-103
Cytip	-0.631051	0.782	0.941	0.782	4.37889e-218	5.53798e-214
Cpne5	-0.63293	0.047	0.306	0.047	3.39838e-143	4.29793e-139
Sepp1	-0.664757	0.41	0.724	0.41	4.1927e-157	5.30251e-153
Fkbp5	-0.67344	0.067	0.337	0.067	1.43366e-142	1.81315e-138
Serpine1	-0.705506	0.117	0.38	0.117	2.01129e-116	2.54368e-112
Fn1	-0.727562	0.167	0.527	0.167	1.67051e-167	2.11269e-163
Fabp4	-0.742947	0.224	0.491	0.224	7.36017e-105	9.30841e-101
Gal	-0.749721	0.125	0.454	0.125	7.56148e-157	9.563e-153
Egr1	-0.794559	0.112	0.285	0.112	1.51269e-61	1.91309e-57
Nr4a2	-0.795111	0.178	0.472	0.178	1.34259e-127	1.69798e-123
Ear2	-0.838052	0.886	0.988	0.886	0	0
Fabp1	-0.845056	0.599	0.869	0.599	5.09102e-188	6.43861e-184
Cxcl2	-0.860207	0.387	0.665	0.387	1.29463e-91	1.63732e-87
Nr4a1	-0.98864	0.321	0.706	0.321	3.50019e-228	4.42669e-224
Ear1	-1.21786	0.466	0.917	0.466	0	0

## Sheet: Fig. S6b
Supplementary Figure 6b
Ingenuity Canonical Pathways	-log(B-H p-value)	Ratio	z-score	Molecules
Role of PKR in Interferon Induction and Antiviral Response	2.21	0.0598	-1.633	ATF3,HSPA1A/HSPA1B,Hspa1b,IFNGR1,IL1B,MAPK3,PYCARD
Hepatic Fibrosis Signaling Pathway	2.09	0.0299	-1.508	FLT1,IL1B,MAPK3,PPARG,ROCK2,SERPINE1,SPP1,TF,TGFB1,TGFBR1,TNFRSF1B
Neuroinflammation Signaling Pathway	2.09	0.0333	-1.265	GLS,GRINA,HLA-DMA,IFNGR1,IL1B,MAPK3,PYCARD,TGFB1,TGFBR1,TLR2
Acute Phase Response Signaling	2.09	0.0447	-1.134	FN1,IL1B,MAP3K1,MAPK3,OSM,SERPINE1,TF,TNFRSF1B
HMGB1 Signaling	1.97	0.0424	-0.816	IFNGR1,IL1B,MAPK3,OSM,SERPINE1,TGFB1,TNFRSF1B
TREM1 Signaling	1.97	0.0667	-0.447	FCGR2B,IL1B,ITGAX,MAPK3,TLR2
NF-κB Signaling	1.8	0.0391	-0.378	FLT1,IL1B,MAP3K1,TGFBR1,TLR2,TNFAIP3,TNFRSF1B
Senescence Pathway	1.55	0.0291	-1.414	ATF3,CDK6,MAPK3,SERPINE1,TGFB1,TGFBR1,TLR2,YPEL3
Role of Pattern Recognition Receptors in Recognition of Bacteria and Viruses	1.55	0.039	-1	C5AR1,IL1B,MAPK3,OSM,TGFB1,TLR2
Dendritic Cell Maturation	1.37	0.0328	-0.447	FCGR2B,HLA-DMA,IL1B,MAPK3,TLR2,TNFRSF1B
NRF2-mediated Oxidative Stress Response	1.34	0.0317	-1	FKBP5,JUND,MAFF,MAP3K1,MAPK3,MGST3
Colorectal Cancer Metastasis Signaling	1.34	0.0277	-1	GNB2,IFNGR1,MAPK3,MMP19,TGFB1,TGFBR1,TLR2
STAT3 Pathway	1.32	0.037	-1.342	FLT1,IL1B,MAPK3,TGFB1,TGFBR1
IL-8 Signaling	1.31	0.03	-0.447	FLT1,GNB2,ITGAX,LASP1,MAPK3,ROCK2

## Sheet: Fig. S6c
	Supplementary Figure 6c
		WT			HDAC3 KO
	Hdac3	0.928	1.216	0.886	0.039	0.018	0.053
	Flt1	0.984	1.028	0.988	0.262	0.309	0.301
	Mapk3	1.048	1.016	0.939	0.233	0.197	0.227
	Map3k1	0.966	1.09	0.95	0.447	0.49	0.424
	Fcgr2b	0.998	1.046	0.958	0.458	0.418	0.395
	Tlr2	1.123	0.889	1.002	0.055	0.042	0.057
	Tgfb1	0.987	1.047	0.968	0.201	0.205	0.194
	Tgfbr1	0.921	1.08	1.005	0.065	0.076	0.09
