# Supplementary material for: Histone deacetylase 3 controls lung alveolar macrophage development and homeostasis
Source: Nat Commun. 2020 Jul 30;11:3822. doi: 10.1038/s41467-020-17630-6 (PMC7393351; doi:10.1038/s41467-020-17630-6)
Supplement: Supplementary file 7 — Source Data [file 41467_2020_17630_MOESM7_ESM.zip › Source data/Source data Sup. Fig. 9.xlsx]

## Sheet: Fig. S9
Supplementary Figure 9
	Sample	E14.5	E16.5	E18.5	Adult
	Kidney_1	-4.02484	-4.00988	-3.59937	-3.7162
	Kidney_2	-3.76237	-4.09592	-4.03916	-3.81762
	Kidney_3	-4.10853	-4.06302	-4.15274	-3.94688
	Liver_1	-4.03681	-3.5078	-3.80735	-3.36132
	Liver_2	-3.926	-3.76553	-3.76213	-3.75489
	Liver_3	-3.8462	-3.99984	-3.87022	-3.96303
	Brain_1	-3.99603	-3.80498	-4.21568	-4.06748
	Brain_2	-3.926	-3.89229	-4.09592	-4.04439
	Brain_3	-4.0268	-3.89966	-4.14568	-4.01584
	Heart_1	-3.87145	-4.00522	-3.95094	-3.90785
	Heart_2	-3.90689	-4.0635	-4.11943	-3.94249
	Heart_3	-3.95791	-3.98185	-4.0027	-3.98003
	Lung_1	-4.13677	-3.67554	-2.2983	-1.19754
	Lung_2	-4.05311	-3.59548	-2.30875	-1.32923
	Lung_3	-4.00899	-3.68753	-2.24426	-1.39321
